# Supplementary material for: The Global Regulatory Architecture of Transcription during the Caulobacter Cell Cycle
Source: PLoS Genet. 2015 Jan 8;11(1):e1004831. doi: 10.1371/journal.pgen.1004831 (PMC4287350; doi:10.1371/journal.pgen.1004831)
Supplement: S1 Dataset — List of TSSs identified. (XLSX) [file pgen.1004831.s011.xlsx]

## Sheet: Summary
Dataset S1
Column fields	Description
TSS location	Location (in genomic coordinates) of TSS identified
strand	Chromosomal strand of TSS
0 min	Normalized sequencing read at time point 0 minutes
20 min	Normalized sequencing read at time point 20 minutes
40 min	Normalized sequencing read at time point 40 minutes
60 min	Normalized sequencing read at time point 60 minutes
80 min	Normalized sequencing read at time point 80 minutes
100 min	Normalized sequencing read at time point 100 minutes
120 min	Normalized sequencing read at time point 120 minutes
140 min	Normalized sequencing read at time point 140 minutes
+TAP	Normalized sequencing read in +TAP library
-TAP	Normalized sequencing read in -TAP library
cell cycle-regulated	Describes if TSS is cell cycle-regulated (yes/no)
category	Indicates categorization of TSS (P: primary; A: antisense; N: noncoding; I: internal; IP: primary and internal to upstream CDS; AP: primary and antisense to upstream CDS. (see Figure 1B)
CCNA	CCNA # of CDS that corresponds to TSS
annotation	annotation of CDS
average RNA-seq coverage 1-38bp before TSS	average RNA-seq read coverage per bp in the region 1-38bp upstream of TSS as measured by Schrader et al, 2014
average RNA-seq coverage 0-38bp after TSS	average RNA-seq read coverage per bp in the region 0-38bp downstream of TSS as measured by Schrader et al, 2014
verification	Secondary verfication of identified TSS (RNA-seq used is the sum of all minimal media (M2G) reads from Schrader et al, 2014; Tiling array is from McGrath et al, 2007. For biochemical verifications, see Table S2 for individual references. All beta-gal verification is reported in Table S3

## Sheet: Dataset S1
TSS location	strand	0 min	20 min	40 min	60 min	80 min	100 min	120 min	140 min	+TAP	-TAP	cell cycle-regulated	category	CCNA	annotation	average RNA-seq coverage 1-38bp before TSS	average RNA-seq coverage 0-38bp after TSS	verification
122	+	119.212	170.263	100	195.176	130.423	117.74	110.808	83.2743	875.117	16	no	P	CCNA_00001	ATP/GTP-binding protein	22.6579	253.256	RNA-seq
182	-	54.989	15.4007	2	46.077	181.257	314.617	176.285	118.913	103.381	23	yes	N	CCNA_R0094	small non-coding RNA	5.4359	188.342	RNA-seq, beta-gal
3190	+	1.02591	1.54007	0	4.34689	1.54043	4.82541	1.83153	1.41143	32.5609	1	no	P	CCNA_00005	DNA polymerase III, subunit epsilon	60.9737	417.667	RNA-seq
4003	+	9.43841	11.6361	38	16.0835	1.02695	5.30796	15.1102	9.52715	37.4458	0.1	no	P	CCNA_00006	enoyl-CoA hydratase	107.342	275.59	RNA-seq
4902	+	42.8832	44.8331	33	30.4282	33.376	9.65083	43.499	52.2229	70.0067	21	yes	P	CCNA_00007	SSU ribosomal protein S20P	798.947	4079.28	RNA-seq
4908	+	1.2311	2.22455	0	1.73876	0	2.65398	0.457884	0.352857	39.0716	9	no	P	CCNA_00007	SSU ribosomal protein S20P	970.316	4548.82	RNA-seq
4918	+	4.92439	2.39566	9	0	1.02695	0.482541	4.12095	4.58715	26.8631	20	no	P	CCNA_00007	SSU ribosomal protein S20P	1762.95	4938.36	RNA-seq
4950	-	99.3085	6.16028	18	36.0792	22.593	13.5112	19.2311	12.7029	92.7979	11	no	N	CCNA_R0095	small non-coding RNA	1.2308	32.7895	RNA-seq
5481	+	943.841	997.965	505	559.879	271.629	234.998	413.011	450.246	26562.3	830	yes	P	CCNA_00008	chromosomal replication initiator protein DnaA	49	1658.13	RNA-seq, biochemical
6320	-	3.28293	17.283	12	10.4325	7.18867	2.65398	12.3629	2.47	35.8126	0.1	no	A	CCNA_00008	chromosomal replication initiator protein DnaA	7.7179	7.9737	beta-gal
7858	-	0	0	0	0	0	0	0.457884	0.352857	4.06457	0.1	no	P	CCNA_00009	alkylated DNA repair protein AlkB	4.0256	3.0526	biochemical
7974	+	594.21	1465.29	466	347.316	280.871	285.664	299.455	225.123	6536.17	1850	yes	P	CCNA_00010	chaperone protein DnaK	5.7105	217.282	RNA-seq, biochemical
8019	+	2751.5	4604.98	2232	3427.52	2281.89	3460.78	2573.76	2524.69	34355.4	7260	no	P	CCNA_00010	chaperone protein DnaK	243.105	556.282	RNA-seq, biochemical
8848	-	44.9351	81.2815	57	63.8993	115.019	88.0638	40.2938	34.9329	359.818	25	yes	A	CCNA_00010	chaperone protein DnaK	6.4615	55.0789	RNA-seq
10224	-	43.704	70.501	40	62.1605	43.6455	45.3589	42.1253	39.1672	95.244	14	no	A	CCNA_00011	chaperone protein DnaJ	6.5385	10.1842	RNA-seq
14623	-	22.7753	34.2238	42	36.5139	31.322	21.4731	39.378	45.8715	41.5104	8	no	A	CCNA_00013	protein-PII uridylyltransferase	6.8718	42.1579	RNA-seq
20611	-	3.48811	1.36895	11	4.78158	2.56738	0	2.28942	1.76429	38.2587	20	no	I	CCNA_00020	hypothetical protein	701.641	696.868	beta-gal
20778	-	20967.4	25591.9	23076	18109.5	24483.6	47618.6	18846.5	27970.3	100964	36450	no	P	CCNA_03911	NEW	88.4615	868.658	RNA-seq
22192	-	221.803	302.367	386	262.117	391.782	344.293	251.836	188.779	549.493	39	no	I	CCNA_00021	putative aerobic-type carbon monoxide dehydrogenase, large subunit CoxL	72.6154	142.395	RNA-seq
23739	+	19.2872	34.3949	65	89.9806	54.4285	35.4668	56.3197	29.2872	58.6111	5	yes	P	CCNA_00023	putative periplasmic protein	3.2632	160.538	RNA-seq
24238	-	11.9006	10.4383	11	6.52033	8.7291	3.37779	6.41037	5.64572	62.6831	14	no	A	CCNA_00024	uroporphyrin-III C-methyltransferase/Precorrin-2 dehydrogenase/Sirohydrochlorin ferrochelatase	7.6667	19.5263	RNA-seq
26661	-	5.74512	9.75378	13	7.8244	11.2965	17.1302	7.78402	14.1143	31.748	8	no	P	CCNA_00025	transporter	63.4359	404.158	RNA-seq
28176	-	8.61768	0.342238	0	0	2.56738	5.7905	19.2311	8.46858	42.3307	15	no	I	CCNA_00026	PAS-family sensor histidine kinase	74.7949	107.316	RNA-seq
31693	+	60.7341	46.0309	67	54.3362	113.478	46.0826	40.2938	38.8143	583.672	44.1	no	A	CCNA_00028	TonB-dependent receptor	2.1053	14.359	RNA-seq
32708	-	0.205183	10.6094	21	97.805	45.6994	55.7335	132.328	120.324	278.408	5	yes	P	CCNA_00028	TonB-dependent receptor	26.1538	1813.55	RNA-seq
32810	+	828.734	1446.64	774	1440.56	682.923	1174.75	1053.59	840.859	576.356	128	no	P	CCNA_00029	lysine exporter protein	36.1842	644.923	RNA-seq
34955	-	135.215	230.497	253	244.295	240.82	165.029	248.63	219.478	461.573	111	no	P	CCNA_00032	antitoxin protein VapB	31.4359	130.421	RNA-seq
35689	-	4.51402	9.58266	0	3.47751	0.513476	3.61906	5.95249	2.82286	47.2155	25	no	P	CCNA_03912	NEW	18.5897	63.7632	RNA-seq
38746	-	29.3412	38.3306	34	38.6873	5.64824	73.105	39.8359	13.7614	319.106	49.1	no	IP	CCNA_00034	SSU ribosomal protein S15P	274.718	9898.58	RNA-seq
42677	+	25.2375	14.8874	21	24.7772	56.4824	29.9176	35.257	18.7015	118.035	0.2	yes	A	CCNA_00041	bacterial protein translation initiation factor 2 IF-2	14.4211	33.7436	RNA-seq
45763	-	245.809	528.416	195	313.845	235.173	197.843	127.75	102.681	8279.89	2469.1	yes	P	CCNA_00041	bacterial protein translation initiation factor 2 IF-2	534.692	1094.82	RNA-seq
45774	-	100.129	393.916	82	170.398	86.264	122.807	103.94	71.2772	1958.65	1199	no	P	CCNA_00041	bacterial protein translation initiation factor 2 IF-2	483.026	995.868	RNA-seq
45985	-	7.38658	5.98916	8	1.73876	2.56738	0	2.28942	4.23429	32.5609	12	no	I	CCNA_00042	cytosolic protein/LSU ribosomal protein L7AE	581.154	1205.55	RNA-seq
46002	-	5603.13	7074.4	3801	5077.6	4130.92	5175.5	2556.36	1967.18	8544.47	693	no	I	CCNA_00042	cytosolic protein/LSU ribosomal protein L7AE	210.41	1184.08	RNA-seq
48284	-	0.410366	4.44909	0	2.60813	5.64824	0	3.66307	3.88143	34.1867	19	no	IP	CCNA_00043	N utilization substance protein A	593.923	825.184	RNA-seq
48298	-	28.1101	26.6946	25	22.1691	24.6468	22.6794	21.0626	19.4072	225.488	131	no	IP	CCNA_00043	N utilization substance protein A	467.282	820	RNA-seq
48959	-	4317.46	7213.35	3042	7237.13	3353.51	3280.32	5437.83	4138.66	6981.44	3619	no	P	CCNA_00044	cytosolic protein	18.5128	635.842	RNA-seq
49062	+	529.372	677.117	324	575.094	332.22	224.382	494.056	477.416	5827.1	324.3	yes	P	CCNA_00045	inorganic pyrophosphatase	22.1316	846.256	RNA-seq, tiling array
50069	-	156.144	203.631	403	364.704	343.002	262.503	305.866	267.819	699.284	350	no	P	CCNA_00046	hypothetical protein	109.923	150.132	RNA-seq
52186	-	663.766	1358.34	2320	2762.45	2205.38	1751.15	1809.56	1997.53	4737.9	1987	yes	P	CCNA_00048	S-adenosylmethionine synthetase	22.8462	1307.61	RNA-seq
52242	+	25.0323	66.3941	39	49.5545	54.942	68.0383	28.8467	27.17	166.064	28	no	N			47.2368	93.2308	RNA-seq
55334	-	364.61	367.221	229	264.291	303.978	480.611	147.439	100.917	1024.09	14	no	IP	CCNA_00051	magnesium and cobalt efflux protein CorC	188.974	485.237	RNA-seq
58011	-	12.1058	39.6996	47	21.2998	23.1064	17.3715	25.1836	20.4657	188.862	12	yes	P	CCNA_00054	tRNA 2-methylthioadenosine synthase	105.308	414.289	RNA-seq
61763	-	23.1857	21.0476	11	13.91	23.1064	14.235	13.2786	34.58	28.489	15	no	P	CCNA_00060	mitochondrial-type Fe-S cluster assembly protein NFU	9.1538	285.5	RNA-seq
63970	+	7.38658	25.4967	10	24.7773	27.7277	14.4762	15.568	9.17429	41.5104	0.1	yes	A	CCNA_00062	tryptophanyl-tRNA synthetase	4.0789	19.6923	RNA-seq
63989	-	0.410366	7.35811	5	3.9122	1.02695	6.03177	0.915767	1.41143	35.8126	0.1	no	I	CCNA_00062	tryptophanyl-tRNA synthetase	179.154	255.553	RNA-seq
64487	-	274.945	349.596	281	347.316	275.223	315.1	283.888	236.062	402.149	59	no	P	CCNA_03913	NEW	93.8974	408.947	RNA-seq
69084	-	131.727	27.379	11	14.3447	109.884	164.788	241.763	151.023	167.697	118	yes	P	CCNA_00065	hypothetical protein	31.2308	272.079	RNA-seq, tiling array
71934	-	1.02591	2.7379	8	3.47751	2.56738	2.17144	4.12095	0.705715	56.9779	6	no	P	CCNA_00069	O-sialoglycoprotein endopeptidase	58.6667	143.658	RNA-seq
71945	+	7.79695	8.21371	4	16.5182	5.13476	22.1969	5.4946	14.4672	82.2152	31	no	P	CCNA_00070	porphobilinogen deaminase	3.6316	139.41	RNA-seq
71952	-	8.82286	17.1119	2	7.8244	4.62129	21.4731	13.7365	8.46858	53.7262	37	no	P	CCNA_00069	O-sialoglycoprotein endopeptidase	4.8462	136.71	RNA-seq
76114	+	130.291	126.799	72	193.872	102.182	89.2702	151.102	116.796	584.492	86	no	N	CCNA_R0001	tRNA-Thr	148.342	3343.54	RNA-seq
78613	+	0	0	1	3.04282	0	0	0.915767	0	26.8631	0.1	no	A	CCNA_00074	multifunctional fatty acid oxidation complex subunit alpha FadJ	14.3684	22.2308	RNA-seq
81227	-	48.0128	35.7638	73	69.5502	71.3732	55.4923	65.4774	72.3358	188.862	11	no	I	CCNA_00077	acyl-CoA dehydrogenase, long-chain specific	81.641	198.053	RNA-seq
83951	-	0.820732	1.54007	1	0.434689	3.08086	1.44762	4.57884	0.705715	40.6974	0.1	no	P	CCNA_00079	transcriptional regulator, MerR family	9.7949	235.158	RNA-seq, tiling array
84995	-	3.28293	1.19783	0	1.30407	0	0	0	0	26.8631	2	no	P	CCNA_00081	hypothetical protein	216.385	626.447	RNA-seq
85007	-	91.1012	1.54007	1	7.38971	31.8355	59.1113	61.8143	55.0458	137.575	37	yes	P	CCNA_00081	hypothetical protein	94.5897	601.526	RNA-seq, tiling array
85857	+	63.4015	71.5277	34	44.773	28.2412	42.705	31.594	20.1129	93.6108	27	no	A	CCNA_00082	class 1 lysyl-tRNA synthetase	14.3158	50.7949	RNA-seq
88951	+	166.608	234.091	189	226.472	197.174	150.553	244.968	184.544	1324.49	88.1	no	P	CCNA_00084	phosphoribosylaminoimidazolecarboxamide formyltransferase/IMP cyclohydrolase	22.2368	818.231	RNA-seq
90638	+	368.508	47.9133	113	128.233	188.446	47.7716	58.6091	76.2172	135.129	79	no	IP	CCNA_00085	dienelactone hydrolase-related protein	626.974	993.026	RNA-seq
95019	+	19.6976	5.64692	14	12.1713	13.8639	2.17144	14.6523	10.5857	56.165	6	no	A	CCNA_00086	NAD-specific glutamate dehydrogenase	9.8684	19.641	RNA-seq
95087	+	9.6436	19.6787	13	20.8651	23.1064	12.5461	27.473	24.7	54.5392	9	no	A	CCNA_00086	NAD-specific glutamate dehydrogenase	19.1579	34.6154	RNA-seq
96369	+	3.69329	0	0	1.30407	1.02695	6.51431	10.9892	5.29286	31.748	5	no	N			8.8684	13.9487	RNA-seq
96410	-	1115.99	1430.04	402	1495.33	1551.73	2094.23	2413.96	2087.51	20383.5	1030.1	yes	P	CCNA_00086	NAD-specific glutamate dehydrogenase	77.359	214.974	RNA-seq
96921	+	57.4512	11.9783	16	19.561	3.08086	11.0985	3.20519	4.94	35.8126	11	no	A	CCNA_00087	hypothetical protein	4.2895	15.7179	RNA-seq
97773	+	0	1.36895	0	3.04282	0	0.482541	8.24191	0	34.1867	0.1	no	P	CCNA_00088	HerA helicase-related ATPase	8.3158	30.8205	RNA-seq
97818	+	20.1079	19.1653	28	34.3404	32.8625	11.8223	19.2311	13.0557	212.467	0.2	no	P	CCNA_00088	HerA helicase-related ATPase	37.9211	192.385	RNA-seq
104215	-	16.2095	35.5927	49	50.8586	54.4284	117.016	45.7884	44.46	187.229	61	yes	IP	CCNA_00091	transporter, drug/metabolite exporter family	24.2821	124.921	RNA-seq
104971	-	277.818	127.312	241	186.047	141.719	192.775	186.359	202.54	500.652	195	no	P	CCNA_00092	short chain dehydrogenase	81.3846	109.895	RNA-seq
107360	-	2380.74	473.657	890	834.168	731.704	367.938	776.113	1100.56	897.096	595	no	P	CCNA_00095	quinone oxidoreductase	1.7692	50.8947	RNA-seq
107368	+	21.9546	28.2346	32	27.3855	43.6455	40.7747	41.6674	34.5801	130.244	1.1	no	P	CCNA_00096	L-asparaginase	1.9211	78.2051	RNA-seq
109071	-	4.10366	4.27797	1	1.30407	1.54043	2.89525	2.7473	3.88143	26.0502	14	no	I	CCNA_00098	hypothetical protein	28.9231	46.0263	RNA-seq
111638	-	4.10366	2.90902	24	2.60813	3.59433	2.65398	3.66307	4.23429	44.7694	1	no	P	CCNA_00100	ribulose-phosphate 3-epimerase	53.641	350.105	RNA-seq
116055	+	13.7473	10.6094	43	60.8564	56.4824	36.9144	31.1361	25.7586	30.9277	15	yes	P	CCNA_00105	MarC family integral membrane protein	5.2632	107.872	RNA-seq
116202	-	100.95	1.19783	16	17.8222	18.4851	4.1016	13.2786	18.7014	51.2801	0.1	no	AP	CCNA_00104	orotidine 5'-phosphate decarboxylase	11.5897	23.4737	RNA-seq
116225	-	11.6954	13.3473	8	19.561	10.783	9.40956	16.4838	24.7	72.4454	16	no	AP	CCNA_00104	orotidine 5'-phosphate decarboxylase	1.7179	22	RNA-seq
120655	+	47.3972	75.6346	28	55.6402	43.132	42.4636	40.2937	34.2272	337.019	94	no	AP	CCNA_00111	hypothetical protein	11.0526	23.2308	RNA-seq
120675	-	54.5786	44.662	20	42.1648	55.9689	35.7081	35.7149	45.5186	139.2	28	no	P	CCNA_00110	DNA-binding protein	5.2051	117.789	RNA-seq
120723	+	174.611	258.561	314	376.006	268.548	201.944	320.519	284.756	637.414	186	no	P	CCNA_00111	hypothetical protein	30.5263	276.385	RNA-seq
121302	-	10.8747	17.4541	5	12.606	16.4312	11.8223	9.15767	4.23429	34.9997	4	no	A	CCNA_00111	hypothetical protein	10.4615	18.2368	RNA-seq
124282	-	55.3994	37.475	217	143.447	251.603	121.842	114.013	95.6244	122.107	3	yes	A	CCNA_00115	TolB protein	6.2564	309.079	RNA-seq
127853	+	69.1466	162.05	117	102.587	65.2115	110.019	99.8186	106.563	295.502	75	no	P	CCNA_00117	glucosamine-fructose-6-phosphate aminotransferase, isomerizing	12.7632	90.9487	RNA-seq, tiling array
127859	+	2.05183	10.4383	6	7.8244	12.3234	6.99685	3.66307	4.23429	97.6827	56	no	P	CCNA_00117	glucosamine-fructose-6-phosphate aminotransferase, isomerizing	18.2105	102.795	RNA-seq
127860	-	82.2783	19.3365	32	33.0364	48.7802	23.162	27.473	27.17	87.1001	41	no	P	CCNA_00116	phosphoglucosamine mutase	77.5641	172.21	RNA-seq
127866	-	111.825	200.038	158	174.745	87.291	179.988	243.594	99.1529	262.128	31	no	P	CCNA_00116	phosphoglucosamine mutase	51.7692	175.342	RNA-seq
127884	-	134.6	27.379	26	61.2911	18.4851	32.3303	36.1728	26.4643	114.776	12.1	no	P	CCNA_00116	phosphoglucosamine mutase	7	143.947	RNA-seq
131921	+	18.6716	11.6361	9	9.99785	12.3234	11.0985	15.1102	11.6443	32.5609	6	no	IP	CCNA_00119	putative transcriptional regulator	76.3421	129.128	RNA-seq
133827	-	17.2354	16.5985	8	22.1691	24.1334	17.3715	10.5313	7.76286	206.768	102	no	P	CCNA_00122	hypothetical protein	69.0513	158.71	RNA-seq
133845	-	129.06	142.542	83	121.278	117.586	145.728	83.3348	83.6272	382.609	162	no	P	CCNA_00122	hypothetical protein	16.5385	144.737	RNA-seq
135446	-	664.382	224.85	306	358.184	169.961	270.947	157.969	166.196	1217.02	873	no	P	CCNA_00124	hypothetical protein	55.4103	713.263	RNA-seq
136629	-	61.7601	110.029	211	241.687	166.366	110.502	100.734	113.267	376.912	128	yes	P	CCNA_00126	glutathione S-transferase	8.8205	108.711	RNA-seq
136696	+	2.4622	4.96245	7	10.8672	9.24257	0.723812	1.37365	7.41	59.424	10	no	P	CCNA_00127	hypothetical protein	11.1842	108.795	RNA-seq
139225	+	7.79695	6.84475	3	8.25909	10.783	4.82541	6.86826	2.82286	49.6543	2	no	A	CCNA_00130	Kup system potassium uptake protein	10.7632	24.4872	RNA-seq
139237	+	28.7256	48.4266	25	39.122	31.8355	66.1082	35.257	14.4672	122.92	8	no	A	CCNA_00130	Kup system potassium uptake protein	14.6053	24.3846	RNA-seq
140974	+	28.7256	32.1703	13	13.4754	21.566	6.51431	6.86826	11.2914	158.74	14	yes	P	CCNA_00131	Rrf2 family protein	4.6053	85.4359	RNA-seq
140977	-	141.781	150.585	143	167.355	176.636	110.985	228.942	213.479	289.796	74	no	P	CCNA_00130	Kup system potassium uptake protein	9.0769	429.684	RNA-seq
143544	+	12.311	4.96245	14	6.08565	30.8086	10.6159	13.2786	10.5857	35.8126	27	no	I	CCNA_00133	radical SAM family enzyme	103.711	143.872	RNA-seq
146989	-	13.3369	6.3314	29	41.2954	34.4029	6.27304	21.9784	16.5843	52.9133	8	yes	IP	CCNA_00136	AmpG protein	49.7692	193.105	RNA-seq
148530	-	25.6479	3.76462	1	0.869378	26.7008	22.6794	36.1728	33.8743	69.1938	12	yes	P	CCNA_00137	hybrid two-component histidine kinase/receiver protein ShkA	8.2821	174.026	RNA-seq
148715	+	0	2.56679	7	18.2569	5.13476	18.5779	19.689	11.9972	69.9994	0.2	no	P	CCNA_00138	TonB-dependent receptor	7.7632	326.18	RNA-seq, tiling array
150379	+	124.751	93.602	99	101.717	73.9406	154.172	79.6718	88.5672	240.963	51	no	I	CCNA_00138	TonB-dependent receptor	272.079	449.231	RNA-seq
152617	-	0	1.19783	0	1.30407	0	0	0.457884	2.47	29.3019	12	no	P	CCNA_00139	magnesium chelatase subunit ChlI-like ATPase	140.949	248.342	RNA-seq
152628	-	28.3152	29.0902	26	44.3383	64.1845	36.6731	32.9676	42.6957	166.064	3	no	P	CCNA_00139	magnesium chelatase subunit ChlI-like ATPase	103.333	240.526	RNA-seq
152644	-	3.48811	5.30469	3	5.21627	1.54043	0	3.20519	1.05857	36.6329	1	no	P	CCNA_00139	magnesium chelatase subunit ChlI-like ATPase	92	191.184	RNA-seq
157585	-	10.6695	14.5451	13	13.91	6.16171	13.0286	6.41038	6.70429	113.143	71	no	P	CCNA_00145	xanthosine triphosphate pyrophosphatase	30.0769	133.684	RNA-seq
157594	-	178.099	223.823	260	243.861	326.571	278.426	204.216	232.885	461.573	102.1	no	AP	CCNA_00145	xanthosine triphosphate pyrophosphatase	7.7436	125.711	RNA-seq
160416	-	37.3433	141.344	111	167.79	134.017	125.219	92.4924	56.1043	532.393	120	yes	P	CCNA_00150	PDZ domain family protein	214.18	359.211	RNA-seq
161242	+	92.7427	98.9067	98	116.497	182.798	70.451	81.9612	95.9772	297.948	37	no	P	CCNA_00152	heat-inducible transcription repressor hrcA	11.1579	178.795	RNA-seq, biochemical
162281	+	106.49	214.241	116	133.015	107.316	91.2003	86.9979	45.1657	1124.22	28.1	yes	IP	CCNA_00153	GrpE protein	123	342.615	RNA-seq, biochemical
163343	+	227.343	156.403	465	479.462	328.625	256.712	328.76	329.216	926.39	508	no	P	CCNA_00155	DNA polymerase III, subunit beta	52.9474	581.564	RNA-seq, biochemical
163880	-	0.410366	6.50252	0	3.47751	0	0	0	2.47	26.8631	0.1	no	A	CCNA_00155	DNA polymerase III, subunit beta	1.6154	15.6842	RNA-seq
165000	+	7.79695	28.5769	59	53.4667	27.7277	12.5461	32.5097	29.9929	82.2152	16	yes	P	CCNA_00157	glyoxalase family protein	15.5526	105.974	RNA-seq
166754	-	10.6695	14.7162	16	18.6916	13.3504	27.7461	8.69979	8.46858	44.7694	0.1	no	A	CCNA_00158	DNA replication and repair protein recF	5.2564	14.6842	RNA-seq
168449	-	2.46219	0.855594	3	1.30407	0	0	5.4946	1.05857	26.8631	9	no	A	CCNA_00159	DNA gyrase subunit B	4.5128	15.6053	RNA-seq
170741	+	1154.56	1044.68	1394	1213.22	1211.29	1080.89	1389.22	890.965	1702.22	436	no	P	CCNA_00161	hypothetical protein	78.4737	2381.72	RNA-seq
170748	+	1368.77	1532.19	1369	1589.65	1201.02	1097.06	1576.5	964.712	4040.22	96.1	no	P	CCNA_00161	hypothetical protein	193.79	2779.56	RNA-seq
170951	+	4.71921	3.76462	2	5.65096	3.59433	0.482541	4.57884	1.05857	27.676	8	no	P	CCNA_00161	hypothetical protein	3061.37	5012.44	RNA-seq
172722	-	13.5421	27.2079	27	25.212	28.7547	33.2954	26.0994	23.2886	244.214	8	no	A	CCNA_00162	hypothetical protein	6.5385	67.4474	RNA-seq
173670	-	3.89847	3.25126	16	5.65096	17.4582	22.9207	6.41037	1.41143	29.3019	0.1	yes	A	CCNA_00163	chain length regulator/tyrosine-protein kinase (capsular polysaccharide biosynthesis)	8.4103	20.6316	RNA-seq
174478	-	143.013	195.589	172	179.091	186.905	212.56	152.017	124.912	1737.22	360.1	no	A	CCNA_00163	chain length regulator/tyrosine-protein kinase (capsular polysaccharide biosynthesis)	10.3077	98.9737	RNA-seq
175151	-	9.84878	8.04259	18	20.4304	18.4851	9.8921	16.0259	17.6429	50.4672	5	no	A	CCNA_00163	chain length regulator/tyrosine-protein kinase (capsular polysaccharide biosynthesis)	4	58.3684	RNA-seq
177320	-	1.2311	2.05343	3	3.04282	0.513476	3.86033	2.28942	1.76429	26.0502	13	no	I	CCNA_00165	polyisoprenylphosphate hexose-1-phosphotransferase pssY	53.8462	84.3158	RNA-seq
177798	-	15.3887	35.0794	38	47.8158	26.1873	33.5366	21.9784	30.6986	257.243	30	no	P	CCNA_00165	polyisoprenylphosphate hexose-1-phosphotransferase pssY	9.7949	196.026	RNA-seq
177823	+	6.36067	8.55594	3	8.25909	7.18867	3.86033	11.4471	10.5857	36.6329	14	no	P	CCNA_03915	NEW	8.4474	24.2821	RNA-seq
177930	+	356.197	48.94	14	1.30407	10.2695	28.2287	190.938	250.529	200.258	59	yes	P	CCNA_03915	NEW	45.8947	715.744	RNA-seq
179090	-	19.4924	1.19783	0	0	0	20.2667	112.182	86.8029	191.301	34	yes	P	CCNA_00166	hypothetical protein	7.3077	175.737	RNA-seq, tiling array
179292	+	137.062	84.5327	123	85.199	97.5605	56.9399	81.9612	110.092	293.063	168	no	P	CCNA_00167	bis(5'-nucleosyl)-tetraphosphatase (symmetrical)	26.2368	580.513	RNA-seq, tiling array
179624	+	10.2591	11.465	26	8.69378	7.70214	2.41271	7.32614	1.41143	32.5609	21	yes	I	CCNA_00167	bis(5'-nucleosyl)-tetraphosphatase (symmetrical)	368.974	517.359	RNA-seq
179633	+	1.64146	4.10685	0	2.17344	14.3773	10.3746	5.03672	3.52857	37.4458	0.1	no	I	CCNA_00167	bis(5'-nucleosyl)-tetraphosphatase (symmetrical)	383.316	537.59	RNA-seq
180165	+	522.805	658.636	300	490.329	248.523	414.021	374.549	268.172	2370.53	949	no	P	CCNA_00168	putative capsule polysaccharide export protein	491.474	1374.87	RNA-seq
180663	-	49.2439	38.3306	67	39.9914	26.1873	59.5939	51.7409	38.1086	127.805	7	no	A	CCNA_00168	putative capsule polysaccharide export protein	6.9487	13.8158	RNA-seq
180684	-	13.5421	18.3097	32	27.8201	39.0242	24.1271	20.6048	13.4086	56.165	0.1	no	A	CCNA_00168	putative capsule polysaccharide export protein	2.2308	12.1316	RNA-seq
186901	-	7.59177	8.89818	13	26.9507	18.9986	9.65083	6.41037	19.0543	47.2155	6	no	A	CCNA_00172	type II secretion pathway protein D	2.7692	41.1053	RNA-seq
190942	+	28.3152	16.9408	47	28.6895	18.9986	31.8477	41.2095	15.1729	29.3019	19	no	IP	CCNA_00175	type II secretion pathway protein G	11.8158	39.4615	RNA-seq
194642	+	0.615549	14.5451	5	6.95502	18.9986	0.965083	7.78402	1.76429	30.1148	2	no	I	CCNA_00180	type II secretion pathway protein L	6.0789	14.5128	RNA-seq
198536	+	156.349	149.729	74	103.456	129.396	171.785	118.134	68.1015	282.48	26	no	A	CCNA_00185	TonB-dependent receptor	4.5526	14.4615	RNA-seq
200231	-	13.7473	11.8072	13	11.3019	7.70214	28.4699	13.7365	10.2329	40.6974	23	no	N	CCNA_R0003	tRNA-Arg	89.7949	1474.45	RNA-seq
200529	+	126.803	79.0569	379	239.513	346.596	112.914	185.9	152.788	279.214	143	no	A	CCNA_00186	guanine-hypoxanthine permease	6.6053	19	RNA-seq
201686	-	0.410366	2.56678	9	6.08565	3.08086	0	1.37365	3.17572	31.748	0.1	no	IP	CCNA_00186	guanine-hypoxanthine permease	22.7949	30.8947	RNA-seq
202687	-	17.8509	24.1278	78	69.5502	61.6171	48.4954	27.473	60.3386	130.251	16	yes	P	CCNA_00187	NUP-family purine nucleoside permease	94.1282	128.184	RNA-seq
203820	+	38.164	18.8231	85	52.5974	74.454	44.3938	62.2722	46.2243	202.696	0.1	no	P	CCNA_00189	cytosolic protein	34.3158	671.026	RNA-seq
206817	-	84.3302	106.094	190	194.741	169.447	139.937	96.1556	107.974	299.574	143	no	P	CCNA_00192	long-chain-fatty-acid--CoA ligase	114.692	180.184	RNA-seq
210531	-	58.0668	70.501	48	63.8993	91.9122	58.1462	82.8769	37.7557	163.625	14	no	P	CCNA_00196	3-isopropylmalate dehydratase large subunit	19.8205	593.526	RNA-seq
210993	-	5.53994	3.93573	8	4.78158	12.8369	2.17144	3.66307	4.23429	32.5609	7	no	N	CCNA_R0004	cell cycle regula	28.9744	75	RNA-seq
212106	-	202.31	196.787	201	328.19	410.781	203.874	290.757	146.436	551.932	36	no	I	CCNA_00198	tRNA (guanine-N1) -methyltransferase	153.846	3133.11	RNA-seq
212363	+	21.1338	0.855594	0	0.869378	10.2695	1.93017	23.81	13.4086	91.9849	4	yes	P	CCNA_00199	hypothetical protein	5.5263	246.154	RNA-seq, tiling array
213543	-	4.71921	9.58266	4	9.99785	15.9178	8.68575	5.95249	3.52857	54.5392	29	no	A	CCNA_00199	hypothetical protein	9.8974	74.2632	RNA-seq
215381	-	34.676	48.94	26	49.5546	11.2965	31.8477	31.1361	22.23	83.0281	17	no	P	CCNA_00200	2OG-Fe(II) oxygenase superfamily protein	10.1795	214.816	RNA-seq
216190	+	217.904	190.798	472	447.295	368.675	166.959	490.851	428.016	350.04	205	no	P	CCNA_00202	DesA-family fatty acid desaturase	65.1579	163.949	RNA-seq
220507	-	3.28293	4.79133	6	8.25909	0	4.58414	3.66307	3.88143	27.676	0.1	no	IP	CCNA_00204	glutathione-regulated potassium-efflux system protein kefB	61.0769	95.2632	RNA-seq
220865	+	28.3153	16.0852	19	17.8222	20.0256	9.16829	10.5313	13.4086	389.12	180	no	AP	CCNA_00206	succinyl-CoA:3-ketoacid-coenzyme A transferase subunit A	26.7368	75.2051	RNA-seq
220894	+	200.258	512.33	193	369.486	265.467	217.626	242.678	229.357	1665.58	576	no	AP	CCNA_00206	succinyl-CoA:3-ketoacid-coenzyme A transferase subunit A	42.8421	265.436	RNA-seq
225050	-	12.1058	17.1119	13	6.52033	7.70214	9.8921	4.12095	16.2314	28.489	8	no	P	CCNA_00209	undecaprenyl-phosphomannose:protein mannosyltransferase	15.5128	38.8158	RNA-seq
225058	+	3.48811	5.30469	10	4.78158	0	10.6159	5.95249	9.17429	27.676	0.1	no	P	CCNA_00210	TonB-dependent receptor	117	1493.49	RNA-seq
227022	-	10.8747	24.47	25	19.561	10.2695	12.5461	8.69979	11.6443	32.5609	18	no	A	CCNA_00210	TonB-dependent receptor	43.359	81.9211	RNA-seq
227610	+	79.4058	71.8699	51	93.4581	89.3449	69.2447	100.734	83.9801	99.316	1	no	P	CCNA_00211	agmatine deiminase	75.2105	108.641	RNA-seq
227647	+	18.0561	24.2989	18	14.3447	15.4043	8.2032	7.78402	11.6443	94.4311	27	yes	P	CCNA_00211	agmatine deiminase	108.921	163.513	RNA-seq
227654	+	1.2311	3.93574	2	2.60813	1.54043	2.17144	0.457884	0.352857	84.6539	24	no	P	CCNA_00211	agmatine deiminase	110.553	181.385	RNA-seq
227667	+	1.84665	3.93573	0	2.60813	6.16171	11.3397	0.915767	3.52857	35.8126	24	no	P	CCNA_00211	agmatine deiminase	117.079	195.564	RNA-seq
230205	+	0	0	0	0	0	0	0	1.76429	61.0499	19	no	P	CCNA_00214	TonB-dependent receptor	38.7632	520.026	RNA-seq, tiling array
231159	+	0	0.513357	4	0	0	0	0	0	37.4458	11	no	I	CCNA_00214	TonB-dependent receptor	603.132	867.487	RNA-seq
232550	+	53.9631	79.3991	41	67.8114	27.2143	30.6414	67.7668	52.2229	78.1433	13.1	no	P	CCNA_00215	cytosolic protein	138.684	816.205	RNA-seq
232652	-	45.961	39.1862	77	92.5887	116.559	54.2859	63.6458	40.2257	88.7333	1	no	A	CCNA_00215	cytosolic protein	6.5385	10.3421	RNA-seq
232897	-	5.74512	3.76462	0	2.60813	6.67519	3.61906	5.4946	1.05857	45.5823	9	no	A	CCNA_00215	cytosolic protein	5.5897	13.8947	RNA-seq
233047	-	14.3628	19.5076	19	13.0407	33.376	27.2636	15.1102	9.88001	28.489	5	yes	A	CCNA_00215	cytosolic protein	3.7692	9.7632	RNA-seq
233239	+	12.9265	19.3364	7	14.3447	13.8639	23.4033	6.86826	4.58715	94.4311	65	no	I	CCNA_00215	cytosolic protein	1553.63	2184.03	RNA-seq
233884	-	16.825	13.005	41	31.2976	38.5107	14.9588	24.2678	31.4043	43.1436	10	no	P	CCNA_00216	hypothetical protein	4.3846	97.9474	RNA-seq
234638	+	4.10366	4.10685	2	4.34689	2.0539	7.96193	2.7473	0	28.489	11	no	I	CCNA_00217	thiol:disulfide interchange protein DsbD	61.7632	155.128	RNA-seq
236033	+	0.820732	1.54007	2	0	0	0	0	0	25.2299	2	no	I	CCNA_00217	thiol:disulfide interchange protein DsbD	54.4474	75.7436	RNA-seq
236915	-	0	2.05343	14	3.9122	0	18.0953	8.69979	11.6443	27.676	9	no	P	CCNA_00218	hypothetical protein	17.7949	84.5789	RNA-seq
237185	-	18.4665	15.0585	14	12.1713	3.59433	12.7873	14.6523	7.41001	148.97	27	no	A	CCNA_00220	thiol-disulfide isomerase and thioredoxin	12.3077	22.3684	RNA-seq
240852	+	2.25701	8.55594	2	4.34689	6.67519	5.06668	5.03672	0.705715	25.2299	0.1	no	A	CCNA_00224	hypothetical protein	24.9474	54.6923	RNA-seq
240879	+	7.79695	19.1653	7	12.1713	11.2965	12.3048	6.86826	5.29286	70.8196	14	no	A	CCNA_00224	hypothetical protein	40.3421	74.7179	RNA-seq
244691	-	79.611	124.232	272	226.038	187.932	98.1972	214.29	220.183	249.919	111	no	P	CCNA_00228	hypothetical protein	29.1795	175.816	RNA-seq
244727	-	296.9	174.37	347	281.244	352.758	208.217	431.326	310.867	699.276	135	no	P	CCNA_00228	hypothetical protein	4.1026	34.8947	RNA-seq
246989	+	101.566	102.671	109	137.796	122.721	102.54	117.676	100.917	205.143	3	no	AP	CCNA_00231	tRNA-specific adenosine deaminase	3.5789	77.5128	RNA-seq
247045	-	19.6976	9.0693	34	16.5182	24.6469	12.7873	6.41037	13.0557	73.2657	38	no	P	CCNA_00230	ribosomal large subunit pseudouridine synthase B	22.7949	526.237	RNA-seq
248014	+	0	1.19783	0	21.7344	48.7802	98.6797	80.5875	31.0515	291.437	0.1	yes	P	CCNA_00233	UDP-N-acetylglucosamine 4,6-dehydratase	12.5263	221.769	RNA-seq, tiling array
248025	+	0	0	0	0	2.56738	2.17144	4.57884	0.705715	38.2587	6	no	P	CCNA_00233	UDP-N-acetylglucosamine 4,6-dehydratase	58.0526	237.795	RNA-seq
249993	+	0	0	3	2.60813	20.0256	16.6477	10.9892	2.82286	108.265	11	yes	I	CCNA_00234	WecE-family cell wall biogenesis enzyme	37.1053	54.4359	RNA-seq
252437	+	4066.32	357.297	782	1413.17	795.374	923.102	596.623	353.563	2754.79	756.1	no	P	CCNA_00237	two-component response regulator chvI	47.0789	472.487	RNA-seq, tiling array
255224	+	19.4924	14.0317	9	11.3019	18.9986	22.1969	6.86826	16.2314	26.0502	5	no	IP	CCNA_00240	PTS system, IIA component	62.3421	105.128	RNA-seq
256357	-	4.51402	32.8548	4	23.0385	8.7291	17.1302	11.905	3.17572	196.999	3	no	P	CCNA_03917	NEW	152.154	460	RNA-seq
256376	-	874.9	616.028	189	55.6402	8.7291	3.13652	13.2786	101.623	312.603	145	yes	P	CCNA_03917	NEW	95.8205	335.158	RNA-seq
259482	-	351.478	270.881	327	476.853	334.786	145.245	346.618	417.077	997.217	233	no	P	CCNA_00247	two-component receiver protein	56.2308	201.263	RNA-seq
260870	+	15.1835	34.0527	35	40.8608	31.322	15.6826	47.6199	16.2314	110.712	3	no	AP	CCNA_00249	SCO1/SenC family protein	3.9474	197.769	RNA-seq
262392	-	25.6479	40.3841	32	23.4732	24.6469	50.4256	20.6048	10.2329	62.6831	19	no	A	CCNA_00250	poly(3-hydroxyalkanoate) depolymerase	9.7179	16.3421	RNA-seq
262492	+	2.05183	0.342238	0	0	0	0	3.66307	3.88143	183.164	28	no	I	CCNA_00250	poly(3-hydroxyalkanoate) depolymerase	184.395	283.18	RNA-seq
264686	-	11.6954	4.79133	3	3.9122	13.3504	0	5.4946	0.705715	52.1004	23	no	I	CCNA_00252	multimodular transpeptidase-transglycosylase PBP 1A	112.205	157.105	RNA-seq
265795	-	14.1576	26.5234	31	29.5588	51.8611	20.508	26.0994	13.7614	154.668	39.1	yes	P	CCNA_00252	multimodular transpeptidase-transglycosylase PBP 1A	58	269.342	RNA-seq
265812	-	337.525	62.4584	44	69.5502	157.124	209.182	560.908	262.173	880.001	248	yes	P	CCNA_00252	multimodular transpeptidase-transglycosylase PBP 1A	11.4359	187.842	RNA-seq
265957	+	12.311	11.2938	6	15.2141	26.1873	14.7175	6.86826	9.17429	74.8916	17	yes	P	CCNA_00253	aspartate-semialdehyde dehydrogenase	14	464.667	RNA-seq, tiling array
271625	-	3.07774	4.44909	16	13.4754	8.21562	2.41271	4.12095	2.11714	28.489	12	no	P	CCNA_00257	adenosylhomocysteinase	9.2564	231.368	RNA-seq
271654	+	1.64146	0.513357	10	5.65096	36.4568	6.27304	3.66307	16.5843	28.489	3	no	N			2.3684	13.1538	RNA-seq
272689	-	67.3	58.6938	34	58.683	60.5902	65.1431	70.972	53.6343	113.15	37	no	P	CCNA_00259	hypothetical protein	32.7436	61.6579	RNA-seq
273656	+	12.9265	19.3364	34	14.7794	10.783	4.82541	10.0734	7.76286	177.467	21	yes	P	CCNA_00261	ribonucleoside-diphosphate reductase subunit beta	26.4474	597	RNA-seq, tiling array
273800	-	92.9478	134.671	57	149.533	87.2909	126.908	127.291	85.7444	584.5	62	no	AP	CCNA_00260	glutathione S-transferase	13.1282	18.9211	RNA-seq
274078	-	0.615549	3.5935	0	4.34689	4.10781	0.241271	2.7473	0.705715	29.3019	3	no	A	CCNA_00261	ribonucleoside-diphosphate reductase subunit beta	7.2564	15.5	RNA-seq
276261	-	17.0302	13.8606	23	37.3832	16.9447	22.9207	32.0519	28.5814	26.0502	3	no	P	CCNA_00263	hypothetical protein	8.4872	150.605	RNA-seq
278019	+	530.603	397.852	139	362.531	224.903	279.632	237.641	280.168	576.356	178	no	I	CCNA_00265	AMP nucleosidase	17.7895	415.461	RNA-seq, tiling array
281946	+	113.877	123.206	183	133.015	135.558	97.7147	181.322	94.2129	188.854	97	no	N	CCNA_R0005	4.5S RNA	1874.08	95726.5	RNA-seq
283961	+	24.8272	40.8974	4	41.7302	8.21562	17.854	10.0734	14.82	228.746	102.1	no	P	CCNA_00269	transcriptional regulatory protein	105.079	177.846	RNA-seq
284049	+	45.961	4.96245	60	100.413	54.4285	5.06668	63.1879	60.6915	228.747	46.1	no	P	CCNA_00269	transcriptional regulatory protein	195.842	281.128	RNA-seq
285227	+	2851.22	1917.22	4784	4296.03	4365.58	2443.35	3739.99	2958.7	5797	425	no	P	CCNA_00271	hypothetical protein	85.6316	318.026	RNA-seq
286771	+	49.6543	45.8599	129	105.629	110.911	41.016	117.218	97.0358	146.531	61	no	P	CCNA_00273	peptide deformylase	104.474	668.256	RNA-seq
286799	+	0.615549	1.71119	0	1.30407	5.13476	0	1.83153	1.41143	47.2155	5	no	I	CCNA_00273	peptide deformylase	504.474	770.41	RNA-seq
287624	-	27.0841	5.98916	14	12.606	14.8908	48.2541	50.8251	29.2872	42.3307	16	yes	N			8.9744	33.4211	RNA-seq
287636	+	846.38	979.142	760	1075.86	779.971	1117.32	778.402	641.494	1690	955	no	P	CCNA_00274	hypothetical protein	33.3947	60.641	RNA-seq
290161	+	13.7473	24.2989	41	26.9507	50.3207	16.889	34.7992	22.9357	44.7694	26	no	P	CCNA_00277	succinyl-diaminopimelate desuccinylase	6.2632	207.41	RNA-seq
294567	-	30.1619	42.2664	57	43.9036	46.7263	35.9493	45.7884	40.9315	84.6613	27	no	P	CCNA_00281	methionyl-tRNA formyltransferase	25.5897	111.658	RNA-seq
294645	+	20.5183	118.243	42	19.561	15.4043	10.8572	4.12095	7.76286	218.984	75	yes	P	CCNA_00282	conserved cell surface protein	7.3947	198.282	RNA-seq, tiling array
297565	-	56.6304	55.9559	53	90.85	108.343	85.6511	57.2354	45.1658	387.487	72	no	P	CCNA_00285	acetylglutamate kinase	58.0769	599.211	RNA-seq
299340	-	55.6045	140.317	149	133.015	74.9676	38.6033	40.2938	76.9229	191.301	25	yes	P	CCNA_00287	photosensory histidine protein kinase LovK	69.5897	177.421	RNA-seq
300103	+	45.961	30.9725	76	45.2076	16.4312	42.4636	47.162	32.11	111.524	31	no	A	CCNA_00288	sulfate-binding protein	3.4211	10.9487	RNA-seq
300837	-	4.51402	28.748	67	73.0277	54.4285	13.2699	32.5097	38.4614	253.977	15.1	yes	P	CCNA_00289	hypothetical protein	72.7436	668.5	RNA-seq
303973	-	31.393	23.4433	20	20.4304	8.72909	14.7175	11.905	4.58714	133.503	99	yes	I	CCNA_00290	autotransporter protein	503.872	712.474	RNA-seq
304318	-	603.648	194.733	514	842.862	465.209	441.042	394.237	265.349	818.139	419	no	P	CCNA_00290	autotransporter protein	478.154	946.237	RNA-seq
304383	-	195.539	180.873	137	183.004	169.447	138.972	161.175	155.61	416.781	138.1	no	P	CCNA_00290	autotransporter protein	25.4872	502.053	RNA-seq
304431	+	4.30884	15.2296	16	37.8179	26.7008	17.3715	25.6415	24.3472	31.748	5	yes	P	CCNA_00291	phosphate regulon sensor protein phoR	13.1842	258.615	RNA-seq
305769	+	5.12957	7.18699	17	4.34689	8.7291	3.61906	10.0734	5.29286	28.489	8	no	IP	CCNA_00292	phosphate transport system permease protein pstC	72.5263	108.641	RNA-seq
309061	-	5.9503	6.3314	1	11.3019	11.81	7.23812	10.9892	8.11572	29.3019	21	no	A	CCNA_00294	phosphate transport ATP-binding protein pstB	4.2308	9.9737	RNA-seq
312678	+	52.9372	77.0035	84	122.582	147.368	45.1176	96.1556	88.2143	132.69	95	no	P	CCNA_00299	phosphoribosylamine--glycine ligase	9.2105	204.308	RNA-seq
314536	-	45.1402	53.3891	16	43.9036	22.593	28.9525	38.9201	31.4043	87.1001	37	no	P	CCNA_00300	glyoxalase superfamily protein	31.6154	1971.13	RNA-seq
314588	+	269.405	24.47	59	62.5952	86.7775	36.4319	65.9352	93.8601	61.8628	31	no	P	CCNA_00301	phosphotransferase family protein	5.4474	48.7179	RNA-seq
314954	+	12.311	9.75378	0	7.8244	0.513476	9.40956	4.57884	8.11572	38.2587	1	no	I	CCNA_00301	phosphotransferase family protein	27.3158	40.641	RNA-seq
315569	+	26.4686	11.6361	9	25.6466	25.6738	18.3366	21.5205	25.0529	94.4311	18	no	IP	CCNA_00302	parathion hydrolase	26.3684	175.436	RNA-seq
323544	+	84.9457	82.9927	34	99.5438	66.2384	54.2859	70.5141	60.3386	223.869	122	no	I	CCNA_00308	hypothetical protein	47.8158	86.0513	RNA-seq
324069	-	11.0799	7.87147	4	17.3876	3.08086	2.65398	36.6307	15.5257	108.265	28	no	IP	CCNA_00309	cytosolic protein	93.0769	631.395	RNA-seq
324073	+	15.7991	10.096	6	11.3019	12.3234	17.854	16.9417	17.6429	78.9635	0.1	no	A	CCNA_00310	myo-inositol-1(or 4)-monophosphatase	11.9474	26.2564	RNA-seq
326173	-	44.9351	34.3949	35	52.1627	36.9703	36.6731	39.8359	90.3315	168.51	77	no	P	CCNA_00311	microcin-processing peptidase 1 (PmbA)	157.615	283.026	RNA-seq
326669	-	767.999	200.038	1729	1357.1	1613.34	60.0765	1169.44	1101.27	905.239	335	no	P	CCNA_00312	hypothetical protein	158.487	244.684	RNA-seq
326756	+	7.59177	5.64692	28	16.0835	10.783	16.889	23.81	19.4072	34.9997	9	no	A	CCNA_00313	hypothetical protein	5	27.1538	RNA-seq
327381	+	32.8293	17.9674	55	46.5117	61.6172	14.235	53.5724	41.99	94.4237	15	no	A	CCNA_00313	hypothetical protein	2.9211	10.4615	RNA-seq
330759	-	2.05183	1.88231	14	5.21627	0	5.7905	5.4946	4.94	43.9565	5	no	P	CCNA_00315	3-polyprenyl-4-hydroxybenzoate decarboxylase	130.18	184.29	RNA-seq
332947	-	11.9006	4.96244	2	4.34689	2.05391	1.44762	5.95248	12.35	90.3518	43	no	I	CCNA_00317	GTP-binding protein CgtA	95.0256	192.316	RNA-seq
332971	-	143.217	108.66	31	86.0684	61.6171	38.8446	78.756	60.6914	374.465	111	no	P	CCNA_00317	GTP-binding protein CgtA	11.1282	164.263	RNA-seq
333080	+	156.76	283.031	150	256.901	161.232	159.963	168.959	142.202	884.074	41.1	no	P	CCNA_00318	hypothetical protein	6.8158	73.9231	RNA-seq
335755	-	6.15549	7.52923	9	3.04282	6.67519	2.17144	7.78402	7.05715	92.7979	67	no	P	CCNA_00321	LSU ribosomal protein L21P	3439.51	4724.45	RNA-seq
335761	+	27.0841	28.9191	26	44.3383	22.0795	15.6826	26.5573	9.52715	48.0285	6	yes	P	CCNA_00322	hypothetical protein	0.3684	30.8205	RNA-seq
335784	-	8.00213	5.81804	4	6.08565	3.59433	1.20635	14.6523	7.05715	33.3738	12	no	P	CCNA_00321	LSU ribosomal protein L21P	2173.9	4061.95	RNA-seq
335824	-	59.0927	34.7371	32	58.683	72.4001	15.6826	65.4774	31.7572	26.0502	6	no	P	CCNA_00321	LSU ribosomal protein L21P	58.2308	2122.21	RNA-seq
337220	-	4.71921	1.19783	7	0.869378	0	2.41271	3.20519	5.64572	39.0716	0.1	no	A	CCNA_00323	low-affinity zinc transport protein	12.0513	26.1579	RNA-seq
337392	-	20.9287	21.9032	9	18.2569	15.9178	20.2667	10.5313	12.7029	61.0499	0.1	no	A	CCNA_00323	low-affinity zinc transport protein	3.4872	18.3947	RNA-seq
338429	-	531.834	331.629	807	579.875	786.132	558.301	346.16	480.592	6664.78	2947	no	P	CCNA_00324	TolR protein	1865.51	3426.24	RNA-seq
338438	-	1226.38	969.731	1015	1680.07	1319.63	862.784	1532.99	1578.69	3698.32	160	no	P	CCNA_00324	TolR protein	1193.77	3302.34	RNA-seq
340212	+	11.2851	5.13357	8	9.99785	22.593	6.75558	4.12095	7.41001	26.8631	2	no	A	CCNA_00327	nitrobenzoate nitroreductase	11.7632	17.4872	RNA-seq
340560	+	11.6954	13.5184	32	26.9507	20.0256	14.4762	27.473	25.0529	58.6111	0.1	no	P	CCNA_00328	Monofunctional biosynthetic peptidoglycan transglycosylase	22.4737	108.923	RNA-seq
342657	-	45.961	56.2981	55	68.2462	60.5902	46.0827	77.3823	43.4015	30.9277	8	no	P	CCNA_00330	molybdenum-pterin binding protein mopB	6.1282	36.0526	RNA-seq
345005	-	74.2762	42.7797	96	95.1968	112.451	60.8002	97.9871	82.2157	266.192	20	no	P	CCNA_00333	LytTr DNA-binding domain protein	5.6154	62.3684	RNA-seq
345655	-	460.635	439.262	608	524.67	763.026	389.17	658.437	503.527	1558.92	59.1	no	A	CCNA_00335	hypothetical protein	6.8462	21.6579	RNA-seq
345983	-	6.56585	12.4917	13	17.8222	26.1873	6.99685	9.15767	8.11572	27.676	4	yes	A	CCNA_00335	hypothetical protein	3.7949	20.3947	RNA-seq
348385	+	1305.99	1375.97	1108	1216.25	1088.57	1216.01	719.336	984.472	6294.39	1067	no	P	CCNA_00338	TonB-dependent receptor	79.7368	617.539	RNA-seq
349299	-	93.7686	66.0519	89	79.5481	71.3732	116.534	98.9029	110.444	95.244	61	no	A	CCNA_00338	TonB-dependent receptor	11.9744	52.5789	RNA-seq
350719	+	97.6671	2.7379	34	68.2462	51.8611	5.06668	46.7041	28.2286	62.6831	6	no	IP	CCNA_00339	transporter	322.684	501.718	RNA-seq
350728	+	35.907	1.36895	15	18.2569	30.2951	1.44762	10.0734	9.17429	88.7333	5	no	P	CCNA_00339	transporter	351.474	506.974	RNA-seq
350907	-	10.054	16.2563	25	27.8201	12.8369	10.3746	13.2786	18.3486	31.748	5	no	A	CCNA_00339	transporter	1.6923	14.0263	RNA-seq
352401	+	75.5073	98.7356	101	153.445	153.016	130.769	156.138	218.066	143.272	73	no	P	CCNA_00340	succinyl-CoA synthetase subunit beta	53.4211	1601.59	RNA-seq
353547	+	2.66738	4.10685	2	3.47751	0	0	1.37365	0.705715	38.2587	12	no	IP	CCNA_00341	succinyl-CoA synthetase subunit alpha	1246	1728.1	RNA-seq
355360	-	5.53994	7.01587	4	6.95502	13.8639	1.44762	3.66307	2.47	63.496	3	no	A	CCNA_00342	2-oxoglutarate dehydrogenase E1 component	5.1026	148.29	RNA-seq
356805	-	27.0841	7.01587	6	19.9957	50.8341	26.781	11.905	2.11714	53.7262	0.1	no	A	CCNA_00342	2-oxoglutarate dehydrogenase E1 component	3.3333	12.9474	RNA-seq
360199	-	5.33475	8.72706	28	27.3854	18.9986	6.27304	16.9417	31.0515	68.3809	7	no	P	CCNA_00345	iroE protein	7.8718	69.3421	RNA-seq
360335	+	22.5701	28.0635	14	43.0342	20.0256	42.2224	36.6307	16.5843	73.2657	1	no	P	CCNA_00346	dihydrolipoamide dehydrogenase	15.3947	723.769	RNA-seq
362212	-	4.51402	0.171119	0	4.78158	7.70214	6.03177	17.3996	22.5829	25.2299	13	yes	N	CCNA_R0104	small non-coding RNA	173.205	735.211	RNA-seq
366013	-	62.7859	7.35811	21	102.587	544.285	703.546	977.124	386.379	775.801	414	yes	P	CCNA_00350	hypothetical protein	4.2308	208.184	RNA-seq
369178	+	5.33475	0.684475	0	0	6.16171	6.27304	10.0734	2.47	61.0499	0.1	no	P	CCNA_00353	O-antigen acetylase	5.7368	52.4872	RNA-seq, tiling array
369202	-	19.4924	31.1436	17	40.4261	18.4851	12.3048	45.3305	21.5243	30.9277	17	no	P	CCNA_00352	integral membrane protein	58.7692	998.395	RNA-seq
369337	-	4.51402	4.44909	16	9.99785	8.21562	7.23812	11.905	5.99858	34.1867	1	no	AP	CCNA_00352	integral membrane protein	0.5641	10.5	RNA-seq
370413	+	90.0752	14.5451	23	41.2954	174.068	211.353	402.48	205.716	246.653	39	yes	P	CCNA_00354	hypothetical protein	79.3947	1986.74	RNA-seq
370420	+	65.4533	297.405	480	532.059	422.591	285.665	322.808	245.236	578.802	437	yes	P	CCNA_00354	hypothetical protein	203.842	2400.49	RNA-seq
372614	+	4.10366	5.13357	7	9.56316	3.08086	0.965083	5.03672	1.41143	30.1148	11	no	P	CCNA_00356	outer membrane protein	75.2105	179.154	RNA-seq
372817	-	22.3649	59.2071	25	42.5995	28.2412	18.0953	27.9309	11.2914	97.6827	67	no	A	CCNA_00356	outer membrane protein	7.4359	227.526	RNA-seq
373496	+	1.84665	20.7054	28	43.9036	20.0256	43.9113	26.5573	20.8186	65.9347	40	yes	P	CCNA_00357	secretory tripeptidyl aminopeptidase	110.184	217.487	RNA-seq
375821	+	272.073	220.914	157	265.16	170.987	228.483	220.242	290.401	2461.75	383	no	AP	CCNA_00359	SH3 domain-containing cell surface protein	58.7368	173.385	RNA-seq
375829	+	59.9134	20.0209	31	19.1263	15.9178	11.0984	21.0626	30.6986	360.616	100.1	yes	AP	CCNA_00359	SH3 domain-containing cell surface protein	74.4474	190.692	RNA-seq
375854	-	76.9436	84.875	77	83.895	77.5349	65.8669	101.65	140.084	237.704	103	no	P	CCNA_00358	delta 3,5-delta2,4-dienoyl-CoA isomerase precursor	2.5897	117.132	RNA-seq
380815	-	7.38658	9.92489	6	8.69378	10.783	23.6445	5.4946	0.705715	168.51	3	no	I	CCNA_00364	deoxyhypusine synthase	364.641	545.447	RNA-seq
380823	-	60.1186	100.96	41	59.5524	58.0228	75.0352	45.7884	45.5186	614.622	163	no	I	CCNA_00364	deoxyhypusine synthase	341.333	529.816	RNA-seq
380834	-	0.410366	6.67364	3	6.95502	3.08086	3.61906	6.41037	1.41143	32.5609	14	no	I	CCNA_00364	deoxyhypusine synthase	341.128	475.632	RNA-seq
382693	+	42.4728	41.753	22	38.6873	25.6738	17.3715	33.4255	30.3457	227.121	15.1	no	N			0.8421	12.9487	RNA-seq
382729	-	1.02591	1.02671	2	0.869378	0	0.965083	0.457884	3.52857	43.1436	0.1	no	P	CCNA_00365	ornithine decarboxylase	36.5128	2079.61	RNA-seq
385054	-	23.1857	26.1812	19	29.5588	20.0256	19.0604	31.594	7.76286	34.9997	0.1	no	A	CCNA_00368	phosphonates transport system permease protein phnE	2.8718	12.1842	RNA-seq
387422	-	21.9546	26.0101	10	19.561	14.8908	23.162	11.905	15.5257	180.718	1	no	N			17.7949	76.6579	RNA-seq
388999	-	45.961	66.7364	56	110.846	92.9392	95.0607	70.972	61.3972	1679.41	585	no	P	CCNA_00372	ATP synthase C chain	2984.31	7283.08	RNA-seq
389017	-	18.6716	39.1863	41	73.4624	41.0781	55.0097	40.7517	30.6986	963.851	390	yes	P	CCNA_00372	ATP synthase C chain	1859.64	5652.95	RNA-seq
390244	-	86.9975	74.6078	78	95.6315	113.479	110.502	149.728	92.4486	306.897	115	no	P	CCNA_00374	putative ATP synthase protein I	75.9231	3008.32	RNA-seq
390576	+	1291.01	1239.92	1157	1423.17	1123.49	903.077	1516.05	1438.25	4232.33	319	no	P	CCNA_00375	hypothetical protein	43.6842	785.256	RNA-seq
390605	-	2.87256	3.25126	16	4.34689	5.64824	0.482541	2.7473	4.23429	26.0502	0.1	no	A	CCNA_00375	hypothetical protein	7.4872	12.9474	RNA-seq
397418	-	47.8076	38.5017	33	53.9014	59.0498	32.8128	72.3456	101.27	65.1218	49	yes	P	CCNA_00380	cytosolic protein	3.1538	53.6053	RNA-seq
398845	-	0	0	0	0	1.54043	3.86033	16.4838	10.2329	25.2299	8	no	I	CCNA_00382	adenine-specific methyltransferase ccrM	244.718	392.868	RNA-seq
399736	-	1.02592	0.342238	2	4.78157	45.6994	119.912	169.417	83.9801	188.855	73	yes	P	CCNA_00382	adenine-specific methyltransferase ccrM	22.4615	589.105	RNA-seq, tiling array, beta-gal
400487	-	7.1814	9.75378	12	26.516	15.9178	16.4064	18.7732	10.5857	30.9277	7	yes	P	CCNA_00383	ribonuclease HII	72.5641	224.816	RNA-seq
400574	+	8.82286	11.8072	8	19.1263	15.4043	22.1969	14.6523	13.7614	37.4458	9	no	P	CCNA_00384	glucan endo-1,3-beta-glucosidase	1.1316	43.6154	RNA-seq
400803	-	3.28293	2.05343	7	2.17344	3.59433	3.61906	4.12095	1.76429	39.0716	12	no	A	CCNA_00384	glucan endo-1,3-beta-glucosidase	9.9487	420.237	RNA-seq
403445	-	6.56585	11.465	3	5.65096	12.3234	23.8858	12.8207	4.23429	25.2299	4	yes	P	CCNA_00386	DNA-3-methyladenine glycosylase	12.8205	98.0526	RNA-seq
405058	-	170.712	167.012	322	310.803	279.845	179.264	345.245	322.511	429.817	48	no	P	CCNA_00388	esterase lipase Family protein	31.8718	199.579	RNA-seq
407825	+	35.2914	46.7154	73	76.5053	76.5079	49.4605	94.782	72.6887	140.826	47	no	P	CCNA_00392	dihydroorotase	53.8947	458.692	RNA-seq
410916	-	6.56585	11.1227	15	18.6916	27.2142	4.82541	12.8207	14.82	40.6974	14	no	P	CCNA_00394	cytosolic protein	36.1026	53.3421	RNA-seq
413633	-	7.59177	6.67364	6	11.3019	11.81	10.6159	3.66307	13.0557	55.3521	36	no	P	CCNA_00396	hypothetical protein	6.8974	77.7632	RNA-seq
416696	+	92.3323	178.819	77	104.325	67.2654	124.978	59.9828	54.34	554.378	84	no	AP	CCNA_00399	zinc metallohydrolase, glyoxalase II family	6.2632	26.9487	RNA-seq
416782	-	17.0302	68.6187	18	38.2526	16.9447	24.8509	21.9784	12.7029	247.473	80	no	P	CCNA_00398	hypothetical protein	141.769	1912.79	RNA-seq
416883	+	1204.01	1030.48	2513	2323.84	2840.55	1174.75	1859.46	2074.1	3327.09	1244	no	P	CCNA_00399	zinc metallohydrolase, glyoxalase II family	26.4474	64.6667	RNA-seq
419678	-	19.9028	18.1386	15	30.4283	18.4852	12.7873	16.4838	11.9972	87.1	0.2	no	A	CCNA_00402	hypothetical protein	2.2308	16.2632	RNA-seq
419692	-	9.23323	11.465	15	15.2141	7.70214	15.9239	11.905	9.52715	70.8196	0.1	no	N			0.4359	11.7105	RNA-seq
419702	+	430.679	237.513	374	381.657	541.204	272.877	299.456	499.646	1081.9	128	no	P	CCNA_00403	short chain dehydrogenase	15.5263	63.1282	RNA-seq
422462	+	1.43628	3.93573	4	5.65096	12.3234	0.241271	2.28942	5.29286	30.9277	0.1	no	AP	CCNA_00407	diamine acetyltransferase	12.3421	51.7692	RNA-seq
422574	-	25.0323	14.0317	124	67.3768	78.0484	29.1938	72.8035	78.6872	105.827	18	no	AP	CCNA_00406	DNA transformation protein tfoX	12.0513	25.4211	RNA-seq
422593	-	53.3475	37.475	128	91.2847	96.5335	50.9081	114.013	106.21	166.884	45	no	AP	CCNA_00406	DNA transformation protein tfoX	10.1538	17.1316	RNA-seq
422729	-	9.23323	11.1227	12	8.69378	5.64824	3.61906	4.12095	5.64572	45.5823	5	no	AP	CCNA_00406	DNA transformation protein tfoX	6.641	14.1316	RNA-seq
424385	+	28.1101	31.1436	11	16.0835	36.4568	22.1969	22.8942	25.7586	52.1004	3	no	P	CCNA_00409	hypothetical protein	7.2368	310.41	RNA-seq
425076	+	10.2591	6.84475	5	22.1691	0	9.65083	9.61556	3.17572	65.9347	4	no	P	CCNA_00411	hypothetical protein	90.7895	318.487	RNA-seq
426336	+	116.954	93.9442	238	112.584	161.232	111.226	150.186	98.8	518.543	138	no	P	CCNA_00413	poly(A) polymerase/tRNA-nucleotidyltransferase	61.8158	206.718	RNA-seq
431066	+	4.71921	9.75378	7	13.0407	20.539	12.5461	4.12095	3.52857	36.6329	21	yes	I	CCNA_00419	fasciclin domain cell surface protein	32.3947	49.0513	RNA-seq
433197	-	388.206	306.473	341	449.034	373.297	365.525	373.175	468.947	948.382	205	no	P	CCNA_03919	NEW	19.7949	1563.84	RNA-seq
434061	+	34.4707	6.16028	19	23.9079	15.4043	13.2699	21.5205	32.11	46.3952	12	no	P	CCNA_00424	aldehyde dehydrogenase	5.3684	72.3333	RNA-seq
434097	+	111.209	80.4259	54	36.0792	27.2142	27.0223	45.3305	51.5172	111.524	10	yes	P	CCNA_00424	aldehyde dehydrogenase	68.4211	161.359	RNA-seq
435712	+	5.9503	4.79133	0	2.17344	0	0	1.83153	0	31.748	0.1	no	A	CCNA_00425	hypothetical protein	12.5	22.9744	RNA-seq
435735	+	28.9308	73.5811	23	73.4624	20.539	16.1651	33.8834	48.6943	48.8414	18	no	A	CCNA_00425	hypothetical protein	19.9737	37.5641	RNA-seq
435742	-	70.5829	26.3523	12	33.9057	11.81	20.0255	8.2419	23.9943	367.955	249	no	I	CCNA_00425	hypothetical protein	77.8462	107.737	RNA-seq
435762	+	583.13	667.877	345	806.348	370.73	226.071	329.218	507.762	366.329	265	no	A	CCNA_00425	hypothetical protein	30	63.8205	RNA-seq
435771	+	3.28293	3.25126	7	8.25909	0	0.723812	0.915767	3.52857	137.575	0.1	no	A	CCNA_00425	hypothetical protein	36.1053	68.2564	RNA-seq
436132	-	19.082	11.6361	5	8.25909	1.54043	0.241271	3.66307	8.11572	113.15	1.1	no	P	CCNA_00425	hypothetical protein	37.1026	51.4474	RNA-seq
436156	-	106.285	104.04	43	171.267	61.1036	18.8191	66.3932	91.743	909.296	44.1	no	P	CCNA_00425	hypothetical protein	7.9487	58	RNA-seq
437123	+	4.10366	0.513357	3	0.869378	2.0539	0	3.20519	1.41143	36.6329	0.1	no	IP	CCNA_00428	hypothetical protein	108.132	154.769	RNA-seq
437143	+	42.678	24.47	45	49.9892	52.3746	27.7461	23.3521	22.23	275.963	183	no	IP	CCNA_00428	hypothetical protein	120.711	166.41	RNA-seq
440097	+	14.1576	17.1119	9	38.6873	18.4851	8.92702	32.0519	15.5257	29.3019	0.1	no	P	CCNA_00435	amino acid permease	56.7895	105.615	RNA-seq
443054	+	3.07774	1.54007	3	2.17344	23.1064	76.9654	44.8726	13.7614	114.784	18	yes	P	CCNA_00437	methyl-accepting chemotaxis protein	8.0526	25.7436	RNA-seq
445221	-	11.2851	5.64692	3	0	0	4.58414	15.1101	17.9957	196.999	90	no	P	CCNA_00438	hypothetical protein	5446.74	7520.89	RNA-seq
445255	-	4.10366	0.342238	3	0	0	0.965083	10.5313	1.05857	79.7765	2	no	P	CCNA_00438	hypothetical protein	102.41	6189.89	RNA-seq, tiling array, biochemical
445497	+	481.155	158.627	125	543.797	2671.1	3348.35	4442.85	2451.65	6248.81	3903	yes	P	CCNA_00439	methyl-accepting chemotaxis protein	52.4211	1097.49	RNA-seq, beta-gal, tiling array, biochemical
452922	+	0.205183	0	0	5.65096	3.08086	3.61906	0.915767	1.41143	39.0716	4	no	I	CCNA_00446	chemotaxis receiver domain protein cheYII	542.289	746.744	RNA-seq
452935	+	0.820732	0.513357	0	0	8.7291	8.44448	16.9417	4.58715	35.8126	3	no	I	CCNA_00446	chemotaxis receiver domain protein cheYII	568.447	827.256	RNA-seq
454279	+	2.66738	0	0	0	0	0.241271	3.20519	2.82286	34.1867	6	no	I	CCNA_00449	cheYIII	259.395	375.461	RNA-seq
454415	-	0	0.342238	0	0	0.513476	0.482541	0	2.11714	25.2299	0.1	no	A	CCNA_00449	cheYIII	12.8974	27	RNA-seq
454429	-	8.61768	6.67364	6	11.7366	10.2695	6.51431	4.57884	8.11572	62.6831	10	no	A	CCNA_00449	cheYIII	8.2564	26.3947	RNA-seq
455281	+	1.64146	2.39566	0	0	2.56738	7.72066	4.12095	4.94	113.15	33	no	I	CCNA_00450	cheE protein	225.395	612.41	RNA-seq
455289	+	28.11	72.5544	45	98.6743	56.9959	48.2541	32.5098	28.2286	911.743	17.1	yes	I	CCNA_00450	cheE protein	229.184	742.333	RNA-seq
455306	+	99.5137	115.676	67	115.193	151.989	252.128	251.378	157.022	2133.67	740	yes	IP	CCNA_00451	TonB-dependent receptor	400.5	845.897	RNA-seq
456243	+	7.38658	7.52923	5	3.47751	10.2695	4.82541	5.4946	2.47	52.1004	0.1	no	I	CCNA_00451	TonB-dependent receptor	74.9474	226.436	RNA-seq
457227	-	9.02805	17.1119	4	6.08565	11.2965	16.1651	6.86826	9.88001	39.0716	15	no	A	CCNA_00451	TonB-dependent receptor	4.1538	12.3158	RNA-seq
457587	-	9.84878	16.9408	34	23.4732	26.1873	19.7842	21.0626	14.4672	26.0502	0.1	yes	A	CCNA_00451	TonB-dependent receptor	10.6154	18.4737	RNA-seq
458347	+	29.9567	49.7956	6	34.7751	17.4582	15.2001	21.0626	17.29	70.0067	5	no	I	CCNA_00451	TonB-dependent receptor	70.9474	102.462	RNA-seq
461880	+	24.4167	18.8231	12	46.9464	27.7277	13.0287	6.41037	9.52715	337.832	52.1	yes	P	CCNA_00455	N-acetyl-glucosamine/N-acetyl-chitin oligosaccharide outer membrane transporter nagA	3.3684	57.0769	RNA-seq, tiling array
465762	-	57.0408	62.9717	92	67.3768	74.454	105.677	66.851	46.93	129.431	44	no	A	CCNA_00456	beta-N-acetylhexosaminidase	2.4359	18.4474	RNA-seq
465785	+	56.4253	61.2605	66	93.4582	61.6171	79.1368	74.1771	80.4515	212.466	3.1	no	I	CCNA_00456	beta-N-acetylhexosaminidase	14	42.9487	RNA-seq
471473	+	381.23	450.384	204	389.916	325.544	463.722	388.285	299.928	1007.81	149	no	P	CCNA_00459	Na+/H+ antiporter nhaA	21.1842	463.949	RNA-seq
472048	-	25.2375	24.1278	50	31.2976	37.9972	49.943	45.3305	38.4615	34.1867	21	no	A	CCNA_00459	Na+/H+ antiporter nhaA	1.6154	13.8684	RNA-seq
473166	-	21.339	6.50252	0	7.38971	1.54043	4.82541	23.3521	45.8715	38.2587	22	yes	N			18.3333	36.6053	RNA-seq
473486	+	1541.34	1742.33	1531	1533.59	1484.46	1839.45	1267.88	2088.92	9483.9	410	no	N			25.1579	318.333	RNA-seq
473559	+	7083.73	7500.48	4658	5116.3	5459.79	8782.49	5858.63	9933.99	28958.2	6672	no	N			379.263	689.718	RNA-seq
474904	-	27.4945	19.5076	43	34.7751	36.4568	18.5778	21.9784	36.3443	161.999	121	no	N			655.539	886.579	RNA-seq
475037	-	112.235	101.816	204	163.443	101.155	124.737	165.754	94.5658	782.311	164.1	no	N			63.8205	1179.63	RNA-seq
475557	+	5.53994	2.7379	2	10.4325	1.54043	0.723812	4.57884	0	60.2369	20	no	I	CCNA_03998	GT1/WbuB-like N-acetyl-L-fucosamine transferase	93.1842	136.923	RNA-seq
476198	+	10.2591	9.58266	1	6.95502	4.10781	16.1651	4.57884	2.82286	177.467	26	no	I	CCNA_03998	GT1/WbuB-like N-acetyl-L-fucosamine transferase	131.79	269.41	RNA-seq
476640	+	161.684	219.203	188	199.957	244.928	306.172	216.121	165.138	823.83	50	no	I	CCNA_03998	GT1/WbuB-like N-acetyl-L-fucosamine transferase	140.105	333.923	RNA-seq
476659	+	948.766	1202.79	796	978.919	1164.56	1871.06	971.171	853.914	2546.4	765	no	I	CCNA_03998	GT1/WbuB-like N-acetyl-L-fucosamine transferase	220.71	358.333	RNA-seq
476880	-	15.3887	29.2613	57	99.1091	50.3207	36.6731	45.3305	53.9872	189.675	3	yes	N			71.9744	191.605	RNA-seq
477297	-	4.10366	8.89818	0	6.95502	5.13476	0.241271	10.5313	5.99858	51.2801	0.1	no	N			97.1795	332.211	RNA-seq
477632	-	6.97622	10.7805	20	21.7344	20.0256	25.5747	7.32614	5.29286	36.6329	5	yes	A	CCNA_00464	hypothetical protein	22.9744	190.263	RNA-seq
477805	+	487.925	683.791	241	426.865	353.272	426.084	445.979	509.173	1377.4	469	no	P	CCNA_00465	UDP-galactopyranose mutase	246.842	348.487	RNA-seq
477863	+	1015.45	794.505	463	492.068	509.882	531.278	571.897	590.683	879.196	624	no	P	CCNA_00465	UDP-galactopyranose mutase	461.737	700.769	RNA-seq
477921	+	1500.29	1589.52	1420	1551.41	1325.8	1030.47	1387.39	1597.74	3750.41	1975	no	P	CCNA_00465	UDP-galactopyranose mutase	752.632	1147.49	RNA-seq
478667	-	40.0106	42.9509	65	106.499	72.9136	38.362	68.6825	57.5157	796.153	51.1	no	A	CCNA_00465	UDP-galactopyranose mutase	50.7692	135.816	RNA-seq
478692	-	7.1814	2.39566	3	4.34689	4.10781	0.241271	1.37365	0	39.8845	5	no	A	CCNA_00465	UDP-galactopyranose mutase	48.8462	80.4474	RNA-seq
479167	+	145.68	180.018	82	169.094	80.1023	79.378	113.097	98.0943	1641.14	889.1	no	P	CCNA_00466	glycosyltransferase	637.763	1154.26	RNA-seq
479502	+	5.74512	7.52923	0	8.69378	6.67519	6.75558	6.41037	1.41143	120.481	60	no	I	CCNA_00466	glycosyltransferase	711.895	961.205	RNA-seq
479517	+	15.5939	22.4166	2	6.95502	10.2695	12.7873	12.3629	4.23429	421.673	174	no	I	CCNA_00466	glycosyltransferase	692.632	1074	RNA-seq
479673	-	592.363	323.586	92	200.391	161.231	369.385	526.566	348.624	1272.38	419	yes	A	CCNA_00466	glycosyltransferase	84.6923	117.368	RNA-seq, beta-gal
479732	-	2.87256	6.3314	0	3.9122	4.62129	9.16829	1.37365	1.41143	84.6613	56	no	A	CCNA_00466	glycosyltransferase	58.3077	96.1579	RNA-seq
479783	+	194.924	181.557	175	192.567	184.851	204.115	165.754	152.435	414.358	139	no	I	CCNA_00466	glycosyltransferase	620.132	949.667	RNA-seq
479794	+	35.907	28.9191	20	21.7344	28.7547	27.2636	25.1836	26.8172	151.409	90	no	I	CCNA_00466	glycosyltransferase	665.842	1021.77	RNA-seq
479805	-	9.84878	10.7805	3	6.95502	10.783	0.723812	1.37365	2.82286	37.4458	10	no	A	CCNA_00466	glycosyltransferase	44.5897	64.3947	RNA-seq
479812	-	77.3539	95.1421	37	74.3318	22.593	43.1874	47.6199	62.4558	179.092	30	yes	A	CCNA_00466	glycosyltransferase	42.5897	62.6842	RNA-seq
481028	-	7.1814	9.24042	15	4.78158	1.54043	10.3746	3.66307	11.6443	49.6543	0.1	no	A	CCNA_00467	oligosaccharide translocase/flippase	15.2308	25.9474	RNA-seq
481511	-	51.9113	113.794	27	49.1198	16.9447	30.8827	35.7149	29.2871	194.553	40	no	A	CCNA_00467	oligosaccharide translocase/flippase	51.2821	96.4737	RNA-seq
481534	-	11.0799	6.3314	12	11.7366	2.56738	11.0985	7.32614	2.11714	27.676	20	no	A	CCNA_00467	oligosaccharide translocase/flippase	34.5385	74.5263	RNA-seq
481549	-	2.66738	3.76462	0	3.47751	7.18867	3.13652	0.915767	1.41143	40.6974	26	no	A	CCNA_00467	oligosaccharide translocase/flippase	36.6923	51.7368	RNA-seq
482147	+	70.9932	60.4049	32	43.4689	27.2142	33.7779	49.9093	35.6386	271.077	78.1	no	N			72.8421	240.051	RNA-seq
482594	+	12.9265	10.2671	4	12.606	3.08086	9.16829	15.568	7.41001	115.589	12	no	A	CCNA_00469	glycosyltransferase	140.79	191.18	RNA-seq
482703	-	1130.97	1237.02	584	911.108	840.047	918.276	680.415	963.301	3929.51	1564	no	I	CCNA_00469	glycosyltransferase	748.359	1086.21	RNA-seq
482924	+	802.265	4904.95	4263	3499.25	2169.44	2726.6	2407.55	3187.36	3655.17	1847	no	A	CCNA_00469	glycosyltransferase	183.184	251.564	RNA-seq
483494	-	1184.31	1519.54	355	883.722	339.408	320.648	640.579	640.436	3331.17	953	yes	P	CCNA_00469	glycosyltransferase	52.3077	796.211	RNA-seq
483744	+	56.0149	69.9876	8	31.7323	10.2695	6.03176	16.9417	51.1644	158.733	10	yes	N			119.132	181.641	RNA-seq
484176	-	6.15549	4.44909	0	2.17344	1.54043	0.241271	2.28942	0.352857	37.4458	11	no	N			114.949	187.921	RNA-seq
484582	-	2882.61	4961.59	1269	3104.55	1781.25	2063.83	2306.82	1567.39	20424.2	2612	no	N			82.1026	1208.68	RNA-seq
484605	+	43.9091	86.415	46	121.278	51.3476	44.6351	61.8143	64.9258	414.357	70	no	N			89.3947	172.872	RNA-seq
484973	+	66.0689	48.2555	51	38.6873	34.9164	34.2605	39.8359	61.3971	293.868	107	no	A	CCNA_00470	O-antigen polymerase	59.8947	108.308	RNA-seq
484988	+	2.66738	3.5935	15	2.17344	1.54043	1.20635	3.66307	9.52715	35.8126	3	no	A	CCNA_00470	O-antigen polymerase	74.3421	109.256	RNA-seq
485567	+	11.4902	24.9834	8	12.606	9.75605	12.5461	11.4471	6.35143	95.244	5	no	A	CCNA_00470	O-antigen polymerase	26.6316	37.9487	RNA-seq
485697	+	68.5311	144.938	77	193.002	80.1023	72.8637	121.797	73.3943	303.631	126	no	A	CCNA_00470	O-antigen polymerase	17.3684	31.2821	RNA-seq
485742	-	35.4966	34.3949	10	11.3019	17.9717	34.5017	30.2203	40.9315	60.2369	20	yes	I	CCNA_00470	O-antigen polymerase	461.103	663.605	RNA-seq
485990	+	31.393	43.122	32	70.4196	68.8058	39.5684	55.4039	55.7515	35.8126	15	no	A	CCNA_00470	O-antigen polymerase	44	142.949	RNA-seq
486009	+	72.2244	553.57	504	429.473	326.571	158.515	303.577	307.692	807.556	540	yes	A	CCNA_00470	O-antigen polymerase	47.2895	270.641	RNA-seq
486763	+	29.5464	40.5551	24	33.4711	29.2682	48.2541	32.0518	40.2257	119.661	69	no	A	CCNA_00471	GDP-L-fucose synthase	14.8684	26.7179	RNA-seq
486833	-	10.6695	24.2989	8	16.9529	25.6738	52.3557	9.61556	10.5857	68.3734	29	no	I	CCNA_00471	GDP-L-fucose synthase	296.154	488.763	RNA-seq
486843	-	0.410366	1.88231	4	2.17344	0	2.17144	5.4946	1.76429	44.7694	1	no	I	CCNA_00471	GDP-L-fucose synthase	299.282	436.342	RNA-seq
487564	+	314.545	408.803	166	392.959	246.469	373.97	176.285	142.554	932.11	630	no	A	CCNA_00472	GDP-mannose 4,6 dehydratase	13.5263	62.8974	RNA-seq
487682	+	15.3887	11.8072	19	12.1713	24.1334	26.2985	11.905	10.9386	51.2801	0.1	no	A	CCNA_00472	GDP-mannose 4,6 dehydratase	50.2632	89.3077	RNA-seq
488188	+	31.5982	41.2397	18	21.2998	14.3773	23.6445	16.9417	15.5257	84.6539	21	no	N			4.2368	13.8974	RNA-seq
488210	-	6266.29	6894.55	5120	5791.36	6579.69	7497.01	6989.13	7755.81	20797.9	1599	no	P	CCNA_00472	GDP-mannose 4,6 dehydratase	20.641	433.342	RNA-seq
488353	+	824.835	1305.12	597	775.92	663.925	464.205	775.197	1287.93	1307.4	530	no	A	CCNA_00473	hypothetical protein	41.3684	139.128	RNA-seq, beta-gal
488359	+	14.7732	21.0476	7	13.0407	10.2695	19.0604	10.0734	12.35	658.579	324	no	A	CCNA_00473	hypothetical protein	49.3684	145.769	RNA-seq
488370	+	5.33475	4.62021	8	4.78158	6.67519	2.89525	5.03672	15.5257	117.215	8	no	A	CCNA_00473	hypothetical protein	79.5789	143.077	RNA-seq
492662	+	7.79695	5.98916	10	3.9122	6.67519	18.0953	5.4946	5.99858	38.2587	0.1	no	A	CCNA_00475	bacterial conjugation protein, ATP binding domain trwB	1.4474	42.5897	RNA-seq
492673	+	17.0302	27.7213	10	23.4732	37.4838	12.7873	19.2311	12.7029	34.9997	0.1	no	A	CCNA_00475	bacterial conjugation protein, ATP binding domain trwB	8.9737	49.7692	RNA-seq
492690	+	27.0841	7.70035	1	4.78158	8.7291	54.5272	33.4255	13.0557	74.8916	16	yes	A	CCNA_00475	bacterial conjugation protein, ATP binding domain trwB	31.9211	53.1026	RNA-seq
495197	-	65.2482	43.122	70	71.7237	31.8355	43.9113	32.5097	41.99	85.4742	39	no	P	CCNA_00478	hypothetical protein	18.1282	94.6316	RNA-seq
496930	+	2.87256	0.855594	0	1.73876	0.513476	9.8921	6.41037	0.705715	40.6974	5	no	A	CCNA_00480	bacteriophage P4 integrase	6.5526	15.2821	RNA-seq
499216	-	242.936	362.088	203	336.884	245.955	317.754	297.167	294.636	394.005	168	no	N	CCNA_R0007	tRNA-Ser	112.41	2093.92	RNA-seq
500262	-	0	4.62021	1	5.65096	13.3504	4.34287	4.12095	3.52857	32.5609	0.1	no	P	CCNA_00483	Zn-dependent hydrolase, glyoxalase II family	51	285.026	RNA-seq
502218	-	109.157	69.132	118	81.7215	140.179	62.4891	101.65	124.912	110.712	85	no	P	CCNA_00485	ribosomal large subunit pseudouridine synthase D	2.8718	99.3947	RNA-seq
504834	+	23.1857	22.4166	19	23.0385	13.8639	11.3397	24.7257	8.82143	40.6974	1	no	P	CCNA_00487	alkaline phosphatase	9.3421	48.4359	RNA-seq
507747	-	86.382	67.4208	40	69.9849	55.9689	82.7559	44.4147	85.0386	104.201	44	no	P	CCNA_00489	phosphoribosyl-AMP cyclohydrolase	3.641	100.895	RNA-seq
507795	+	23.596	33.3682	68	69.5502	34.4029	36.9144	61.3564	27.5229	90.3591	43	no	P	CCNA_00490	hypothetical protein	9.2895	394.82	RNA-seq
508349	-	1.84665	3.08014	0	13.4754	2.0539	1.44762	9.15767	5.99858	38.2587	0.1	no	A	CCNA_00490	hypothetical protein	7.3846	18.7632	RNA-seq
509638	-	358.865	228.957	179	117.366	212.579	125.944	196.89	107.622	618.68	30.1	no	P	CCNA_00491	GTP cyclohydrolase I	8.8205	395.395	RNA-seq, tiling array
509658	+	88.4338	80.7681	95	139.97	161.232	64.4193	114.929	137.262	153.855	31	no	P	CCNA_00492	cysteinyl-tRNA synthetase	7.8421	239.077	RNA-seq
509770	-	35.907	32.8548	8	29.5588	20.0256	22.9207	28.8467	13.4086	70.0067	2.1	no	AP	CCNA_00491	GTP cyclohydrolase I	3.5385	14.5263	RNA-seq
512060	+	4.51402	4.27797	12	5.21627	1.02695	9.8921	5.95249	6.70429	27.676	0.1	no	P	CCNA_00495	cytosolic protein	298.447	565.077	RNA-seq
512208	+	10.8747	11.8072	1	9.56316	6.67519	8.68575	5.95249	7.41001	91.172	39	no	IP	CCNA_00496	threonyl-tRNA synthetase	332.763	455.872	RNA-seq
512226	+	3.28293	1.36895	2	3.47751	1.54043	0	0.915767	0.352857	28.489	13	no	IP	CCNA_00496	threonyl-tRNA synthetase	350.711	536.744	RNA-seq
513852	+	188.563	636.733	426	153.88	94.9931	44.3938	43.9569	34.9329	1299.24	166	yes	I	CCNA_00496	threonyl-tRNA synthetase	505.289	745.769	RNA-seq
513998	-	70.3777	10.096	2	10.4325	15.4043	18.0953	133.244	101.27	248.286	34	yes	A	CCNA_00496	threonyl-tRNA synthetase	7.359	8.3421	beta-gal
514095	+	20.3131	60.576	266	125.19	190.5	87.0987	103.94	113.267	674.852	161	no	IP	CCNA_00497	putative rhamnosyl transferase	530.342	722.641	RNA-seq
518474	+	100.334	78.2013	104	94.7622	121.694	88.3051	92.9504	93.86	249.912	49	no	P	CCNA_00502	glycosyl transferase family protein	3.6579	114.231	RNA-seq
518582	-	37.9588	23.6144	22	29.9935	26.1873	38.6033	20.6048	10.9386	126.172	18.1	no	AP	CCNA_00501	glucosyltransferase	7.4872	12.5263	RNA-seq
519042	-	5.74512	11.6361	31	30.8629	17.9717	8.44448	20.6048	25.7586	54.5392	30	no	A	CCNA_00502	glycosyl transferase family protein	7	11.8421	RNA-seq
519102	-	1.43628	0.513357	0	4.34689	0	9.16829	4.12095	1.41143	35.8126	10	no	A	CCNA_00502	glycosyl transferase family protein	4.5897	10.5789	RNA-seq
519268	+	8.00213	57.8382	143	81.7215	112.451	72.1399	70.0562	22.23	120.481	0.1	yes	P	CCNA_00503	hypothetical protein	105.579	348.487	RNA-seq
520210	+	57.8615	146.82	93	145.621	149.935	109.778	154.306	83.9801	686.248	173	no	P	CCNA_00505	ubiquinol-cytochrome c reductase iron-sulfur subunit	58.2632	1834.62	RNA-seq
520286	-	7.79695	10.096	4	16.5182	13.3504	4.82541	12.8207	6.35143	85.4742	0.1	no	P	CCNA_00504	23S rRNA methyltransferase	24.2564	192.368	RNA-seq
521826	-	9.84878	11.8072	7	14.3447	9.24257	1.68889	6.41037	15.8786	26.8631	0.1	no	A	CCNA_00506	cytochrome b	6.641	13.2632	RNA-seq
523927	-	2.46219	3.42238	3	3.47751	3.08086	5.54923	3.66307	2.82286	26.0502	0.1	no	P	CCNA_00508	hypothetical protein	21.8205	56.5	RNA-seq
526709	-	83.3042	50.6512	52	73.8971	71.8867	44.3938	89.7452	65.9843	291.437	217	no	I	CCNA_00512	GTP-binding protein, probable translation factor	137.538	185.947	RNA-seq
527065	-	21.7494	23.4433	6	18.6916	1.54043	26.2985	16.0259	21.5243	65.9347	24	no	P	CCNA_00512	GTP-binding protein, probable translation factor	14.2564	133.5	RNA-seq
527256	+	17.0302	25.4967	27	19.561	31.8355	26.5398	25.6415	11.9972	122.107	8	no	P	CCNA_03885	NEW	3.5526	31.1282	RNA-seq
528991	+	92.1271	228.273	365	508.586	495.504	287.836	330.134	255.822	2273.69	80.1	yes	P	CCNA_00515	5-methyltetrahydropteroyltriglutamate-- homocysteine methyltransferase	99.0263	2487.26	RNA-seq
533823	-	806.779	823.937	881	903.284	955.579	822.975	1053.13	919.194	3126.83	394	no	P	CCNA_00518	LSU ribosomal protein L25P	160.615	2455.32	RNA-seq
534488	+	25.4427	15.9141	19	18.2569	38.5107	12.0635	20.1469	10.5857	54.5392	5	no	A	CCNA_00519	hypothetical protein	0.6842	16	RNA-seq
534993	-	51.5009	14.0317	1	10.8672	0	4.58414	8.69979	7.41001	33.3738	23	yes	P	CCNA_00519	hypothetical protein	147.923	240	RNA-seq
535016	-	0	0	0	0.869378	0.513476	1.68889	7.78402	0.352857	39.0716	2	no	P	CCNA_00519	hypothetical protein	105.436	193.105	RNA-seq
536563	+	5.12957	14.7162	5	6.52033	6.67519	1.93017	7.32614	7.05715	33.3738	8	no	A	CCNA_00522	hypothetical protein	4.1053	16.5128	RNA-seq
536806	-	2.66738	12.8339	14	13.4754	4.62129	11.3397	6.86826	1.05857	51.2801	8	no	P	CCNA_00522	hypothetical protein	123.615	213.921	RNA-seq
539742	+	8.4125	9.0693	25	36.9486	32.8625	27.2636	43.0411	13.4086	79.7765	0.1	yes	P	CCNA_00526	hypothetical protein	14.5263	458.744	RNA-seq
540099	+	309.416	1723.85	1316	1309.72	741.973	201.22	519.24	410.373	621.126	98	yes	P	CCNA_00527	hypothetical protein	237.105	590.128	RNA-seq
542289	+	257.095	402.472	298	459.901	536.069	432.116	470.704	314.396	3226.97	355.1	no	P	CCNA_00530	LSU ribosomal protein L10P	166.368	9531.26	RNA-seq
543126	+	342.861	418.043	378	338.188	347.11	532.967	453.305	543.753	3474.44	2460	no	P	CCNA_00531	LSU ribosomal protein L12P (L7/L12)	5331.95	8723.72	RNA-seq
543147	+	30.3671	50.8223	33	44.3383	44.6724	34.5017	52.1988	48.3415	1103.06	529	no	I	CCNA_00531	LSU ribosomal protein L12P (L7/L12)	6479.74	9234.41	RNA-seq
544942	+	45.3454	45.3465	81	73.8971	99.1009	33.7779	60.4406	56.4572	56.9779	15	no	A	CCNA_00533	secreted polysaccharide polymerase hfsI	11.5263	16.6667	RNA-seq
547379	+	146.295	326.153	131	63.8993	43.6455	55.9748	32.0519	36.6972	225.495	30	yes	P	CCNA_00535	hypothetical protein	30.2105	273.769	RNA-seq
547606	+	56.4253	135.697	42	99.5438	31.3221	26.5398	73.2614	36.3443	278.408	35	no	P	CCNA_00536	DNA-directed RNA polymerase subunit beta	152.868	1847.97	RNA-seq
547616	+	8.00213	12.6628	5	11.3019	3.59433	3.37779	9.15768	14.4671	262.121	66	no	P	CCNA_00536	DNA-directed RNA polymerase subunit beta	451.553	2111.59	RNA-seq
553828	-	27.6996	14.0317	15	21.7345	24.6469	15.6826	15.5681	19.4072	62.6831	9.1	no	A	CCNA_00537	DNA-directed RNA polymerase beta' chain	9.0769	123.789	RNA-seq
555712	-	46.3713	25.4967	85	56.5096	83.1831	41.016	60.4406	44.8129	64.3089	2	no	A	CCNA_00537	DNA-directed RNA polymerase beta' chain	8.1538	31.9474	RNA-seq
556426	+	15.7991	0.342238	0	1.73876	0	7.47939	8.24191	3.88143	43.9565	0.1	no	I	CCNA_00538	methyl-accepting chemotaxis protein	56.5	118.051	RNA-seq
560776	-	19.6976	24.6411	39	23.9079	47.7533	10.1334	27.473	37.05	35.8126	7	no	P	CCNA_00540	coproporphyrinogen III oxidase	56.0769	157.71	RNA-seq
561664	-	61.3497	8.38482	0	2.60813	9.75605	25.5747	43.9568	50.4586	91.9849	48	yes	P	CCNA_00542	hypothetical protein	268.128	649.447	RNA-seq
562396	-	206.004	247.951	226	339.057	252.117	216.661	295.334	199.717	684.622	293	no	P	CCNA_00543	methyl-accepting chemotaxis protein	22.6667	477.868	RNA-seq
562481	+	30.3671	45.6887	38	16.0835	38.5107	43.1875	23.81	25.4057	210.027	8	no	P	CCNA_00544	acetyl-CoA acetyltransferase	23.1842	339	RNA-seq
562514	+	280.895	129.024	194	244.73	227.983	167.924	209.253	183.839	471.342	31	no	P	CCNA_00544	acetyl-CoA acetyltransferase	275.289	699.897	RNA-seq
564671	+	90.4856	6.50252	25	49.1199	47.7533	23.162	24.2678	24.3472	56.9779	15	no	P	CCNA_00546	hypothetical protein	218.079	390.282	RNA-seq
565657	+	28.1101	80.9392	126	100.413	153.529	45.8414	106.229	87.8615	135.941	29	no	P	CCNA_00547	PurR-related transcriptional regulator	63.8684	162.872	RNA-seq
568762	-	2231.78	465.785	631	568.139	338.381	249.474	580.139	539.166	363.062	139	no	P	CCNA_00551	hypothetical protein	40.8205	63.3684	RNA-seq
570218	+	92.1271	79.3991	140	166.485	155.583	146.21	108.518	107.621	232.006	126	no	P	CCNA_00554	methyltransferase	11.4474	274.667	RNA-seq
571086	+	34.8811	70.1587	100	93.4581	85.2371	44.6351	66.851	40.5786	445.292	25	no	P	CCNA_00555	nitrogen regulatory protein P-II	68.8947	255.256	RNA-seq
575737	-	18.4665	42.0952	36	34.3404	31.8355	51.8732	26.5573	27.5229	38.2587	4	no	P	CCNA_00559	homoserine O-acetyltransferase	6.5128	328.868	RNA-seq
575815	+	30.1619	42.4375	71	33.9057	44.159	65.1431	50.8251	31.7572	51.2801	34	no	P	CCNA_00560	phosphohistidine phosphatase SixA	6.3158	172.462	RNA-seq
578404	+	5.53994	0.855594	0	6.95502	1.54043	5.7905	4.57884	5.64572	33.3738	11	no	IP	CCNA_00564	sensory transduction protein kinase CenK	84.5526	175.051	RNA-seq
581827	-	95.6152	75.6345	75	73.4624	59.5632	95.3019	64.5616	68.8072	249.919	29	no	P	CCNA_00565	gamma-glutamyltranspeptidase	5.2308	138.105	RNA-seq
582014	+	234.114	183.611	176	202.13	234.659	147.175	335.629	238.884	183.977	63	no	N	CCNA_R0008	tRNA-Arg	22.8158	7236.49	RNA-seq
584303	+	1.02591	1.71119	1	2.17344	0	1.93017	1.83153	1.41143	43.9565	9	no	A	CCNA_00567	hypothetical protein	15.0526	32.6923	RNA-seq
586037	-	43.704	12.4917	25	9.99784	16.9447	7.72066	12.3629	15.8786	55.3447	33	no	IP	CCNA_00567	hypothetical protein	4.8718	13.6842	RNA-seq
594920	-	8.20732	5.81804	47	22.1691	9.24257	53.0796	13.2786	15.1729	42.3307	9	no	A	CCNA_00573	TonB-dependent receptor	15.2564	86.6053	RNA-seq
595259	-	10.8747	5.81804	10	6.95502	4.10781	6.51431	3.20519	5.99858	46.3952	11	no	A	CCNA_00573	TonB-dependent receptor	2.8718	10.2368	RNA-seq
596466	-	6.97622	4.10685	5	9.56316	3.08086	0.241271	4.12095	9.88001	36.6329	0.1	no	A	CCNA_00573	TonB-dependent receptor	11.3846	26.2895	RNA-seq
599974	+	82.6888	45.8598	52	66.0728	104.236	105.676	63.1879	50.4586	223.049	86	no	IP	CCNA_00576	oligopeptide-binding protein oppA	10.6316	29.4872	RNA-seq
602338	-	24.0064	31.8281	13	40.8608	50.3207	36.1907	35.257	25.4058	155.481	8.1	yes	A	CCNA_00578	hypothetical protein	23.3077	38.6579	RNA-seq
611121	+	360.301	49.1111	349	433.82	536.069	24.8509	423.085	258.997	1292.74	29	no	P	CCNA_00582	hypothetical protein	10.6316	502.513	RNA-seq
616530	-	1.84665	0.684475	0	2.60813	0	3.37779	5.03672	5.29286	42.3307	0.1	no	A	CCNA_00587	secretory tripeptidyl aminopeptidase	7.0513	11.2368	RNA-seq
618545	+	5.9503	5.30469	7	12.606	0	10.3746	10.0734	3.17572	33.3738	0.1	no	A	CCNA_00589	hypothetical protein	5.3684	15.0513	RNA-seq
618714	-	23.1857	13.8606	10	13.4754	6.67519	8.68575	9.15767	17.6429	129.431	62	yes	IP	CCNA_00589	hypothetical protein	103.718	443.789	RNA-seq
620807	+	14.568	21.0476	15	10.8672	27.7277	13.0286	21.9784	13.4086	41.5104	3	no	A	CCNA_00591	catalase	6.9211	20.1538	RNA-seq
622847	-	413.033	446.962	407	469.899	512.963	650.707	482.609	376.146	1182.84	329	no	I	CCNA_00592	hypothetical protein	247.051	1721.47	RNA-seq
622873	-	9.6436	7.87147	7	5.65096	7.18867	15.6826	4.57884	2.82286	39.0716	2	no	P	CCNA_00592	hypothetical protein	140.538	637.158	RNA-seq
622892	+	0.820732	1.36895	5	0.434689	0	2.65398	0.457884	3.88143	25.2299	0.1	no	N	CCNA_R0111	small non-coding RNA	8.2105	87.1282	RNA-seq
626171	-	11.0799	17.4541	10	6.52033	0	12.3048	7.78402	1.76429	28.489	6	no	I	CCNA_00594	hypothetical protein	333.103	479.289	RNA-seq
626656	+	121.058	143.569	101	118.67	109.37	66.832	139.197	74.8058	34.9997	10	no	N	CCNA_R0112	small non-coding RNA	12.0789	130.026	RNA-seq
626720	+	6.36067	5.64692	11	19.1263	5.13476	22.4382	6.41037	7.76286	38.2587	0.1	no	N			124.447	168.667	RNA-seq
627907	+	20.7235	34.7371	19	37.3832	25.6738	25.5747	21.0626	19.4072	135.129	33	no	A	CCNA_00596	RpoE-family sigma factor	1	12.8718	RNA-seq
633313	+	4.71921	3.93573	0	4.78158	7.70214	0	2.7473	0	27.676	0.1	no	A	CCNA_00598	TonB-dependent receptor	27.8684	49.1282	RNA-seq
633324	+	4.92439	1.02671	2	5.65096	1.02695	1.68889	2.28942	0	52.1004	0.1	no	A	CCNA_00598	TonB-dependent receptor	29.8947	55.4359	RNA-seq
634085	+	99.7189	67.7631	68	48.2505	59.5633	69.9685	45.7883	47.6357	218.977	32.1	no	A	CCNA_00598	TonB-dependent receptor	12.8947	43.641	RNA-seq
634099	+	83.3042	112.938	109	96.5009	139.152	119.67	78.2981	63.8672	172.575	22	no	A	CCNA_00598	TonB-dependent receptor	19.2895	54.8974	RNA-seq
634996	+	7534.73	4855.84	17161	11726.6	8594.56	10640.3	13354.2	14787.9	62864.2	13524	no	P	CCNA_03887	NEW	13.5	605.333	RNA-seq
636857	+	5.9503	5.4758	8	3.9122	11.81	5.06668	5.03672	7.76286	50.4672	22	no	IP	CCNA_00601	MoxR-like ATPase	149.026	200.846	RNA-seq
639777	-	139.524	280.293	321	69.1155	41.5916	24.8509	44.4147	45.1657	154.668	41	yes	A	CCNA_00603	integral membrane protein	1.2051	3.4211	beta-gal
641904	-	2.46219	0.171119	0	0.434689	3.59433	1.68889	2.28942	0.352857	25.2299	7	no	I	CCNA_00605	hypothetical protein	580.974	995.789	RNA-seq
641929	-	386.36	396.312	309	371.659	469.317	573.5	372.718	351.093	1666.4	318	no	P	CCNA_00605	hypothetical protein	22.6154	942.395	RNA-seq
643477	+	19.6976	13.1762	7	23.4732	29.7816	14.4762	15.1102	21.5243	48.0285	6	no	I	CCNA_00607	TonB-dependent receptor	3.2105	32.3077	RNA-seq
644635	-	4.51402	4.62021	0	9.12847	1.54043	15.2001	5.03672	3.88143	29.3019	12	no	A	CCNA_00607	TonB-dependent receptor	22.0256	31.8947	RNA-seq
648331	-	1.2311	1.54007	1	9.12847	0.513476	0	0.457884	1.05857	30.1148	0.1	no	A	CCNA_00609	transcriptional repressor	6.0256	35.2895	RNA-seq
651300	+	3.69329	4.79133	0	4.78158	5.13476	1.20635	9.15767	13.0557	26.0502	1	no	P	CCNA_00611	beta-lactamase	23.7632	64.6154	RNA-seq
651354	+	10.8747	17.283	4	16.9529	5.64824	33.2954	10.9892	9.88001	33.3738	20	no	I	CCNA_00611	beta-lactamase	114.842	250.897	RNA-seq
660052	-	2.66738	5.13357	1	1.30407	1.54043	3.13652	0.915767	6.70429	28.489	0.1	no	P	CCNA_03924	NEW	24.9231	665.658	RNA-seq
662195	-	31.393	36.7906	45	74.3318	53.4015	57.6637	86.54	64.5729	58.6111	43	no	A	CCNA_00618	succinylglutamic semialdehyde dehydrogenase	1.7949	10.2632	RNA-seq
666600	+	30.7774	20.192	31	21.2998	40.0511	34.743	29.7624	15.8786	181.531	56	no	AP	CCNA_00622	hypothetical protein	6.6053	239.897	RNA-seq
666828	+	83.5094	71.0143	66	106.499	84.7236	77.6892	78.756	92.0958	517.745	296	no	P	CCNA_00623	PAS-family sensor histidine kinase	37.3421	61.2564	RNA-seq
668251	-	71.1985	74.4367	126	134.754	97.047	72.3813	130.039	82.5686	173.395	72	no	AP	CCNA_03925	NEW	13.3846	173.868	RNA-seq
670486	+	12.5162	14.8873	22	28.2548	20.539	12.7873	24.2678	24.3472	42.3307	16	no	P	CCNA_00625	two-component receiver domain protein	0.8158	144.308	RNA-seq
672099	+	2.87256	4.62021	1	0	3.08086	4.34287	3.20518	4.58714	61.8628	0.2	no	A	CCNA_00626	methyl-accepting chemotaxis protein	6.8421	38.641	RNA-seq
674267	+	3.07774	1.19783	0	3.47751	6.67519	7.23812	10.9892	9.17429	33.3738	10	no	P	CCNA_00629	methyl-accepting chemotaxis protein	3.2895	22.1282	RNA-seq
674275	+	0.205183	0.684475	0	0.869378	0	0	2.28942	0.705715	73.2657	0.1	no	P	CCNA_00629	methyl-accepting chemotaxis protein	6.4474	22.8718	RNA-seq
680831	-	0.615549	4.27797	9	8.69378	8.21562	9.40956	5.03672	4.58715	43.1436	15	no	A	CCNA_00634	chemotaxis protein methyltransferase	8.6154	13.1842	RNA-seq
681796	-	9.02805	0.855594	0	2.17344	6.16171	2.17144	0	5.99858	26.8631	3	no	N			16.1538	25.2105	RNA-seq
681907	+	27.0841	8.21371	2	9.99785	7.70214	9.65083	14.1944	5.99858	42.3307	0.1	no	P	CCNA_00635	hypothetical protein	5.4737	22.1538	RNA-seq
681936	-	96.8463	49.7956	24	61.2911	25.1603	29.9176	44.8726	23.2886	200.258	3	no	N			6.4615	17.9474	RNA-seq
683459	+	10.6695	11.1227	24	26.0813	16.4312	15.2001	29.7624	16.9372	100.129	65	no	IP	CCNA_00636	hypothetical protein	159.553	248.436	RNA-seq
683469	+	0.615549	0	0	1.30407	0	2.65398	3.66307	0	26.8631	10	no	IP	CCNA_00636	hypothetical protein	179.421	265.231	RNA-seq
683508	+	4.30884	13.3473	23	18.2569	24.6469	4.34287	31.1361	20.1129	67.5606	51	no	IP	CCNA_00636	hypothetical protein	267.395	563.564	RNA-seq
691801	-	17.2354	24.8123	4	24.3426	10.783	5.06668	10.5313	20.4657	80.582	35	no	P	CCNA_00639	heme:hemopexin-binding protein	50.0513	117.553	RNA-seq
692091	+	38.7797	4.27797	1	7.8244	3.08086	18.0953	43.9568	19.76	126.172	32	yes	A	CCNA_00640	hypothetical protein	43.9474	118.513	RNA-seq
692101	+	0	3.76462	0	1.73876	4.62129	6.99685	0	0	57.7982	0.1	no	A	CCNA_00640	hypothetical protein	58.7632	125.615	RNA-seq
692957	-	6.77104	3.42238	1	0.434689	1.02695	9.40956	0.915767	3.52857	26.8631	1	no	P	CCNA_00642	hypothetical protein	9.7949	97.6316	RNA-seq
701735	-	13.1317	1.36895	18	18.6916	28.2412	1.68889	11.905	7.76286	40.6974	5	no	A	CCNA_00650	nitrate transporter	7.2564	10.5526	RNA-seq
708218	+	105.669	136.724	42	88.6765	64.1845	92.4067	92.9504	58.9272	251.545	1	no	N	CCNA_R0009	small non-coding	76.3947	678.692	RNA-seq
708928	-	4.30884	4.96245	0	8.69378	14.3773	4.82541	5.03672	3.88143	33.3738	0.1	no	I	CCNA_00655	hypothetical protein	11.359	24.7105	RNA-seq
710675	+	90.2805	139.804	148	146.925	178.176	158.274	157.512	70.5715	164.438	19	no	P	CCNA_00656	type I restriction-modification system methylation subunit	30.6316	158.872	RNA-seq
710820	-	6.56585	9.75378	0	8.25909	13.3504	19.7842	6.41037	2.82286	27.676	4	no	A	CCNA_00656	type I restriction-modification system methylation subunit	6.7949	20.1053	RNA-seq
717435	+	0	0.342238	3	3.47751	8.21562	11.8223	0.457884	1.05857	46.3952	18	no	I	CCNA_00659	type I restriction-modification system restriction subunit	49.7368	73.5385	RNA-seq
717456	+	0	0	2	2.60813	5.64824	5.30796	0.915767	0.352857	34.1867	14	no	I	CCNA_00659	type I restriction-modification system restriction subunit	56.7895	81.7949	RNA-seq
719555	-	352.709	152.125	254	245.165	335.3	255.989	229.857	256.527	798.6	139	no	I	CCNA_00662	hypothetical protein	25.1538	150.158	RNA-seq
719648	-	3.48811	0.855594	4	7.8244	8.21562	0	9.15767	1.05857	35.8126	8	no	IP	CCNA_00662	hypothetical protein	11.3846	17.7368	RNA-seq
720434	+	126.393	98.3933	80	80.4175	84.7236	77.2066	81.0454	87.8615	188.042	56	no	AP	CCNA_00664	C4-dicarboxylate transport protein	8.1053	56.6154	RNA-seq
720456	-	22.5701	30.1169	24	18.6916	45.1859	27.9874	36.6307	37.05	96.0569	18	no	N	CCNA_R0010	tRNA-Arg	7.7949	1282.58	RNA-seq
721847	+	11.2851	7.70035	10	16.5182	29.2681	25.3334	10.0734	14.4672	56.165	1	yes	P	CCNA_00665	GAF-family sensor histidine kinase	29.9737	63.8462	RNA-seq
721924	+	10.054	9.58266	18	15.2141	18.4851	0.723812	17.8575	16.5843	47.2155	10	no	P	CCNA_00665	GAF-family sensor histidine kinase	62.6842	277.82	RNA-seq
728973	+	9.23323	7.18699	11	12.606	30.2951	18.5778	10.9892	5.29286	91.172	19	yes	A	CCNA_00671	teichoic acid translocation permease protein tagG	4.7368	29.641	RNA-seq
729790	-	249.708	183.439	280	266.464	278.818	196.877	393.322	302.752	238.516	95	no	P	CCNA_00671	teichoic acid translocation permease protein tagG	8.5128	186.21	RNA-seq
733748	-	157.786	163.932	162	199.956	165.853	248.992	231.231	137.967	1983.89	430	no	P	CCNA_00676	hypothetical protein	30.9744	281.711	RNA-seq
735123	-	371.586	451.583	371	524.235	354.299	538.034	543.508	374.029	572.285	112.1	no	P	CCNA_00678	LSU ribosomal protein L11P	55.359	3825.71	RNA-seq, tiling array
738053	+	6.36067	7.35811	7	32.167	21.0525	44.1525	13.2786	11.2914	65.1218	1	yes	P	CCNA_00682	transcriptional regulator, MarR family	1.9211	21.2821	RNA-seq
741214	+	3.28293	1.88231	0	2.60813	1.54043	0.482541	4.57884	0	49.6543	0.1	no	A	CCNA_00685	RNA polymerase sigma factor	1.3684	247.974	RNA-seq
748440	-	1014.01	1539.9	722	954.577	927.338	767.483	769.244	423.076	13215.7	738	no	P	CCNA_00690	CarD-like transcriptional regulator	133.769	1660.5	RNA-seq
748907	-	2.25701	3.93573	8	12.1713	2.0539	2.17144	0	2.11714	96.0569	49	no	P	CCNA_00691	ferredoxin	599	1249.66	RNA-seq
748934	-	1.64146	10.2671	0	1.73876	16.9447	2.65398	7.32614	4.23429	27.676	20	no	P	CCNA_00691	ferredoxin	23.3333	962.737	RNA-seq
749100	+	192.872	356.783	127	261.248	240.82	284.458	339.292	463.302	1772.19	451.2	no	P	CCNA_00692	PAS-family GGDEF/EAL protein	10.3421	45.359	RNA-seq
749125	+	445.658	157.772	27	114.323	372.784	887.635	1259.18	744.529	3097.53	48.1	yes	P	CCNA_00692	PAS-family GGDEF/EAL protein	15.7368	135.154	RNA-seq
749172	+	16.825	5.4758	1	7.8244	14.3773	33.5366	34.7992	23.9943	126.179	86	yes	I	CCNA_00692	PAS-family GGDEF/EAL protein	160.368	268.461	RNA-seq
749181	+	12.1058	7.18699	2	8.25909	7.18867	41.7398	31.1361	6.35143	122.107	89	yes	I	CCNA_00692	PAS-family GGDEF/EAL protein	184.053	277.539	RNA-seq
751505	-	12.1058	12.3206	20	13.91	5.64824	6.99685	10.0734	19.4072	74.0787	52	yes	I	CCNA_00693	heat shock protein 15	26.1538	41.7368	RNA-seq
754342	-	36.9329	48.94	129	103.456	37.4838	29.435	57.2355	58.9272	102.568	24	yes	P	CCNA_00694	ATP-dependent DNA helicase	33.4103	143.316	RNA-seq
757263	-	11.0799	276.7	480	793.307	448.779	325.474	180.864	190.896	1328.56	50.1	yes	N	CCNA_R0116	small non-coding RNA	40.8462	435.079	RNA-seq
757978	+	29.136	26.6945	19	42.5995	43.132	17.6128	59.9828	63.8672	56.9779	41	no	P	CCNA_00699	LSU ribosomal protein L28P	72.3684	1995.51	RNA-seq
758014	+	6.36067	3.08014	19	4.34689	4.62129	3.37779	5.03672	7.76286	67.5606	27	no	P	CCNA_00699	LSU ribosomal protein L28P	1984.58	2975.36	RNA-seq
758022	+	2.87256	0.855594	0	3.47751	1.54043	3.37779	2.28942	1.05857	48.0285	3	no	P	CCNA_00699	LSU ribosomal protein L28P	2077.11	3153.41	RNA-seq
761108	-	1.64146	1.88231	0	3.47751	7.70214	0	3.66307	2.82286	117.222	39	no	P	CCNA_00700	TonB-dependent receptor	2.5897	78.4474	RNA-seq
761593	-	82.0732	52.3624	39	62.1605	119.64	174.439	77.8402	54.6929	321.552	35	yes	N			5.2564	8.1579	beta-gal
763406	-	83.0991	61.0894	38	63.8993	91.9123	32.8128	51.7409	51.5172	411.098	49	no	P	CCNA_00705	hypothetical protein	14.2821	651.105	RNA-seq, tiling array
765670	-	6.56585	1.54007	3	4.34689	2.56738	3.61906	3.66307	5.64572	30.1148	7	no	I	CCNA_00708	cobaltochelatase cobT subunit	130.872	180.658	RNA-seq
768792	+	210.313	74.9501	37	4.78157	0	2.41271	6.41037	24.3472	81.3949	2.1	yes	P	CCNA_00711	hypothetical protein	1.4737	87.8974	RNA-seq
770840	+	28.7256	67.7631	35	59.1177	18.4851	50.1843	37.5465	32.8157	62.6831	36	no	A	CCNA_03927	NEW	5.7895	18.8205	RNA-seq
770851	+	1.2311	3.93573	0	6.95502	0	0	0	1.76429	30.1148	0.1	no	A	CCNA_03927	NEW	8.8947	21.4359	RNA-seq
772021	+	1.64146	0	2	0.869378	0	0	3.66307	7.41001	26.0502	15	no	A	CCNA_00718	abortive infection protein	3.1842	31.1538	RNA-seq
772601	+	18.8768	14.5451	17	13.91	17.9717	3.61906	28.8467	26.1114	39.0716	0.1	no	A	CCNA_00718	abortive infection protein	2.7368	13.641	RNA-seq
772622	+	101.155	45.6888	83	97.805	63.6711	26.2985	39.378	52.2229	136.755	81	yes	A	CCNA_00718	abortive infection protein	4.8421	25.7949	RNA-seq
772628	+	30.5722	84.5327	70	109.976	49.8072	49.7018	62.7301	73.3943	198.632	41	no	N	CCNA_R0117	small non-coding RNA	6.7368	29.641	RNA-seq
772646	+	1.64146	0.513357	0	2.60813	0	2.17144	0.915767	1.76429	31.748	2	no	A	CCNA_00718	abortive infection protein	18.2105	34.0769	RNA-seq
772655	+	11.9006	31.1436	70	53.0321	17.4582	12.3048	36.1728	43.4015	153.855	4	no	A	CCNA_00718	abortive infection protein	22.8158	36.4872	RNA-seq
772904	-	53.9631	102.5	152	165.616	112.965	211.353	145.149	111.15	417.616	160	yes	P	CCNA_03930	NEW	329.974	789.868	RNA-seq
774321	-	40.4211	371.67	687	786.787	554.555	1188.5	571.897	526.816	6357.88	337	yes	P	CCNA_03933	NEW	167.897	7377.66	RNA-seq
774368	+	3.89847	15.7429	38	66.9421	48.2667	18.3366	41.6674	38.4614	81.3949	22.1	yes	P	CCNA_00719	type I secretion adaptor protein hlyD	9.8421	498.974	RNA-seq
774374	+	0	2.7379	2	2.60813	0	2.65398	4.57884	1.05857	111.524	22	no	P	CCNA_00719	type I secretion adaptor protein hlyD	40.8158	601.461	RNA-seq, tiling array
779974	+	219.751	420.781	154	305.587	211.038	264.191	211.543	170.43	928.03	45.1	no	P	CCNA_00723	glyoxalase family protein	15.1316	66.7436	RNA-seq
780023	-	649.404	1816.6	238	279.939	288.574	420.535	702.852	400.493	7690.51	166.2	no	P	CCNA_00722	chaperonin GroES	84	1241.45	RNA-seq, tiling array, biochemical
783127	+	9.6436	11.2938	8	5.65096	17.4582	5.30796	7.78402	3.52857	47.2155	3	no	P	CCNA_00727	ribosomal-protein-alanine acetyltransferase	6.1316	255.026	RNA-seq
783796	+	111.004	20.7054	11	21.7344	54.4285	161.169	250.004	142.202	141.647	58	yes	P	CCNA_00728	hypothetical protein	114.579	181.82	RNA-seq
790479	+	28.1101	2.22455	6	4.78158	7.70214	2.65398	5.03672	3.88143	29.3019	1	no	P	CCNA_00733	GumN superfamily protein	40	93.2051	RNA-seq
791468	+	98.693	51.3356	45	57.8136	47.7534	33.2954	56.3197	50.4586	258.049	103	no	P	CCNA_00734	GumN superfamily protein	57.1316	198.564	RNA-seq
793099	-	2593.52	497.1	1062	1411	1261.1	906.454	861.28	684.543	2954.25	502.1	no	P	CCNA_00735	hypothetical protein	102.205	334.842	RNA-seq
795906	-	13.5421	17.9675	11	12.1713	8.7291	4.34287	10.5313	17.9957	82.2152	35	no	I	CCNA_00737	isoleucyl-tRNA synthetase	181.872	247.895	RNA-seq
796828	-	1014.83	1403.69	1587	1415.35	2357.88	1430.74	1436.84	1280.52	580.428	401	no	P	CCNA_03934	NEW	15.641	656.842	RNA-seq
798209	+	13.5421	6.16028	7	6.08565	15.4043	20.0255	21.9784	9.52715	27.676	0.1	yes	N			18.8421	38.4103	RNA-seq
798229	+	87.4079	61.0894	72	63.8993	63.1576	33.5366	80.1296	61.75	140.834	72	no	N			23.7105	61.9487	RNA-seq
799561	-	3.28293	1.88231	0	3.47751	9.75605	0	0.457884	1.05857	39.0716	10	no	IP	CCNA_00740	riboflavin kinase/FMN adenylyltransferase	100.667	147.5	RNA-seq
801752	+	69.7622	100.105	53	62.1605	67.7789	104.953	66.851	56.4572	284.106	74	no	P	CCNA_00744	GIY-YIG endonuclease domain protein	30.5	459.436	RNA-seq
801773	+	0.410366	4.27797	5	4.78158	8.21562	0.241271	3.66307	1.05857	42.3307	16	no	I	CCNA_00744	GIY-YIG endonuclease domain protein	208.342	629.59	RNA-seq
801780	+	3.28293	5.13357	9	2.17344	0.513476	0.965083	5.03672	2.11714	25.2299	1	no	I	CCNA_00744	GIY-YIG endonuclease domain protein	310.132	631.744	RNA-seq
804886	-	7.59176	72.3833	65	70.4196	39.5377	13.0286	36.6307	51.5172	154.661	53	yes	I	CCNA_00747	cyclic-di-GMP phosphodiesterase, flagellum assembly factor TipF	91.9487	301.842	RNA-seq
804963	-	4502.12	3041.3	1872	2529.45	2405.12	2356.25	2299.03	3301.69	6440.11	1926	no	P	CCNA_00747	cyclic-di-GMP phosphodiesterase, flagellum assembly factor TipF	15.359	60.1316	RNA-seq
805035	+	0.820732	8.72706	8	21.2998	4.10781	13.9937	14.1944	14.82	136.762	13	no	P	CCNA_00748	ferrous iron transport protein A	69.0526	661.051	RNA-seq
811319	-	2630.44	1858.86	1753	2301.68	2106.28	1544.13	1783.91	2032.46	4385.39	3261	no	P	CCNA_00752	3-hydroxybutyryl-CoA dehydrogenase	26.6154	527.079	RNA-seq
815371	+	239.449	172.317	194	222.126	212.579	123.531	255.499	117.149	537.27	130.1	no	P	CCNA_00758	protein translation Elongation factor P EF-P	15.8947	744.59	RNA-seq
815433	+	6.77104	12.4917	14	13.0407	9.75605	10.1334	7.78402	12.35	107.452	64	no	P	CCNA_00758	protein translation Elongation factor P EF-P	754.526	1042.85	RNA-seq
817568	+	8.4125	14.0317	8	3.47751	9.75605	11.0985	10.5313	6.35143	101.755	12	no	A	CCNA_00759	TonB-dependent receptor	10	46.7692	RNA-seq
822935	-	539.015	607.985	282	518.15	458.021	326.44	402.48	414.607	3849.72	2104.1	no	P	CCNA_00764	electron transfer flavoprotein beta-subunit	30.7949	674.947	RNA-seq
823105	+	124.341	123.719	73	96.0663	114.505	59.5939	103.482	111.503	136.762	77	no	P	CCNA_00765	hypothetical protein	7.8158	198.744	RNA-seq
823137	+	7.59177	1.88231	3	5.65096	1.54043	7.47939	6.86826	4.58715	25.2299	18	no	P	CCNA_00765	hypothetical protein	171.842	255.846	RNA-seq
824421	-	3.07774	2.56678	2	3.04282	2.56738	6.51431	5.03672	2.47	25.2299	1	no	P	CCNA_00767	hypothetical protein	10.5128	397	RNA-seq
824683	+	0	3.76462	4	1.30407	8.21562	0	0.457884	0.705715	66.7477	32	no	P	CCNA_03936	NEW	17.7105	125.051	RNA-seq
824823	-	177.073	18.9942	6	23.4732	99.1009	175.645	157.97	124.912	179.905	25	yes	A	CCNA_03936	hypothetical protein	0.6923	3.2632	beta-gal
825550	+	47.3972	0	187	46.5117	312.707	0.241271	12.8207	66.3372	1020.84	0.1	no	IP	CCNA_00770	transcriptional regulator, TetR family	96.1053	409.641	RNA-seq
827442	+	45.1402	13.5184	45	18.257	22.593	36.1906	12.3629	20.8186	215.718	124	no	P	CCNA_00773	carboxypeptidase S	4.3158	44.8205	RNA-seq
833279	+	11.0799	25.8389	19	31.7323	21.566	38.1208	19.689	19.0543	126.992	24	no	A	CCNA_00776	OAR protein precursor	1.3421	10.5128	RNA-seq
833285	+	6.56585	9.41154	0	2.60813	7.18867	0.965083	5.03672	9.17429	62.6831	0.1	no	A	CCNA_00776	OAR protein precursor	2.2105	10.8462	RNA-seq
833942	+	2.46219	6.67364	0	6.08565	0	8.44448	2.7473	2.11714	49.6543	0.1	no	A	CCNA_00776	OAR protein precursor	6.3421	15.0769	RNA-seq
837822	-	0	0	0	1.73876	1.54043	11.3397	10.5313	2.82286	26.0502	5	no	P	CCNA_00777	PAS family GGDEF/EAL protein	20.3846	266.474	RNA-seq
839805	-	28.1101	37.6461	44	43.0342	73.4271	31.1239	34.3413	44.4601	315.041	156	no	P	CCNA_00778	GTP-binding protein TypA/BipA	213.872	504.5	RNA-seq
840033	-	75.5073	65.1963	12	53.4667	32.8625	31.3652	48.9936	55.3986	246.66	29	yes	P	CCNA_00778	GTP-binding protein TypA/BipA	44.0256	88.1579	RNA-seq
840128	-	0.205183	1.19783	2	1.30407	1.54043	0.723812	0	1.41143	25.2299	5	no	N			19.3333	43.7895	RNA-seq
840321	+	50.0646	31.9992	30	43.9036	48.7802	24.6096	65.9352	45.8715	31.748	4	no	P	CCNA_00779	hypothetical protein	39.8684	113.923	RNA-seq
841686	-	11.4902	5.98916	19	15.6488	9.24257	15.6826	32.0519	18.3486	38.2587	29	no	P	CCNA_00780	N-formylglutamate deformylase	11.1538	67.6842	RNA-seq
841781	-	25.0323	5.30469	0	4.78158	28.7547	59.3526	100.277	49.4	39.8845	9	yes	P	CCNA_00780	N-formylglutamate deformylase	3	11.6316	RNA-seq
841804	+	29.7515	3.25126	5	3.47751	17.9717	13.5112	44.8726	40.2257	61.0499	42	yes	P	CCNA_00781	two-component receiver protein cpdR	8.0263	576.154	RNA-seq
842257	+	552.557	349.938	499	384.7	613.604	475.062	508.708	413.549	1187.72	143.1	no	N	CCNA_R0015	tRNA-Val	236.263	1968.9	RNA-seq
844332	+	32.2137	18.9942	43	63.0299	59.5632	28.2287	61.3564	46.5772	186.416	53.1	no	N	CCNA_R0016	small non-coding	976.921	43900.7	RNA-seq
845474	-	2.66738	4.27797	1	0.869378	5.13476	0	0.915767	1.41143	41.5104	0.1	no	I	CCNA_00783	secreted protease precursor sapA	14.3077	34.7105	RNA-seq
846445	-	246.63	229.128	383	349.49	428.753	334.642	311.819	290.049	751.384	554	no	P	CCNA_00783	secreted protease precursor sapA	13.1026	53.1579	RNA-seq
846628	+	76.5332	274.646	167	98.2397	22.0795	13.2699	18.3153	28.5814	148.157	6	yes	P	CCNA_00784	heat resistant agglutinin	13.5	85.5385	RNA-seq, tiling array
850489	-	651.25	219.032	296	365.573	628.495	275.531	416.216	482.004	1101.42	510	no	P	CCNA_03938	NEW	173.436	634.395	RNA-seq
850894	+	8.61768	4.10685	6	0.434689	3.59433	0.241271	1.37365	0.352857	68.3735	10.1	no	A	CCNA_00787	chemotaxis motA protein	8.8421	20.2821	RNA-seq
851443	-	5.33475	5.98916	1	28.6894	111.938	122.565	143.775	93.86	268.639	64	yes	P	CCNA_00787	chemotaxis motA protein	6.9744	398.447	RNA-seq, tiling array
851462	+	0	4.27797	4	10.4325	2.0539	6.75558	0.915767	2.82286	26.8631	8	no	P	CCNA_00788	transporter, major facilitator superfamily	8.8947	34.2564	RNA-seq
856242	-	54.5786	35.4216	99	61.2911	67.2654	33.7779	59.9828	50.8115	57.7982	2	no	P	CCNA_00792	glycosyltransferase	16.0256	24.4737	RNA-seq
863009	-	10.4643	39.1862	26	16.9529	2.0539	4.58414	4.57884	2.11714	65.1218	19	yes	P	CCNA_00798	ABC transporter, ATP-binding protein cydC	23.7949	38.7632	RNA-seq
864787	+	526.499	1.71119	11	2.17344	0	0	0	2.47	42.3307	5	no	P	CCNA_00800	cytochrome bd-type quinol oxidase, subunit 1 cydA	141.053	130.872	NULL
865011	-	416.111	723.32	329	543.361	462.129	604.865	410.722	264.996	359.81	136.1	no	A	CCNA_00800	cytochrome bd-type quinol oxidase, subunit 1 cydA	6	20.8947	RNA-seq
867799	+	1.84665	0	0	2.17344	0	8.92702	5.95249	3.52857	47.2155	0.1	no	P	CCNA_00803	chemotaxis protein cheW	77.0789	672.436	RNA-seq, tiling array
870427	+	17.6457	38.3306	19	19.1263	45.6994	45.6002	24.2678	34.58	61.0499	12	no	A	CCNA_00806	inner membrane protein translocase component yidC	11.3684	15.359	RNA-seq
870486	-	12.9265	9.41154	18	9.56316	12.8369	16.8889	11.905	2.11715	142.452	26	no	I	CCNA_00806	inner membrane protein translocase component yidC	434.333	737.421	RNA-seq
870494	+	0.820732	2.56678	2	0.434689	0	0	0	0.352857	27.676	2	no	A	CCNA_00806	inner membrane protein translocase component yidC	10.3421	16.641	RNA-seq
870506	-	18.8768	42.2664	13	27.8201	18.9986	26.5398	19.2311	17.6429	212.459	86	no	I	CCNA_00806	inner membrane protein translocase component yidC	369.872	611.105	RNA-seq
870514	+	14.1576	11.2938	9	8.25909	11.81	4.1016	4.12095	9.17429	56.165	0.1	no	A	CCNA_00806	inner membrane protein translocase component yidC	11.6316	19.8974	RNA-seq
871615	-	11.2851	0	0	1.73876	0	0	0	4.94	30.9277	14	no	I	CCNA_00806	inner membrane protein translocase component yidC	466.692	630.658	RNA-seq
871636	-	12.1058	11.9783	10	6.95502	13.3504	10.3746	6.41037	6.70429	55.3447	13.1	no	IP	CCNA_00806	inner membrane protein translocase component yidC	386.718	577.789	RNA-seq
871734	-	0.205183	3.76462	5	7.38971	0.513476	3.61906	1.37365	2.11714	34.9997	0.1	no	IP	CCNA_00806	inner membrane protein translocase component yidC	181.795	566.079	RNA-seq
872331	-	106.49	117.73	138	194.306	172.015	144.762	223.448	237.826	3038.09	1376	no	P	CCNA_00808	LSU ribosomal protein L34P	4011.28	8209.71	RNA-seq
872364	-	4208.71	1841.24	3983	3942.63	5485.46	2082.89	4544.04	5966.46	2962.4	1069	no	P	CCNA_00808	LSU ribosomal protein L34P	77.1538	4813.11	RNA-seq
876476	+	322.958	337.104	147	159.096	147.368	220.763	213.832	180.663	912.563	148	no	A	CCNA_00813	dimethylaniline monooxygenase (N-oxide forming)	3.1842	11.3846	RNA-seq, beta-gal
877557	-	11.0799	20.0209	19	13.91	28.7547	7.72066	21.0626	13.0557	30.9277	0.1	no	P	CCNA_00813	dimethylaniline monooxygenase (N-oxide forming)	8.359	15.6053	RNA-seq
884569	+	4.71921	2.90902	9	4.78158	13.3504	7.96193	8.24191	3.88143	35.8126	0.1	no	A	CCNA_03941	hypothetical protein	8.1579	17.0513	RNA-seq
884929	-	8955.62	1913.96	4153	4893.29	5559.41	8605.64	5078.39	5292.86	7437.35	1340	no	I	CCNA_00823	hypothetical protein	99.0513	681.211	RNA-seq
885244	-	37.7537	25.4967	25	24.3426	41.0781	19.3017	24.2678	32.8157	79.7765	0.1	no	P	CCNA_00823	hypothetical protein	58.7949	276.5	RNA-seq
886139	-	32.2137	21.561	43	25.6466	34.4029	13.7524	23.81	22.23	36.6329	28	no	P	CCNA_00824	galactonate operon transcriptional repressor	14.1026	46.2105	RNA-seq
891110	+	72.4295	37.1328	77	68.6808	115.532	70.6924	63.1879	76.9229	131.057	73	no	P	CCNA_00828	tryptophan halogenase	6.2895	19.9744	RNA-seq
892267	+	80.4317	39.3573	86	34.3404	109.37	65.6256	49.4514	68.8072	82.2152	22	no	I	CCNA_00828	tryptophan halogenase	12.3158	19.1538	RNA-seq
892278	+	5.9503	1.71119	0	0.869378	0	0	3.66307	6.70429	34.1867	15	no	I	CCNA_00828	tryptophan halogenase	11.0789	22.1795	RNA-seq
896050	-	8.4125	11.9783	3	5.21627	18.9986	11.0984	9.61556	4.58714	52.9133	3.1	no	A	CCNA_00831	alpha-glucosidase	10.1282	18.2895	RNA-seq
896124	+	31.1878	16.0852	25	21.2998	41.5916	24.1271	26.0994	20.4657	111.524	10	no	I	CCNA_00831	alpha-glucosidase	12.0789	20	RNA-seq
896849	-	12.7213	1.71119	2	6.52033	8.7291	12.3048	40.2938	29.2872	38.2587	9	yes	A	CCNA_00831	alpha-glucosidase	6.7436	18.4737	RNA-seq
899599	+	42.4729	13.3473	2	0.434689	2.56738	3.86033	10.9892	8.46858	451.803	35	yes	P	CCNA_00834	flagellin	57.9737	3088.08	RNA-seq, tiling array
900973	+	5.9503	0	0	0	0	0	3.20519	5.29286	109.078	0.1	no	P	CCNA_00835	flagellin	35.5263	1167.51	RNA-seq
901391	-	6.36067	23.7855	32	36.5138	11.2965	16.889	17.3996	6.70429	96.0495	1.1	yes	A	CCNA_00835	flagellin	7.9231	34.1579	RNA-seq
901399	-	0.410366	3.25126	16	14.3447	4.62129	0.723812	2.28942	0	36.6329	0.1	no	A	CCNA_00835	flagellin	4.0769	32.7632	RNA-seq
901970	+	22.3649	7.35811	5	0	5.13476	1.68889	17.3996	23.9943	29.3019	14	yes	P	CCNA_00836	flagellin	18.4737	25.4103	RNA-seq
902130	+	4.51402	1.36895	0	0	1.54043	0	15.568	3.17572	62.6831	6	no	P	CCNA_00836	flagellin	40.1579	190.103	RNA-seq
907489	-	83.7146	64.1696	84	84.7643	94.9931	77.2066	59.9828	63.1615	70.8196	30	no	A	CCNA_00839	glucan 1,4-beta-glucosidase	12.6667	22.4474	RNA-seq
915114	-	4.51402	8.21371	3	4.78158	9.24257	3.37779	3.20519	1.76429	31.748	21	no	I	CCNA_00842	hypothetical protein	32.7436	51.7368	RNA-seq
915248	-	11.4902	9.0693	4	9.12847	3.08086	7.96193	13.7365	3.88143	48.0285	2	no	P	CCNA_00842	hypothetical protein	7.4359	61.6053	RNA-seq
917262	-	4.51402	3.25126	4	0.869378	1.02695	8.68575	5.95249	2.82286	29.3019	3	no	P	CCNA_00845	antitoxin protein relB-1	29.6154	118.474	RNA-seq
920412	-	14.1576	6.67364	7	17.3876	27.2142	17.854	20.1469	26.8172	59.424	12	yes	P	CCNA_00846	proline dehydrogenase/delta-1-pyrroline-5-carboxylate dehydrogenase	30.8205	97.2368	RNA-seq
920425	+	86.1768	24.6411	10	48.2505	49.8072	18.8191	32.0519	25.4057	147.344	46	no	N	CCNA_R0018	rich medium expre	2.9737	24.4103	RNA-seq
920433	+	0.615549	0	0	3.04282	0	3.86033	1.37365	0	40.6974	31	no	N	CCNA_R0018	rich medium expre	6.2105	26.1795	RNA-seq
920662	+	43.0884	91.7197	380	288.633	810.779	261.055	254.125	193.719	363.875	18	yes	P	CCNA_00847	leucine-responsive regulatory protein	34.0789	60.1282	RNA-seq
920752	-	11.2851	2.90902	1	1.30407	1.02695	8.44448	1.83153	4.23429	78.9635	3	no	N	CCNA_R0019	stationary phase	18.3846	1042.71	RNA-seq
921166	+	0.205183	1.02671	0	1.30407	1.02695	2.65398	0.457884	0	30.1148	1	no	I	CCNA_00847	leucine-responsive regulatory protein	30.3421	42.5128	RNA-seq
921483	-	8.20732	2.56678	0	0.434689	1.02695	0	3.66307	1.05857	35.8126	5	no	I	CCNA_00848	hypothetical protein	79.4103	110.184	RNA-seq
921517	-	42.8833	36.9616	46	82.5909	55.9689	53.8034	85.1663	50.4586	289.797	167	no	P	CCNA_00848	hypothetical protein	7.359	90.2895	RNA-seq
921719	-	9.23323	4.62021	1	3.9122	2.56738	1.44762	0.457884	4.23429	34.1867	3	no	N	CCNA_R0123	small non-coding RNA	69.5641	1427.26	RNA-seq
933005	+	11.2851	5.98916	5	10.8672	12.3234	19.7842	5.95249	7.05715	69.1938	0.1	no	A	CCNA_00856	beta-xylosidase	9.9737	18.1026	RNA-seq
935113	-	53.7579	150.585	139	202.565	89.3449	79.8606	109.434	53.6343	507.162	20	yes	P	CCNA_00857	glucose/fructose transport protein	29.0769	440.053	RNA-seq, tiling array
938853	-	99.3085	27.8924	44	35.2098	77.5349	69.7272	162.091	101.976	538.098	7	yes	I	CCNA_00860	hypothetical protein	120	1221.89	RNA-seq
938895	-	40.0106	20.7054	11	26.0813	85.2372	43.4287	94.3241	97.7415	577.154	112	yes	P	CCNA_00860	hypothetical protein	67.6667	98.9737	RNA-seq
938924	-	2.46219	8.21371	6	11.7366	1.54043	10.8572	2.28941	1.76429	152.222	40	no	P	CCNA_00860	hypothetical protein	54.2821	76.3947	RNA-seq
938932	+	98.8981	180.702	268	390.351	297.302	309.55	220.7	290.754	2108.42	701	yes	N	CCNA_R0124	small non-coding RNA	9.3158	211.718	RNA-seq
939592	-	2.25701	12.3206	17	30.8629	15.9178	19.7842	21.0626	23.2886	34.1867	22	no	P	CCNA_00861	hypothetical protein	6.5897	73.3421	RNA-seq
942431	-	334.243	531.837	256	342.535	277.791	595.215	347.076	173.606	414.357	20	no	P	CCNA_00863	xylonolactonase xylC	34.3077	289.132	RNA-seq
946673	+	4.30884	3.25126	8	4.34689	17.4582	4.34287	3.20519	7.76286	47.2155	5	no	P	CCNA_03889	NEW	31.2105	56.4615	RNA-seq
947795	+	38.7796	44.4909	23	13.4754	14.3773	16.6477	15.568	6.35143	209.215	40	yes	A	CCNA_00869	DNA modification methyltransferase-related protein	6.5789	20.5385	RNA-seq
948371	-	8.4125	16.5985	4	13.0407	23.6199	10.6159	18.3153	8.82143	51.2801	7	no	I	CCNA_00869	DNA modification methyltransferase-related protein	107.538	147.816	RNA-seq
950400	-	19.9027	94.971	224	157.792	141.719	115.327	110.808	112.914	217.351	18	yes	P	CCNA_00869	DNA modification methyltransferase-related protein	43.8462	197.053	RNA-seq
952032	-	49.6543	125.43	126	102.587	121.694	74.0701	68.2246	134.439	227.121	52.1	no	P	CCNA_00872	glutaredoxin	19.2308	214.842	RNA-seq
952957	-	2.66738	0.855594	0	0	1.54043	1.68889	1.37365	0.352857	26.0502	0.1	no	AP	CCNA_00873	amidophosphoribosyltransferase family protein	4.9487	66.8158	RNA-seq
954035	-	102.181	13.6895	6	8.69378	37.4838	86.3749	219.784	104.093	214.099	61	yes	IP	CCNA_00875	Flp/Fap pilin component protein	87.6667	413.132	RNA-seq
954956	-	21.5442	19.3364	11	30.4282	24.1334	21.4731	28.8466	20.1128	172.574	35	no	P	CCNA_00877	hypothetical protein	4.8718	76.8158	RNA-seq
956765	+	50.0646	64.3407	71	58.2483	79.0753	105.435	75.5508	43.0486	140.834	13	no	P	CCNA_00879	PAS-family sensor histidine kinase	47.2895	69.7692	RNA-seq
956772	+	15.1835	7.87147	15	18.2569	39.5377	12.5461	18.3153	21.8772	34.1867	25	no	P	CCNA_00879	PAS-family sensor histidine kinase	49	75.2051	RNA-seq
961712	-	49.8594	66.0519	143	138.231	129.909	93.8543	135.076	165.137	162.812	32	no	P	CCNA_00881	ABC transporter ATP-binding protein	23.7949	65.2895	RNA-seq
964756	-	98.0774	31.9992	64	63.8993	55.4554	60.3177	68.2247	62.4558	59.424	6	no	P	CCNA_00885	hypothetical protein	13.359	678.737	RNA-seq
964868	+	504.75	511.132	306	349.49	337.354	296.763	414.843	324.629	1387.98	383	no	P	CCNA_00886	aspartokinase	37.2368	752.539	RNA-seq
966931	+	34.6759	10.9516	0	2.60813	0	3.37779	22.8942	27.17	61.8628	37	yes	P	CCNA_00888	hypothetical protein	54.8421	90.2051	RNA-seq
970233	+	406.672	763.19	466	525.974	452.886	516.078	478.946	290.402	1878.87	252	no	P	CCNA_00892	phosphoenolpyruvate-protein phosphotransferase	9.6053	383.692	RNA-seq
971360	+	7.79695	7.35811	7	15.2141	4.10781	4.58414	6.41037	12.7029	47.2155	30	no	I	CCNA_00892	phosphoenolpyruvate-protein phosphotransferase	122.763	201.128	RNA-seq
972655	+	305.107	798.098	138	375.572	145.314	136.8	291.214	287.579	1691.63	471	no	P	CCNA_00893	transcriptional regulatory protein	66.4474	281.18	RNA-seq
973965	-	9.84878	8.21371	0	10.4325	22.0795	25.0922	6.86826	8.11572	47.2155	0.1	yes	N			4.5128	21.0789	RNA-seq
973984	+	23.1857	20.192	27	24.3426	26.7008	21.4731	23.3521	43.7543	50.4672	0.1	no	P	CCNA_00894	1-hydroxy-2-methyl-2-(E)-butenyl 4-diphosphate synthase	44.1316	448.897	RNA-seq
975021	+	12.1058	7.87147	3	10.8672	6.67519	9.16829	7.78402	4.58715	38.2587	24	no	IP	CCNA_00895	hypothetical protein	139.816	248.487	RNA-seq
975856	+	30.9826	41.753	15	19.1263	11.2965	21.7144	23.3521	13.4086	34.9997	6	no	AP	CCNA_00897	hypothetical protein	35.8158	540.077	RNA-seq
977149	-	1.2311	1.71119	3	1.73876	4.10781	1.68889	2.28942	3.17572	26.0502	0.1	no	IP	CCNA_00898	ribosomal large subunit pseudouridine synthase F	107.231	152.421	RNA-seq
981885	+	38.5744	29.4324	33	50.4239	41.5916	16.6477	54.4882	59.6329	61.0499	26	no	P	CCNA_00902	inositol ABC transporter, periplasmic inositol-binding protein IbpA	10.5263	37.5897	RNA-seq
988254	-	34.0604	4.27797	15	15.2141	13.8639	0	1.83153	7.76286	25.2299	10	no	IP	CCNA_00907	3-oxoacyl-(acyl-carrier-protein) synthase III	35.9231	51.4474	RNA-seq
993947	+	7.1814	8.55594	7	17.3876	10.2695	13.9937	10.9892	12.35	32.5609	6	no	P	CCNA_00915	xylene monooxygenase electron transfer component	2.3684	68.5385	RNA-seq
995262	-	5.33475	5.4758	12	3.04282	11.81	6.75558	14.1944	4.23429	37.4458	0.1	no	P	CCNA_00917	antitoxin protein parD-1	3.2308	97.6053	RNA-seq
996223	+	583.951	920.106	1021	762.444	762.512	654.809	612.19	456.95	2711.67	226	no	P	CCNA_00919	hypothetical protein	97.3684	940.769	RNA-seq
1001397	+	10.4643	11.6361	12	10.8672	3.59433	12.3048	9.61556	6.35143	30.1148	5	no	P	CCNA_00923	hypothetical protein	8.0789	160.692	RNA-seq
1002605	-	4.51402	29.9458	27	27.3854	21.566	13.9937	11.905	17.29	114.784	44	yes	P	CCNA_00925	hypothetical protein	31.7949	147.316	RNA-seq
1003657	-	8.61768	9.58266	7	18.2569	8.21562	4.82541	9.15767	15.1729	34.1867	9	no	P	CCNA_00926	acyl CoA thioesterase	5.0256	38.3947	RNA-seq
1006755	+	3.07774	28.7479	0	1.73876	6.16171	12.0635	5.4946	0.705714	73.2584	44	no	IP	CCNA_00931	GTP cyclohydrolase II/3,4-dihydroxy-2-butanone-4-phosphate synthase	127.816	319.205	RNA-seq
1006767	+	8.20732	100.105	13	3.04282	13.8638	7.23812	8.69979	19.4072	299.574	146	no	IP	CCNA_00931	GTP cyclohydrolase II/3,4-dihydroxy-2-butanone-4-phosphate synthase	138.132	409.154	RNA-seq
1008004	+	0	11.6361	2	1.30407	2.0539	3.13652	2.7473	2.47	46.3952	32	no	IP	CCNA_00932	6,7-dimethyl-8-ribityllumazine synthase	237.053	336.923	RNA-seq
1012943	-	22.7753	9.75378	30	21.7344	12.3234	6.03177	33.4255	25.0529	33.3738	15	no	P	CCNA_00937	acetyltransferase	16.4359	35.7368	RNA-seq
1014509	+	58.4771	63.8273	77	105.629	84.7236	110.261	74.1772	53.2815	147.344	19	no	P	CCNA_00939	transcriptional regulator, MarR family	6.9737	312.41	RNA-seq
1015468	-	22.9805	22.0743	44	31.7323	30.2951	40.7747	65.4774	30.3457	44.7694	7	no	A	CCNA_00940	sensory transduction protein kinase	16.0513	41.1842	RNA-seq
1015476	-	124.956	65.3674	96	81.2868	107.83	98.4385	145.149	138.673	33.3738	8	no	A	CCNA_00940	sensory transduction protein kinase	10.2564	40.6842	RNA-seq
1015494	-	67.3	91.2064	68	76.9399	102.695	76.2415	99.3608	43.7543	126.992	9	no	A	CCNA_00940	sensory transduction protein kinase	3.359	29.6053	RNA-seq
1018696	+	3.69329	3.93573	4	9.56316	10.783	5.7905	6.86826	8.46858	122.107	13	no	A	CCNA_00942	flagellar hook-associated protein FlgL	4.2895	16.0769	RNA-seq
1023588	+	2.46219	0	0	1.30407	5.13476	9.8921	9.15767	2.11714	41.5104	8	no	IP	CCNA_00946	Basal-body rod modification protein FlgD	114.395	223.128	RNA-seq
1026407	+	7451.83	1886.93	374	122.582	554.554	1913.04	6811.94	7882.13	8653.58	19324	yes	P	CCNA_00948	hypothetical protein =SciP	350.711	2514.72	RNA-seq, biochemical
1026854	+	0.410366	0	0	0	0	0	0	0	4.87749	0.1	no	IP	CCNA_00950	flagellar M-ring protein FliF	620.763	174.154	biochemical
1026914	+	0	0	0	29.9935	52.8881	107.607	17.8575	3.52857	93.6182	15	yes	IP	CCNA_00950	flagellar M-ring protein FliF	175.158	346.282	RNA-seq
1034416	-	24.6219	11.6361	17	6.95502	6.16171	12.7873	7.32613	12.7029	102.56	49	yes	A	CCNA_00956	flagellar biosynthesis protein FlhA	8.7949	43.2632	RNA-seq
1034456	+	0	0	1	2.60813	9.75605	4.82541	2.28942	0	31.748	19	no	P	CCNA_00957	porin O precursor	81.8158	110.974	RNA-seq
1034484	+	1.84665	0.342238	10	4.78158	7.18867	4.1016	4.57884	3.17572	61.0499	32	no	I	CCNA_00957	porin O precursor	98.1053	187.128	RNA-seq
1037321	-	11.6954	8.04259	39	28.2548	51.3476	1.93017	9.61556	18.3486	47.2155	6	yes	P	CCNA_00958	hypothetical protein	1.0769	34.9211	RNA-seq
1037349	+	13.3369	15.4007	64	33.0364	21.566	5.54923	28.8467	11.2914	75.7045	0.1	no	P	CCNA_00959	transcriptional regulator, TetR family	4.2105	108.821	RNA-seq
1038054	+	6.97622	7.01587	16	1.73876	2.0539	20.0255	9.61556	14.4672	26.8631	8	no	P	CCNA_00961	hypothetical protein	33.9474	400.154	RNA-seq
1039379	-	1.43628	4.27797	3	4.34689	1.54043	9.8921	8.24191	5.29286	48.0285	3	no	P	CCNA_00963	organic hydroperoxide resistance protein	1.8205	20.2368	RNA-seq
1040719	+	68.1207	52.8757	49	40.4261	45.6994	63.2129	41.6674	74.4529	80.5894	26	no	P	CCNA_00966	pyridoxamine 5'-phosphate oxidase	2.7632	125.513	RNA-seq
1042042	-	1965.24	1368.78	2965	1867.86	3336.57	2027.16	2702.89	3882.14	12970.5	3337	no	P	CCNA_00967	transcriptional regulator, TetR family	6.3333	378.816	RNA-seq
1042126	+	1057.51	1507.04	1808	1517.06	2150.95	1349.67	1777.96	1402.61	3751.22	431	no	P	CCNA_00968	gluconate kinase	7.3947	126.282	RNA-seq
1045929	-	27.0841	5.98916	9	6.95502	12.3234	20.2667	23.3521	7.41001	61.0499	0.1	no	P	CCNA_00969	two component sensor histidine kinase	11.1538	24.8684	RNA-seq
1046049	-	53.5527	4.62021	0	3.47751	28.7546	116.775	109.892	39.8729	83.841	27	yes	P	CCNA_00969	two component sensor histidine kinase	6.3333	15.2368	RNA-seq
1046087	+	33.65	23.6144	57	37.8179	59.5632	24.3683	28.8467	41.2843	110.712	15	no	P	CCNA_00970	long-chain-fatty-acid--CoA ligase	9.1842	249.128	RNA-seq
1050202	+	121.879	21.2187	10	0.869378	0	0.241271	0.915767	14.4672	47.2155	2	yes	P	CCNA_00972	hypothetical protein	2.5263	77.4103	RNA-seq
1051249	+	26950.4	53206.9	32663	25011.1	25767.3	71866.4	25207.4	49575.1	159315	75810	no	P	CCNA_00974	OAR protein precursor	98.1316	3729.18	RNA-seq, tiling array
1051379	-	1.84665	4.96245	7	2.60813	3.59433	5.06668	0.915767	4.94	37.4458	5	no	N			10.2821	31.7368	RNA-seq
1052479	-	13.5421	15.4007	13	22.6038	37.9972	38.8446	19.689	42.6957	64.3089	0.1	yes	A	CCNA_00974	OAR protein precursor	8.1538	21.7632	RNA-seq
1052490	-	3.28293	3.08014	0	0	0	0	0.915767	4.23429	25.2299	7	no	A	CCNA_00974	OAR protein precursor	5.1795	18.9737	RNA-seq
1052950	-	3.07774	0.855594	0	3.04282	0	4.82541	2.28942	2.82286	39.0716	0.1	no	A	CCNA_00974	OAR protein precursor	21.7436	34.7895	RNA-seq
1056198	+	0	1.71119	1	0.869378	5.13476	1.44762	2.28942	3.52857	35.8126	0.1	no	A	CCNA_00976	signal peptide peptidase	10.1842	16.8462	RNA-seq
1057044	-	4881.92	2984.31	5029	2989.36	4490.35	2696.92	4074.26	3440.36	2579.77	1292	no	N	CCNA_R0021	tRNA-Pro	41.4872	10830.5	RNA-seq
1057167	+	132.958	108.319	55	115.192	86.264	83.9622	117.218	110.444	246.653	21.1	no	N	CCNA_R0022	tRNA-Gln	27.5526	8301.54	RNA-seq
1058178	+	36.5226	45.8599	36	42.5995	32.349	37.6382	37.5465	49.7529	135.949	21	no	P	CCNA_00979	periplasmic efflux protein, lipoprotein precursor	25.4737	34.9231	RNA-seq
1061601	+	756.714	905.047	359	778.962	474.452	489.538	614.48	456.244	3543.64	1546	no	P	CCNA_00982	transcriptional regulator	13.0526	225.128	RNA-seq
1066385	-	8.20732	9.75378	13	9.99785	37.4838	7.23812	10.5313	2.82286	38.2587	8	no	I	CCNA_00985	protease II	177.513	244.237	RNA-seq
1066488	+	3.48811	5.13357	1	8.25909	4.10781	5.06668	2.7473	1.05857	34.1867	3	no	A	CCNA_00985	protease II	12.2632	21.6154	RNA-seq
1066846	-	429.858	235.46	445	443.382	551.474	246.82	499.551	493.647	1166.57	440	no	AP	CCNA_00985	protease II	8.9487	115.132	RNA-seq
1066892	+	169.892	191.482	245	284.286	287.546	294.109	218.868	157.727	459.133	57.1	no	I	CCNA_00986	general stress protein 17O	14.6842	50.2821	RNA-seq
1067818	+	590.311	3029.83	2537	862.857	385.62	453.83	280.225	540.224	2738.53	1532	yes	P	CCNA_00987	hypothetical protein	27.7368	557.359	RNA-seq, tiling array
1069639	+	147.321	373.552	66	152.576	82.1561	145.969	150.644	181.016	669.967	220.1	no	P	CCNA_00989	acyl esterase protein	8.0789	24.5641	RNA-seq
1069665	+	2.87256	5.30469	0	3.9122	0	0	2.28942	2.82286	32.5609	0.1	no	I	CCNA_00989	acyl esterase protein	18.6316	30	RNA-seq
1077198	+	124.546	93.2598	74	100.413	90.8853	111.226	114.929	70.2186	199.445	95	no	P	CCNA_00995	putative cytochrome P450 YJIB	1.3684	30.4615	RNA-seq
1077213	+	42.678	39.0151	84	83.4603	85.2371	55.0097	86.54	46.93	153.855	108	no	P	CCNA_00995	putative cytochrome P450 YJIB	5.7895	42.6667	RNA-seq
1077957	+	3.69329	4.62021	9	4.34689	0.513476	7.23812	9.15767	1.41143	42.3307	0.1	no	I	CCNA_00995	putative cytochrome P450 YJIB	38.6579	74.4872	RNA-seq
1079915	+	13.1317	0.855594	1	2.60813	27.7277	34.0192	60.8985	63.1615	75.7045	24	yes	P	CCNA_00997	hypothetical protein	13.6842	210.59	RNA-seq
1081313	+	147.116	228.615	394	346.012	403.592	240.547	292.588	293.577	446.105	244	no	P	CCNA_00998	transcriptional regulator	94.4474	949.59	RNA-seq
1081336	-	1.43628	5.4758	6	15.6488	10.2695	12.7873	9.61556	4.94	34.9997	0.1	no	N	CCNA_R0126	small non-coding RNA	15.0513	27.7895	RNA-seq
1081955	+	38.3692	50.3089	61	173.006	220.795	373.728	144.691	69.8658	246.66	98	yes	P	CCNA_00999	hypothetical protein	28.9211	460.974	RNA-seq
1084245	-	1.84665	0.684475	0	5.65096	60.0767	55.0097	33.4255	8.11572	105.827	40	yes	I	CCNA_01002	flagellar biosyntheis protein FliP	103.308	143.974	RNA-seq
1085109	-	0	0	0	3.04282	4.10781	28.4699	5.03672	3.52857	30.1148	17	yes	P	CCNA_01003	flagellar biosynthesis protein FliO	144.308	323.211	RNA-seq
1085133	-	0.205183	0	2	23.4732	55.4554	40.5335	39.8359	7.41001	163.625	0.1	yes	P	CCNA_01003	flagellar biosynthesis protein FliO	25.0769	254.895	RNA-seq
1085196	+	0	0	0	4.34689	23.1064	2.41271	6.86826	1.76429	13.0214	3	yes	P	CCNA_01004	flagellar basal-body rod protein FlgB	6.8421	282.256	RNA-seq, biochemical
1092301	-	34.4707	13.005	3	13.91	62.1306	19.5429	19.689	31.4043	43.9565	5	no	P	CCNA_01011	imidazolonepropionase	1.8718	12.7368	RNA-seq
1094371	+	5.53994	1.36895	0	2.17344	6.16171	1.93017	5.03672	5.29286	48.0285	24	no	I	CCNA_01013	histidine utilization repressor	6.3158	10.359	RNA-seq
1094537	-	119.211	93.2598	131	80.4174	75.9945	44.1525	151.102	160.903	90.3591	51	yes	N	CCNA_R0023	tRNA-Met	25.359	3531.74	RNA-seq
1094627	-	4.30884	17.1119	4	13.4754	10.2695	6.99685	6.41038	4.58715	81.4023	20.1	no	N	CCNA_R0023	tRNA-Met	8.3846	18.6579	RNA-seq
1095218	+	113.671	88.6396	41	39.9913	90.8853	68.7622	56.7776	89.9786	249.905	43.1	no	AP	CCNA_01015	multicopper oxidase PcoA	7.9737	15	RNA-seq
1095241	+	29.136	131.077	324	256.467	165.853	201.461	115.387	402.258	1493.8	253	no	AP	CCNA_01015	multicopper oxidase PcoA	10.3684	26.9487	RNA-seq
1095291	+	99.3084	150.242	77	101.283	117.586	65.867	147.439	162.667	306.89	85	no	P	CCNA_01015	multicopper oxidase PcoA	31.5526	70.0256	RNA-seq
1098140	+	20.3131	3.25126	13	8.69378	7.70214	16.4064	7.32614	1.41143	25.2299	6	no	P	CCNA_01017	acyl-CoA synthetase	22.4211	71.0513	RNA-seq
1100752	+	3.28293	2.56678	6	8.25909	14.3773	3.13652	8.69979	9.88001	40.6974	4	no	A	CCNA_01018	D-galactose 1-dehydrogenase	17.5263	51.9744	RNA-seq
1104408	-	500.031	65.3675	269	215.171	323.49	165.753	214.748	203.246	330.501	151	no	P	CCNA_01020	transcriptional regulator, LacI family	43.9487	68.9211	RNA-seq
1104453	-	32.0085	9.0693	19	37.8179	56.9959	51.1494	28.8467	54.34	200.258	33	yes	P	CCNA_01020	transcriptional regulator, LacI family	13.0256	44.8421	RNA-seq
1104472	-	4.51402	1.54007	2	21.7344	17.9717	20.508	8.24191	14.1143	133.503	20	yes	P	CCNA_01020	transcriptional regulator, LacI family	4.8462	33.1316	RNA-seq
1104835	+	43.0884	91.8908	37	237.775	90.8853	62.0066	88.3716	47.9886	720.449	118	no	P	CCNA_01021	TonB-dependent receptor	3.2895	70.5641	RNA-seq
1111621	-	33.2397	23.6144	28	13.9101	17.4582	1.68889	14.6523	14.82	244.214	133	yes	I	CCNA_01024	hypothetical protein	192.462	259.605	RNA-seq
1111734	-	28.9308	32.5126	63	15.6488	47.7533	19.3017	26.0994	45.5186	94.4237	22.1	no	I	CCNA_01024	hypothetical protein	291.974	400.368	RNA-seq
1111746	-	480.949	280.293	345	273.42	418.483	594.491	454.679	341.566	942.685	220	no	I	CCNA_01024	hypothetical protein	264.051	395.737	RNA-seq
1112479	-	8.00213	6.67364	1	5.65096	4.10781	7.23812	6.41037	5.99858	32.5609	8	no	I	CCNA_01025	hypothetical protein	617.744	888.158	RNA-seq
1112769	+	227.343	255.823	130	129.103	198.716	246.337	152.933	140.79	673.219	89.2	no	A	CCNA_01026	hypothetical protein	7.9474	21.2564	RNA-seq, beta-gal
1112784	+	13.7472	9.41154	7	7.8244	8.72909	39.8097	17.3996	18.7014	98.4883	24.1	yes	A	CCNA_01026	hypothetical protein	11.2105	26.359	RNA-seq
1112804	+	29.136	101.645	52	89.9806	60.0767	64.178	49.4514	20.8186	218.164	18	yes	A	CCNA_01026	hypothetical protein	19.9737	44.5128	RNA-seq
1112819	+	0.615549	0.171119	2	7.38971	0	4.58414	2.28942	1.41143	30.1148	20	no	A	CCNA_01026	hypothetical protein	26.1053	95.7692	RNA-seq
1112836	+	58.6823	277.554	261	286.894	249.549	171.061	111.266	119.619	578.794	175	yes	A	CCNA_01026	hypothetical protein	30.1842	171.769	RNA-seq
1113467	-	103.617	215.439	60	149.533	81.6427	75.5177	140.112	90.3315	583.687	98	no	P	CCNA_01026	hypothetical protein	151.026	714.711	RNA-seq
1113518	-	219.34	17.283	30	64.334	42.1051	32.3302	41.6674	13.4086	157.92	36	no	P	CCNA_01026	hypothetical protein	60.2051	169.684	RNA-seq
1113528	-	462.072	80.2548	114	273.854	137.612	104.229	147.439	101.976	532.4	199	no	P	CCNA_01026	hypothetical protein	29.3846	174.5	RNA-seq
1113600	+	11.0799	14.7162	16	11.7366	16.4312	8.2032	20.1469	25.7586	31.748	1	no	P	CCNA_01028	cytosol aminopeptidase	39.6316	119.154	RNA-seq
1119649	+	150.604	112.938	116	141.709	115.532	50.1843	124.544	124.206	486.81	14	no	P	CCNA_01031	transporter	3.0526	35.6154	RNA-seq
1121429	+	97.2567	80.597	164	93.4581	85.2371	57.4224	101.65	74.1001	167.697	113	no	P	CCNA_01032	RNA polymerase ECF-type sigma factor	34.2368	159.462	RNA-seq
1121885	+	475.204	1016.28	284	358.184	348.137	641.539	347.076	348.27	3833.46	654	no	IP	CCNA_01033	FecR family protein	54.5789	75.7179	RNA-seq
1121908	+	9004.66	9567.08	3436	2524.24	2003.07	2786.19	1540.32	2800.28	22682.5	14978	yes	IP	CCNA_01033	FecR family protein	59.9474	108.462	RNA-seq, beta-gal
1125701	+	3.28293	5.98916	7	3.47751	5.64824	1.68889	1.83153	0.352857	34.9997	11	no	I	CCNA_01034	TonB-dependent outer membrane receptor	54.8947	76.1282	RNA-seq
1128325	+	40.6263	43.4642	35	43.9036	20.0256	38.1208	34.7992	38.8143	1385.54	547	no	I	CCNA_01035	gamma-glutamyltranspeptidase	213.5	4988.26	RNA-seq
1129246	-	11.0799	3.93573	0	4.78158	0.513476	2.41271	1.83153	7.05715	34.1867	3	no	I	CCNA_01036	hypothetical protein	31.7692	50.2368	RNA-seq
1132924	-	25.6479	20.3631	39	37.3832	15.4043	30.4001	35.7149	18.3486	50.4672	21	no	P	CCNA_01037	transcriptional regulator, GntR family	84.3077	257.605	RNA-seq
1133411	-	247.245	209.963	415	306.891	460.074	282.287	252.752	281.933	779.873	207	no	P	CCNA_01038	glyoxalase family protein	4.2308	163.816	RNA-seq
1134996	-	28.3152	24.1278	31	50.4239	43.6455	39.8097	48.9936	18.7014	64.3089	15	no	A	CCNA_01040	beta-xylosidase/alpha-L-arabinofuranosidase	2.6923	10.4737	RNA-seq
1139986	-	2.25701	2.05343	0	1.30407	7.70214	6.51431	3.20519	0.352857	26.0502	0.1	no	P	CCNA_01043	hypothetical protein	15.3333	526.263	RNA-seq
1140018	+	303.876	304.25	97	225.169	203.85	252.127	188.648	141.496	557.63	283	no	P	CCNA_01044	transcriptional regulator	4.0526	18.1026	RNA-seq
1140031	+	2.05183	2.90902	0	1.73876	10.783	4.34287	4.57883	0.705715	97.6827	46	no	P	CCNA_01044	transcriptional regulator	7.4737	21.0256	RNA-seq
1141857	+	2390.79	1677.47	1355	1417.95	1601.53	1418.19	1740.41	1546.58	2834.58	395	no	N	CCNA_R0024	tRNA-Ser	37.9737	1599.82	RNA-seq
1142906	+	3.48811	5.81804	0	2.60813	7.18867	0.482541	7.78402	5.29286	30.9277	0.1	no	I	CCNA_01047	TonB-dependent receptor	6.9737	56.7179	RNA-seq
1143085	-	108.747	165.472	46	61.2912	133.504	92.6479	68.6826	32.1101	444.465	187.2	no	A	CCNA_01047	TonB-dependent receptor	11.0256	38.1842	RNA-seq
1144256	-	20.9287	30.9725	11	14.3447	41.5916	27.0223	25.1836	20.1129	65.1218	18	no	A	CCNA_01047	TonB-dependent receptor	3.5385	11.1579	RNA-seq
1145417	+	1185.14	551.858	342	323.843	556.608	623.926	487.188	540.225	2654.68	65.1	no	P	CCNA_03945	NEW	5.5526	151.564	RNA-seq
1148214	+	75.5073	196.273	79	110.411	46.7263	105.677	94.324	56.1043	753.01	2	no	P	CCNA_01051	TonB-dependent receptor	5.6053	25.4359	RNA-seq
1150347	-	12.7213	5.30469	24	11.7366	3.59433	20.2667	12.8207	8.82143	44.7694	0.1	no	A	CCNA_01051	TonB-dependent receptor	5.3077	51.0263	RNA-seq
1150608	-	1.2311	1.88231	1	2.17344	1.02695	0.965083	0	0.705715	67.5606	0.1	no	A	CCNA_01051	TonB-dependent receptor	7.2308	14.9211	RNA-seq
1150624	-	2.46219	4.96245	2	3.9122	0	0.965083	0.915767	0.705715	25.2299	2	no	A	CCNA_01051	TonB-dependent receptor	6.4615	11.7895	RNA-seq
1151287	+	165.993	97.88	110	174.745	120.667	128.356	130.039	75.1586	88.7333	8	no	IP	CCNA_01052	SapC family protein	20.2368	127.231	RNA-seq
1151533	+	30.7774	29.7747	49	55.2055	55.4554	26.781	37.0886	31.4043	67.5606	47	no	P	CCNA_01052	SapC family protein	35.1053	52.2564	RNA-seq
1159111	-	30.1618	29.0902	31	38.6873	42.6185	27.2636	57.6934	37.7558	117.215	4	no	P	CCNA_01057	STS1	659.744	1035.08	RNA-seq
1159498	-	160.658	261.47	394	274.289	234.659	195.43	364.476	231.122	139.201	41	no	P	CCNA_01058	transcriptional regulator	21.2564	667.684	RNA-seq
1159633	+	20.1079	36.1061	17	21.2998	10.2695	10.3746	26.5573	14.1143	1048.51	27.1	no	P	CCNA_01059	S-layer protein rsaA	1044.53	21978.4	RNA-seq, biochemical
1159977	-	28.3152	6.50252	6	5.65096	36.9703	6.27304	16.0259	9.52715	31.748	6	no	A	CCNA_01059	S-layer protein rsaA	4.1795	25.5789	RNA-seq
1162960	+	24.2116	13.8606	23	28.2548	13.3504	11.0985	22.8942	7.41001	36.6329	19	no	P	CCNA_01060	type I protein secretion ATP-binding protein RsaD	74.5789	479.615	RNA-seq
1163507	-	15.1835	9.92489	10	18.6916	9.24257	4.58414	10.5313	8.11572	43.1436	5	no	A	CCNA_01060	type I protein secretion ATP-binding protein RsaD	2.2564	11.9211	RNA-seq
1165953	-	9.43841	9.24042	14	16.5182	20.539	40.7747	19.2311	12.7029	30.9277	15	yes	A	CCNA_01061	type I secretion adaptor protein RsaE	2.1026	15.5263	RNA-seq
1166241	+	9.84878	18.652	4	21.2998	9.24257	17.1302	26.0994	9.52715	70.0067	0.1	no	P	CCNA_01062	GDP-mannose 4,6 dehydratase	217.447	376.026	RNA-seq
1169472	-	66.6844	39.3573	27	28.2548	39.5377	50.1843	26.0994	32.8157	91.9849	0.1	no	A	CCNA_01065	glycosyltransferase	12.2821	25.7632	RNA-seq
1169505	-	64.8378	9.24042	18	19.1263	5.64824	5.54923	18.3153	11.2914	70.8196	9	no	A	CCNA_01065	glycosyltransferase	0.6923	15.3947	RNA-seq
1171122	+	367.483	52.1913	85	137.796	100.128	43.67	96.6135	62.4558	149.783	19	no	P	CCNA_01067	type I secretion outer membrane protein RsaFa	149.421	221.974	RNA-seq
1174259	+	18.2613	44.3198	31	43.4689	20.539	30.6414	32.0519	22.9357	33.3738	0.1	no	P	CCNA_01069	methyltransferase	5.8421	233.231	RNA-seq
1176006	+	214.006	13.1761	262	360.357	275.737	10.1334	356.691	551.164	643.09	260	no	I	CCNA_R0025	small non-coding	105.842	154.18	RNA-seq
1176014	+	11.4902	1.88231	0	5.65096	5.64824	1.93017	8.69979	3.52857	87.913	0.1	no	I	CCNA_R0025	small non-coding	110.447	177.154	RNA-seq
1176026	+	139.73	81.2815	59	83.895	86.7774	49.9431	130.955	150.317	777.42	329	yes	I	CCNA_R0025	small non-coding	118.342	199.282	RNA-seq
1176040	-	500.646	58.6938	3	12.1713	42.105	56.9399	254.125	392.025	537.285	123	yes	A	CCNA_R0025	small non-coding	34.6154	67.5	RNA-seq
1176075	+	3.07774	2.7379	1	1.73876	1.02695	0	2.28942	0	29.3019	1	no	I	CCNA_R0025	small non-coding	198.421	277.385	RNA-seq
1176084	+	36.1121	55.2714	28	35.2098	36.9703	18.8191	23.8099	16.2314	114.776	29	yes	I	CCNA_R0025	small non-coding	193.526	312.385	RNA-seq
1176102	+	2.05183	0	0	0	0	0	0.915767	1.76429	35.8126	0.1	no	I	CCNA_R0025	small non-coding	236.605	347.82	RNA-seq
1177827	+	16.2094	3.93573	12	7.38971	10.783	5.30796	9.15767	11.6443	37.4458	2	no	A	CCNA_01071	alpha-ketoglutarate permease	2.6053	11.7692	RNA-seq
1177834	+	29.9567	9.92489	16	16.9529	26.7008	27.5049	17.8575	15.8786	83.8484	3	no	A	CCNA_01071	alpha-ketoglutarate permease	3.3947	13.5641	RNA-seq
1177840	+	1.84665	6.16028	19	7.38971	21.566	0	7.32614	8.82143	26.0502	0.1	no	A	CCNA_01071	alpha-ketoglutarate permease	4.5789	15	RNA-seq
1184863	+	97.0515	94.2865	452	353.402	322.977	140.661	187.274	290.402	428.199	66	no	P	CCNA_01081	hypothetical protein	42.1053	136.897	RNA-seq
1186885	+	583.951	682.08	352	442.948	338.894	591.354	437.279	417.077	933.736	66	no	P	CCNA_01083	hypothetical protein	10.7632	241.513	RNA-seq
1186892	+	91.3064	16.7696	20	8.69378	5.64824	7.96194	12.3629	7.76287	74.0712	34	no	I	CCNA_01083	hypothetical protein	34.6316	278.231	RNA-seq
1187089	-	8.4125	8.72706	7	1.73876	1.54043	8.44448	2.7473	2.47	58.6111	0.1	no	A	CCNA_01083	hypothetical protein	57.9487	117.579	RNA-seq
1187316	+	656.381	1148.55	369	745.926	413.862	373.728	545.339	585.038	8010.42	5128	no	I	CCNA_01083	hypothetical protein	217.184	322.256	RNA-seq
1187887	-	93.7686	102.329	34	69.1155	50.3207	57.1812	54.4882	50.8115	322.365	102	no	A	CCNA_01083	hypothetical protein	20.5641	48.2368	RNA-seq
1187916	-	5.33475	10.6094	16	8.25909	21.566	1.44762	9.61556	12.7029	37.4458	13	no	A	CCNA_01083	hypothetical protein	9.7692	28.6579	RNA-seq
1188454	-	53.9631	55.4425	19	39.9914	6.16171	10.6159	15.568	21.5243	273.523	14	yes	A	CCNA_01083	hypothetical protein	10.7179	9.4737	beta-gal
1188979	+	2.87256	0.342238	0	0.869378	0	0.482541	2.7473	0	43.1436	28	no	I	CCNA_01084	hypothetical protein	119.316	190.385	RNA-seq
1189586	+	7.79695	5.4758	2	6.52033	0	0.723812	2.7473	0	25.2299	17	no	I	CCNA_01084	hypothetical protein	274.395	390.615	RNA-seq
1190539	+	6.97622	14.0318	18	16.0835	8.7291	20.9905	11.905	6.35143	97.6827	4.1	no	A	CCNA_01085	DNA-cytosine methyltransferase	22.5263	32.7436	RNA-seq
1191129	-	19.6975	28.4057	12	47.3811	36.4568	13.5112	11.905	18.3486	123.733	11.1	no	P	CCNA_01085	DNA-cytosine methyltransferase	261.513	723.868	RNA-seq
1191490	-	68.1207	86.415	61	56.5096	50.3207	54.2859	42.5832	50.8115	888.145	202	no	I	CCNA_01086	GTP-binding protein lepA	192.462	281.763	RNA-seq
1193229	+	0	2.22455	0	7.8244	44.159	39.3271	27.9309	5.29286	68.3809	36	yes	P	CCNA_01087	hypothetical protein	5.6842	141.974	RNA-seq
1194584	-	32.6241	21.561	26	16.9529	23.1064	17.854	10.5313	22.9357	68.3809	26	yes	P	CCNA_01088	hypothetical protein	92.4103	159.026	RNA-seq
1197681	-	341.835	51.849	57	87.8072	84.7236	75.0352	60.4406	68.4543	183.164	26	no	P	CCNA_01090	hypothetical protein	19.641	251.316	RNA-seq, tiling array
1197844	+	30.1619	28.0635	25	19.9957	8.21562	22.6794	23.3521	23.2886	95.244	35	yes	A	CCNA_01091	peptide methionine sulfoxide reductase	3.0526	21.9487	RNA-seq
1199264	-	57.6563	85.2172	18	34.7751	45.6994	22.9207	46.2463	17.9957	529.141	47	no	P	CCNA_01094	hypothetical protein	79.3077	3016.18	RNA-seq
1204066	-	4560.8	4037.89	2886	4101.29	3361.22	4402.7	5389.28	3498.93	9597.08	2315	no	P	CCNA_01098	LSU ribosomal protein L35P	106.385	5379.76	RNA-seq
1205525	+	3.48811	1.54007	0	2.17344	1.02695	0	0.915767	0	34.9997	0.1	no	A	CCNA_01100	acylamino-acid-releasing enzyme	3.4474	25.3846	RNA-seq
1207310	-	649.404	621.675	606	624.648	565.851	517.766	622.264	575.51	1962.72	1445	no	P	CCNA_01100	acylamino-acid-releasing enzyme	24.2308	164.684	RNA-seq
1207983	-	18.6716	11.6361	13	8.25909	11.2965	16.6477	9.61556	6.70429	161.179	106	no	P	CCNA_01101	bacterial protein translation initiation factor 3 (IF-3)	863.82	1506.13	RNA-seq
1208044	-	1041.1	540.393	619	586.83	706.543	674.592	977.124	978.474	783.945	96	no	P	CCNA_01101	bacterial protein translation initiation factor 3 (IF-3)	23.1538	635.632	RNA-seq
1208086	+	83.5094	41.753	95	96.0663	138.639	36.6731	86.9979	57.1629	233.632	25	no	P	CCNA_01102	hypothetical protein	27.9737	47.5385	RNA-seq
1209970	-	44.5247	319.308	295	230.82	129.396	73.5876	84.2506	48.3415	211.653	21	yes	IP	CCNA_01103	ADP-heptose--LPS heptosyltransferase	78.1795	166.474	RNA-seq
1210002	-	154.708	200.038	216	193.871	219.254	214.731	217.494	199.364	486.802	180	no	IP	CCNA_01103	ADP-heptose--LPS heptosyltransferase	46.4103	88.5789	RNA-seq
1211041	+	65.043	58.5227	55	102.152	46.2129	53.5621	48.0778	28.9343	178.279	88	yes	AP	CCNA_01105	alpha/beta hydrolase family protein	1.9474	18.7949	RNA-seq
1211113	+	31.5982	47.2288	58	73.0278	79.0754	43.4287	41.2095	44.1072	272.704	8	no	P	CCNA_01105	alpha/beta hydrolase family protein	34.7632	70.6667	RNA-seq
1212076	+	23.3908	50.6512	23	60.8564	41.0781	48.978	44.4147	33.8743	482.73	83.2	no	P	CCNA_01106	antitoxin protein parD-2	43.2368	267.128	RNA-seq
1213560	-	321.932	551.688	552	642.905	553.527	490.503	394.696	785.108	3424.79	875	no	P	CCNA_01108	nucleoside-diphosphate-sugar epimerase	6.6923	111.237	RNA-seq
1213649	+	177.893	217.15	190	215.606	199.742	205.563	219.326	61.3971	492.5	135	no	N	CCNA_R0026	tRNA-Gly	60.7105	5728.64	RNA-seq
1215494	+	16.825	9.92489	22	19.1263	20.0256	24.1271	9.61556	16.2314	37.4458	15	no	IP	CCNA_01110	2-dehydro-3-deoxygluconokinase	104.816	150.154	RNA-seq
1219504	-	227.343	268.486	350	261.248	428.753	381.69	309.071	369.795	372.839	105	no	P	CCNA_01114	SufE protein	40.641	179.132	RNA-seq
1223213	+	125.572	105.409	48	84.7643	70.8597	72.6225	88.3716	86.8029	325.624	93	no	P	CCNA_01118	hypothetical protein	5.8947	72.8462	RNA-seq
1223216	-	1.64146	0.342238	0	0	0	2.89525	9.61556	3.88143	28.489	16	no	P	CCNA_01117	hypothetical protein	7.9744	131.447	RNA-seq
1223686	+	59.503	11.2938	1	0.434689	1.02695	7.72066	58.1512	62.1029	154.668	11	yes	P	CCNA_01119	hypothetical protein	36.5526	341.513	RNA-seq, tiling array
1224371	-	77.3539	27.7213	58	39.122	124.261	53.8034	32.0519	47.6357	241.775	70	no	P	CCNA_01120	hypothetical protein	6.8718	216.737	RNA-seq
1224487	+	43.0884	84.0194	55	54.3361	54.942	60.3177	34.7992	108.681	319.105	46.1	no	P	CCNA_01121	hypothetical protein	25.4737	215.744	RNA-seq
1226120	+	215.852	289.704	153	175.18	157.124	191.81	191.853	173.253	753.823	508	no	P	CCNA_01122	hypothetical protein	147.895	379.692	RNA-seq
1227687	+	65.043	54.9292	68	43.9036	106.803	106.883	81.5033	122.089	166.884	124	no	P	CCNA_01123	bacterial peptide chain Release factor 3 (RF-3)	145.974	296.103	RNA-seq
1229896	+	2.05183	5.98916	4	3.04282	2.0539	1.20635	2.28942	3.17572	28.489	8	no	A	CCNA_01124	histidinol-phosphate aminotransferase	9.0263	13.0256	RNA-seq
1231252	-	0.820732	4.62021	11	17.8222	13.8639	16.4064	3.20519	4.58715	96.8698	2	no	P	CCNA_01125	ribonuclease H	5.5128	89.6053	RNA-seq
1231559	+	904.651	29655.7	28687	10386	7428.97	7129.31	20274.7	20266.3	34842.3	3119	no	P	CCNA_03890	NEW	15.2895	205.641	RNA-seq, beta-gal
1232972	+	493.26	193.022	39	19.561	6.67519	4.34287	6.41037	22.5829	394.005	8	yes	IP	CCNA_01128	hypothetical protein	84.0526	266.103	RNA-seq
1233463	+	0.615549	0	0	28.2548	95.5066	53.3208	37.5465	12.35	106.64	31	yes	P	CCNA_01129	flagellar biosynthesis protein FliQ	93.6053	196.205	RNA-seq, biochemical
1234549	-	15.5939	11.8072	11	4.78157	8.21562	7.72066	12.8207	5.99857	93.6107	0.2	no	N			1.5897	20.7105	RNA-seq
1234559	+	1.43628	6.67364	15	8.25909	12.3234	5.30796	3.66307	1.41143	35.8126	11	no	I	CCNA_01131	flagellar biosynthesis protein FlhB	71.8684	113.821	RNA-seq
1236579	+	11.4902	16.5985	52	45.6423	54.4284	44.3938	34.7992	32.4629	93.6108	56	yes	I	CCNA_01132	sensory transduction histidine kinase/receiver protein CckA	106.158	150.667	RNA-seq
1236707	+	0	0	5	0	0	0	1.37365	0	27.676	3	no	I	CCNA_01132	sensory transduction histidine kinase/receiver protein CckA	150.763	275.718	RNA-seq
1238481	-	26.0582	19.1653	27	16.0835	22.0795	28.9525	23.3521	9.88001	34.9997	0.1	no	P	CCNA_01133	hypothetical protein	17.5641	52.3158	RNA-seq
1240918	+	26.4686	12.8339	28	10.8672	40.5646	31.6065	23.81	46.2243	42.3307	22	no	P	CCNA_01138	hypothetical protein	4.6316	46.5128	RNA-seq
1241362	+	4.10366	1.71119	9	11.3019	8.7291	2.65398	8.69979	7.05715	40.6974	5	no	P	CCNA_01139	conserved cytosolic protein	26.7895	103.795	RNA-seq
1244920	-	27.9049	1.88231	0	0.434689	10.783	18.8191	30.2203	33.1686	25.2299	0.1	yes	P	CCNA_01140	sensory box/GGDEF family protein	9.8718	81.3421	RNA-seq
1245084	+	262.019	273.791	835	789.83	1111.68	1295.87	1112.2	1475.29	2800.38	1276	yes	P	CCNA_01141	RecA protein (RecA has m engineered deletion)	6.8684	125.667	RNA-seq
1245156	+	475.203	2969.08	6343	5050.66	4338.36	2429.11	1980.35	4454.47	12838.6	4163	yes	P	CCNA_01141	RecA protein (RecA has m engineered deletion)	139.79	458.59	RNA-seq
1245181	+	1.64146	11.2939	14	21.7345	4.10781	6.03176	7.78402	7.41001	106.64	59	yes	I	CCNA_01141	RecA protein (RecA has m engineered deletion)	341.421	516.974	RNA-seq
1246920	+	40.2158	51.3357	37	53.0321	52.8881	32.3303	42.5832	20.4657	87.1001	31	no	P	CCNA_01142	hypothetical protein	15.2895	156.282	RNA-seq
1247207	+	2.05183	0.513357	2	2.17344	0	0	0.457884	0	82.2152	27	no	I	CCNA_01142	hypothetical protein	91.4211	122.974	RNA-seq
1247215	+	266.328	219.375	92	211.693	192.554	232.103	171.249	170.43	1009.44	68	no	I	CCNA_01142	hypothetical protein	91.6053	132.82	RNA-seq
1248754	-	3.28293	1.36895	1	1.73876	1.02695	0.241271	3.20519	10.5857	47.2155	0.1	no	IP	CCNA_01144	cytochrome c oxidase polypeptide II	16.5641	52.8158	RNA-seq
1249199	-	20.3131	18.4808	23	14.7794	18.9986	16.889	21.5205	19.4072	62.6831	11	no	I	CCNA_01145	amine oxidase (flavin-containing)	13.1026	24.2895	RNA-seq
1252889	+	28.1101	31.8281	12	26.516	39.5377	33.2954	20.1469	15.1729	118.035	17	no	A	CCNA_01149	TonB-dependent outer membrane receptor	11.3158	26.9231	RNA-seq
1254720	+	20.3131	13.6895	0	18.2569	5.13476	11.3397	6.86826	27.5229	33.3738	3	no	P	CCNA_01151	transcriptional regulator, DeoR family	5.1053	34.5641	RNA-seq
1257874	+	237.602	80.9392	115	186.047	115.018	82.2733	152.475	218.772	444.479	280	no	P	CCNA_01154	hypothetical protein	32.8158	456.103	RNA-seq, tiling array
1258800	+	985.904	804.259	1275	1023.69	1323.23	842.999	1053.59	1253	1081.89	237.1	no	P	CCNA_01155	TonB-dependent outer membrane receptor	39.4737	205.205	RNA-seq
1261273	-	16.825	24.6411	17	19.9957	26.1873	25.5747	29.3046	17.9957	36.6329	12	no	A	CCNA_01155	TonB-dependent outer membrane receptor	11.6923	22.1316	RNA-seq
1261605	-	28.9308	47.0576	13	34.7751	27.7277	48.4954	36.1728	31.7571	62.6757	7.1	no	A	CCNA_01155	TonB-dependent outer membrane receptor	24.2308	36.2632	RNA-seq
1261648	-	11.4902	10.4383	1	2.60813	3.08086	7.23812	6.86826	2.82286	44.7694	3	no	A	CCNA_01155	TonB-dependent outer membrane receptor	5.2564	22.7368	RNA-seq
1263769	+	2.46219	4.10685	3	1.30407	1.54043	1.20635	2.28942	1.41143	34.1867	2	no	I	CCNA_01157	protoporphyrinogen oxidase	194.342	261.82	RNA-seq
1266870	+	5605.19	9310.58	8704	6428.62	9057.72	14124.3	7754.72	8886.01	22259.1	8240.1	no	P	CCNA_03946	NEW	47	1534.51	RNA-seq
1268498	+	45.9609	967.849	1212	1008.04	986.388	441.284	717.046	728.65	2165.41	1558	yes	P	CCNA_01161	proton/sodium-glutamate symport protein	36.7895	250.051	RNA-seq
1269890	+	2.25701	27.5501	68	48.2505	30.2951	6.27304	25.1836	26.4643	103.381	63	yes	P	CCNA_01162	beta-glucosidase	42	61.7692	RNA-seq
1269912	+	65.2482	156.232	321	322.974	234.145	125.943	168.501	191.602	225.495	159	yes	P	CCNA_01162	beta-glucosidase	37.1316	111.564	RNA-seq
1272526	+	0	5.47581	17	29.5589	45.6994	53.3209	44.8726	24.7	159.553	43	yes	P	CCNA_01163	ice nucleation protein	72.7895	530.769	RNA-seq, tiling array
1278558	+	1.02591	2.7379	8	11.3019	7.18867	23.162	1.83153	5.99858	28.489	15	yes	I	CCNA_01163	ice nucleation protein	340.026	472.026	RNA-seq
1291673	+	365.841	472.459	334	415.563	313.221	415.468	376.839	256.174	1098.98	473	no	P	CCNA_01171	histidine phosphotransferase ShpA	3.5	48.5385	RNA-seq
1291707	-	557.071	389.296	493	293.415	374.324	229.69	520.613	384.968	558.442	176	no	N	CCNA_R0028	tRNA-Lys	24.4359	1667.29	RNA-seq
1291803	+	1.02591	2.05343	2	0	1.02695	0.482541	1.83153	0.705715	61.0499	0.1	no	I	CCNA_01171	histidine phosphotransferase ShpA	36.3421	48.9744	RNA-seq
1292195	+	2754.78	1064.7	802	792.873	860.587	1085.23	1118.61	989.411	2667.69	1337	no	P	CCNA_01172	hypothetical protein	25.0263	440.205	RNA-seq
1293510	-	7.79695	10.9516	13	13.91	15.9178	4.82541	13.2786	11.2914	25.2299	8	no	P	CCNA_01173	chorismate mutase	68.7436	422.395	RNA-seq
1294552	-	8.61768	4.96245	13	8.69378	3.59433	4.1016	8.69979	5.64572	76.5174	8	no	P	CCNA_01174	transcriptional regulator, LysR family	44.1282	133.868	RNA-seq
1294595	+	12.7213	42.7797	67	28.6895	64.698	25.816	70.0562	70.2186	243.401	27	no	N	CCNA_R0134	small non-coding RNA	183.158	8875.49	RNA-seq
1294635	-	3.07774	20.8765	15	17.8222	6.67519	4.82541	10.0734	5.64572	67.5606	0.1	yes	P	CCNA_01174	transcriptional regulator, LysR family	3.4103	50.2632	RNA-seq
1301925	+	61.3497	30.9725	56	100.848	157.637	88.3051	66.3931	89.9786	406.221	52	yes	P	CCNA_01182	glutathione S-transferase	8.7632	47.8718	RNA-seq
1301937	+	79.8162	44.1486	13	70.8543	54.942	54.5271	78.756	76.9229	348.415	64	yes	P	CCNA_01182	glutathione S-transferase	13.1579	58.2308	RNA-seq
1302007	+	5.33475	9.92489	15	16.9529	16.9447	28.7112	15.1102	2.11714	54.5392	0.1	yes	I	CCNA_01182	glutathione S-transferase	58.6316	81.9744	RNA-seq
1302500	+	25.2375	50.3089	43	57.8136	24.1334	69.486	50.3672	47.6357	42.3307	26	no	IP	CCNA_01183	hypothetical protein	49.4211	231.128	RNA-seq
1304672	+	1577.65	217.15	53	17.8222	23.6199	163.099	1163.02	1424.13	2107.63	477	yes	P	CCNA_01186	hypothetical protein	64.8684	2997.31	RNA-seq, tiling array
1304678	+	28.1101	12.1494	2	2.60813	1.54043	2.89525	25.6415	43.0486	1064.8	221.1	yes	P	CCNA_01186	hypothetical protein	349.447	3248.51	RNA-seq
1309064	+	10.8747	5.64692	6	7.8244	12.8369	4.82541	3.66307	4.94	70.8196	6	no	I	CCNA_01189	TonB-dependent receptor	21.8158	30.3333	RNA-seq
1309348	-	35.7018	37.8173	11	18.6917	26.7008	41.4985	27.9309	23.9943	127.798	46.1	no	A	CCNA_01189	TonB-dependent receptor	6.3077	12.1053	RNA-seq
1309935	-	113.056	92.7464	151	130.407	167.393	89.7527	173.08	56.4572	162.812	22	no	A	CCNA_01190	hypothetical protein	2.0513	10.8158	RNA-seq
1315147	+	10.6695	6.3314	17	6.08565	1.54043	8.68575	4.57884	12.7029	26.8631	7	no	A	CCNA_01193	amylosucrase	7.7368	14	RNA-seq
1316735	-	3.28293	23.4433	2	5.21627	9.24257	12.0635	10.5313	4.94	74.8916	3	no	I	CCNA_01194	TonB-dependent receptor	38.2051	66.1053	RNA-seq
1319251	+	14.7732	10.9516	17	30.4282	12.8369	12.7873	28.8467	26.1114	28.489	10	no	P	CCNA_01196	iron-regulated outer membrane virulence protein	16.7105	92.641	RNA-seq
1321666	+	90.4857	80.9393	86	93.8928	93.4527	82.7559	114.471	106.21	292.243	132	no	P	CCNA_01198	dTDP-4-dehydrorhamnose reductase	11.1842	138.18	RNA-seq
1322883	-	2.66738	1.71119	1	2.60813	1.54043	6.75558	3.66307	4.58715	31.748	0.1	no	A	CCNA_01199	glucose-1-phosphate thymidylyltransferase	9.5897	24.5526	RNA-seq
1324222	+	17.6457	8.72706	13	13.91	17.4582	13.0286	9.15767	12.7029	55.3521	4	no	A	CCNA_01200	TonB-dependent receptor	9.8421	14.6667	RNA-seq
1328779	-	38.5743	92.4042	19	49.1199	32.349	51.8732	44.8726	35.2857	879.189	45.1	no	P	CCNA_01202	membrane alanine aminopeptidase	40.1282	114.211	RNA-seq
1330816	-	36.3174	20.7054	26	27.3854	25.1603	46.0827	45.7884	32.4629	65.9347	31	no	P	CCNA_01203	TonB-dependent receptor	45.8205	87.4737	RNA-seq
1336743	+	153.271	221.77	107	110.846	97.047	125.943	129.123	109.386	184.783	25	no	P	CCNA_01210	nucleotidyltransferase family protein	21.5526	90.0513	RNA-seq
1342464	-	0.820732	6.16028	6	5.65096	1.02695	2.89525	3.66307	3.17572	38.2587	1	no	P	CCNA_01215	histidine triad (HIT) protein	57.4359	223.816	RNA-seq
1343509	+	728.81	1424.91	750	1869.16	934.013	1016.96	1144.71	898.022	4253.52	2018	no	P	CCNA_01217	phosphatidylglycerophosphate synthase	8.6579	243.256	RNA-seq
1344645	-	10.8747	3.42238	7	13.91	9.75605	0.241271	8.24191	7.76286	93.6182	5	no	A	CCNA_01218	sphingosine kinase/diacylglycerol kinase-related protein	7.5641	10.5789	RNA-seq
1345792	-	36.3174	23.7855	50	21.2997	18.9986	27.0223	32.9676	41.2843	99.3086	3.1	no	A	CCNA_01219	cytosolic protein	2.8974	13.0789	RNA-seq
1348142	-	416.316	757.543	172	268.203	172.014	211.836	215.663	146.083	3556.67	105.1	yes	IP	CCNA_01221	acyl carrier protein	211.154	701.868	RNA-seq
1348168	-	365.021	941.838	159	114.323	96.0201	110.502	152.017	83.6273	1059.91	258	yes	IP	CCNA_01221	acyl carrier protein	137.769	346.316	RNA-seq
1357073	+	84.3302	113.965	52	82.5909	83.1832	106.883	68.6825	107.269	217.351	89	no	P	CCNA_01230	sulfatase family protein	14.2105	66.2308	RNA-seq
1360109	-	10.8747	9.24042	2	6.08565	7.18867	7.23812	10.9892	9.52715	40.6974	31	no	I	CCNA_01232	cytosolic protein	16.4359	27.8421	RNA-seq
1361183	-	4.92439	4.79133	1	4.78158	12.3234	2.89525	1.37365	0.352857	38.2587	24	no	P	CCNA_01233	haloalkane dehalogenase	4.3846	27.0526	RNA-seq
1362161	-	21.7494	23.2722	17	19.561	19.5121	23.8858	22.4363	14.4672	102.568	35	no	A	CCNA_01234	metal-dependent hydrolase	9.4103	18.6053	RNA-seq
1367636	-	18.0561	24.47	12	29.1242	15.9178	12.3048	34.7992	22.9357	106.632	23	no	IP	CCNA_01241	Zn-dependent hydrolase, glyoxalase II family	421.205	645.053	RNA-seq
1369250	-	219.956	55.1003	120	104.325	130.423	72.1399	135.534	129.499	297.948	159	no	P	CCNA_01242	amino acid permease	5.3846	517.421	RNA-seq
1371279	+	14.7732	6.16028	11	6.08565	3.59433	24.1271	6.41037	4.58715	52.1004	7	no	I	CCNA_01243	ATP-dependent helicase hrpB	22.7895	39.1538	RNA-seq
1372338	-	1.02591	5.4758	0	5.21627	4.10781	0	0.915767	1.76429	30.1148	0.1	no	P	CCNA_01244	hypothetical protein	43.4103	61.4737	RNA-seq
1372339	+	17.0302	11.8072	3	11.7366	28.2412	11.0985	17.8575	14.82	29.3019	6	no	N			7.4211	36.4359	RNA-seq
1375823	-	330.755	733.415	905	638.558	670.6	647.571	956.977	682.073	1007.81	119	no	P	CCNA_01247	N-acetylglucosaminyltransferase	5.359	201.395	RNA-seq
1375966	+	384.923	616.712	461	631.602	394.863	600.281	506.42	538.108	2214.26	105	no	P	CCNA_01248	transcriptional regulator, TetR family	32.7632	68.4359	RNA-seq
1376338	-	41.0366	51.5068	60	54.7708	34.4029	29.6763	42.1253	38.8143	101.755	49	no	A	CCNA_01248	transcriptional regulator, TetR family	4.0769	18.2105	RNA-seq
1380053	-	2.87256	1.88231	1	1.30407	0	0	0.457884	2.47	26.8631	5	no	I	CCNA_01252	soluble lytic murein transglycosylase	104.308	169.974	RNA-seq
1381335	-	9.84878	2.90902	0	0	0	16.889	13.2786	8.11572	26.0502	3	no	P	CCNA_01252	soluble lytic murein transglycosylase	132.538	192.263	RNA-seq
1381461	-	2.05183	2.39566	2	3.9122	0	2.89525	1.37365	1.41143	137.575	4	no	P	CCNA_01252	soluble lytic murein transglycosylase	29.9231	139.342	RNA-seq
1381514	-	35.7018	18.8231	1	1.30407	0	0.241271	0	0.352857	44.7694	1	yes	P	CCNA_01252	soluble lytic murein transglycosylase	11.4103	27.6579	RNA-seq
1386195	-	21.339	44.662	177	113.019	123.748	61.0415	52.1987	74.4529	83.0281	43	yes	P	CCNA_01258	permease	9.9744	37.9474	RNA-seq
1386307	+	0.820732	0.171119	3	5.65096	7.70214	3.61906	3.66307	3.88143	81.4023	59	no	P	CCNA_01259	class II aldolase and Adducin protein	105.763	609.026	RNA-seq
1386582	-	369.328	515.068	271	271.246	304.491	393.995	311.361	277.347	724.506	84	no	A	CCNA_01259	class II aldolase and Adducin protein	5.0256	38.3947	RNA-seq
1386782	+	3.28293	12.8339	0	4.78158	4.10781	2.65398	2.7473	7.05715	58.6111	7	no	I	CCNA_01259	class II aldolase and Adducin protein	355	1133.38	RNA-seq
1387892	-	43.2936	45.3465	21	43.4689	20.0256	68.7622	39.8359	63.5143	52.1004	3	no	N	CCNA_R0137	small non-coding RNA	9.7179	203.816	RNA-seq
1389184	+	14.568	2.22455	0	0.869378	0.513476	3.37779	1.83153	0.705715	33.3738	14	no	I	CCNA_01262	cation/multidrug efflux pump, AcrB family	54.3158	80.1538	RNA-seq
1392229	+	3.89847	3.08014	0	4.78158	5.64824	0.723812	0.915767	3.52857	34.9997	5	no	IP	CCNA_01263	pyruvate dehydrogenase E1 component	53.4211	111.615	RNA-seq
1395760	-	3.69329	1.19783	10	3.47751	4.62129	5.06668	3.66307	1.76429	26.0502	15	no	IP	CCNA_01265	hypothetical protein	59.0256	93.7105	RNA-seq
1397324	-	27.4945	49.7956	12	27.3854	34.4029	26.781	52.6566	50.8115	100.129	67	yes	P	CCNA_01268	cytochrome c	170.41	289.474	RNA-seq
1397407	-	2.46219	27.379	7	50.4239	3.59433	19.0604	23.81	21.5243	122.107	14	no	P	CCNA_01268	cytochrome c	11.2821	195.974	RNA-seq
1397427	+	2.25701	7.01587	5	14.7794	10.2695	9.16829	8.24191	13.7614	53.7262	7	no	P	CCNA_01269	hypothetical protein	4.2368	13.1538	RNA-seq
1397512	+	0.205183	3.93573	53	42.1648	30.8086	21.2318	5.4946	7.05715	46.3952	0.1	yes	P	CCNA_01269	hypothetical protein	15	21.0769	RNA-seq
1398453	+	34.2656	268.144	909	904.588	753.269	373.004	825.564	669.37	1479.16	338	no	P	CCNA_01271	transcriptional regulator, MarR family	4.3947	101.179	RNA-seq
1401700	+	17.2354	30.9725	6	26.516	29.7816	9.16829	26.5573	18.7014	88.7333	27	no	P	CCNA_01275	methylenetetrahydrofolate dehydrogenase (NADP+)/methenyltetrahydrofolate cyclohydrolase	5.6579	202.333	RNA-seq
1402503	+	39.3951	35.2505	85	56.5096	41.5916	47.7716	70.0562	55.0458	108.265	34	no	IP	CCNA_01276	cytochrome c5	131.947	208.282	RNA-seq
1402942	+	3.28293	2.05343	8	6.52033	0	0	4.12095	0.352857	80.5894	17	no	IP	CCNA_01277	D-sorbitol oxidase	101.079	140.436	RNA-seq
1402950	+	34.8811	16.2563	16	30.8629	45.6994	18.0953	49.9093	19.4072	44.7694	31	no	IP	CCNA_01277	D-sorbitol oxidase	99.1316	157.564	RNA-seq
1404909	-	717.525	152.125	49	127.364	458.535	999.826	1418.98	942.483	2324.15	786	yes	P	CCNA_01278	histidine phosphotransferase domain protein	57.0256	362.211	RNA-seq
1405781	-	13.1317	18.1386	45	26.9507	10.783	15.6826	14.1944	13.4086	47.2155	21	yes	P	CCNA_01279	ATP-NAD kinase	48.3333	176.395	RNA-seq
1406957	-	15.5939	11.6361	35	48.6851	132.477	178.299	253.21	177.134	192.114	114	yes	P	CCNA_01280	hypothetical protein	8.4359	252.605	RNA-seq
1406997	+	30.3671	25.1545	9	15.2141	10.2695	24.3683	19.689	11.6443	76.5174	49	no	P	CCNA_01281	glycerol kinase	12.6842	67.9231	RNA-seq
1407004	+	10.8747	12.6628	28	34.7751	54.4285	59.3526	38.0043	26.1114	74.0787	25	yes	P	CCNA_01281	glycerol kinase	18.7105	75.5385	RNA-seq
1411841	+	14.7732	17.283	40	10.8672	10.783	90.7178	24.7257	20.1129	33.3738	0.1	no	A	CCNA_01285	proline iminopeptidase	2.3947	13.5128	RNA-seq
1412590	-	132.548	111.227	125	78.6787	75.9945	188.915	99.3608	117.502	232.006	22	no	P	CCNA_01285	proline iminopeptidase	43.2564	244.5	RNA-seq
1413966	-	8.61768	8.21371	14	9.99785	2.0539	8.92702	10.5313	20.8186	42.3307	16	no	P	CCNA_01287	epoxide hydrolase	1.9231	63.1842	RNA-seq
1415667	-	19.2872	19.5076	16	11.7366	9.24257	13.7524	25.6415	28.2286	32.5609	16	yes	P	CCNA_01289	hypothetical protein	3.1795	31.1842	RNA-seq
1415692	+	61.5549	32.1703	27	38.2526	41.0781	46.0827	38.0043	21.1714	131.064	61	no	P	CCNA_01290	hypothetical protein	3.2895	19.2051	RNA-seq
1419994	-	19.2872	19.6787	34	24.7773	12.3234	20.2667	33.8834	16.9372	48.0285	27	no	P	CCNA_01295	integral membrane protein	5.6923	267	RNA-seq
1422101	-	24.6219	74.2656	47	131.276	69.3193	21.4731	94.324	76.5701	210.027	100	no	P	CCNA_01296	hypothetical protein	146.795	428.895	RNA-seq
1422126	-	19.9027	165.301	100	106.064	40.0511	24.6096	25.1836	10.5857	83.8484	11	yes	P	CCNA_01296	hypothetical protein	46	282.632	RNA-seq
1423003	+	102.591	294.153	173	173.875	178.69	132.457	114.013	47.6358	3928.69	480	yes	N	CCNA_R0030	tRNA-Tyr	59.0263	4153.15	RNA-seq
1423037	-	64.2222	84.3616	30	57.8136	45.1859	35.4668	62.73	27.5229	297.128	31.1	no	P	CCNA_01297	23S rRNA Gm2251 methyltransferase	4.6154	104.868	RNA-seq
1423140	+	280.69	350.793	373	239.513	234.145	302.795	438.194	368.383	1095.73	187	no	N	CCNA_R0030	tRNA-Tyr	4104.05	18760.2	RNA-seq
1423343	+	22.365	33.197	23	26.0814	18.4851	20.508	27.9309	36.3443	362.257	201	no	N	CCNA_R0031	tRNA-Gly	2017.97	18327.5	RNA-seq
1423354	+	1.64146	10.2671	4	3.04282	1.54043	4.1016	5.4946	1.76429	43.1436	9	no	N	CCNA_R0031	tRNA-Gly	2071.24	38017.2	RNA-seq
1423479	+	2.46219	8.2137	2	0.869378	8.7291	3.37779	7.32613	8.82144	113.143	49	no	P	CCNA_01298	protein translation Elongation factor Tu (EF-TU)	935.211	2956.69	RNA-seq
1425008	+	1.2311	1.36895	5	0	0	0	0	1.41143	27.676	8	no	I	CCNA_01299	hypothetical protein	40.7368	58.641	RNA-seq
1428782	+	74.2762	10.6094	5	3.9122	28.7547	51.8732	117.218	70.5715	135.949	55	yes	P	CCNA_01302	hypothetical protein	46.1316	79.2564	RNA-seq
1430284	-	10.4643	8.38482	11	7.38971	6.67519	12.7873	10.9892	7.41001	34.9997	19	no	A	CCNA_01303	hypothetical protein	13.6667	93.5526	RNA-seq
1431115	+	252.375	654.187	336	301.24	276.763	276.496	363.102	254.057	6690.84	841	no	P	CCNA_01304	hypothetical protein	3231.76	9350.54	RNA-seq
1440332	+	315.366	531.323	341	507.282	439.021	325.474	541.218	417.43	2279.39	1367	no	P	CCNA_01325	LSU ribosomal protein L15P	698.5	2621.46	RNA-seq
1441347	-	152.656	169.579	63	125.19	112.451	170.578	122.713	130.91	341.091	10	no	A	CCNA_01326	protein translocase subunit secY	2.5385	18.5	RNA-seq
1442538	+	625.808	1243.01	793	1113.24	814.887	808.98	723.913	731.121	9637.76	1766	no	P	CCNA_01327	adenylate kinase/nucleoside-diphosphate kinase	277.237	902.436	RNA-seq
1442902	+	1.2311	0.513357	7	0.869378	9.24257	1.20635	4.57884	1.41143	28.489	21	no	I	CCNA_01327	adenylate kinase/nucleoside-diphosphate kinase	657.737	909.103	RNA-seq
1442938	+	126.188	433.614	804	1018.48	814.888	666.389	679.959	519.405	1747.8	424	yes	I	CCNA_01327	adenylate kinase/nucleoside-diphosphate kinase	861.974	2167.21	RNA-seq
1443306	+	1930.97	1919.44	1523	1796.13	1831.57	805.12	2190.06	1003.17	14629.7	427.1	no	P	CCNA_01328	SSU ribosomal protein S13P	2972.68	5852	RNA-seq
1446318	-	33.0344	64.1696	29	24.3426	37.4838	45.6002	43.0411	14.4672	133.503	7	no	N			2.9744	11.9211	RNA-seq
1450093	+	48.218	35.2505	90	79.9828	69.3193	45.3589	32.9676	28.2286	153.042	51	yes	P	CCNA_01337	GMC family oxidoreductase	5.5	16.0769	RNA-seq
1451780	+	81.6628	25.3256	52	38.6873	37.9972	47.2891	51.7409	48.3415	124.546	7	no	P	CCNA_01338	glyoxalase family protein	9.9737	62.3333	RNA-seq
1452972	+	3.48811	1.02671	0	1.30407	0	0	1.37365	1.41143	34.1867	4	no	I	CCNA_01340	tetracycline resistance protein	13.5789	19.7436	RNA-seq
1457963	+	63.1963	28.748	27	48.2505	22.0795	26.781	15.1102	31.7572	163.625	81	no	IP	CCNA_01344	hypothetical protein	69.1579	119.154	RNA-seq
1462249	+	8.4125	7.52923	7	11.3019	11.81	0.241271	1.83153	4.94	74.8916	24	no	P	CCNA_01349	transposase	4.1579	46.3077	RNA-seq
1463978	-	3.69329	1.02671	6	0	7.70214	0	1.37365	1.41143	37.4458	14	no	IP	CCNA_01351	two-component response regulator protein	168.385	228.21	RNA-seq
1469343	+	28.5204	39.3573	33	37.8179	60.0767	58.8701	43.0411	40.2257	113.963	17	no	P	CCNA_01355	transcriptional regulator IolR	6.1316	39.8205	RNA-seq
1469349	+	4.10366	3.08014	7	7.38971	9.24257	1.68889	1.83153	4.23429	26.8631	13	no	P	CCNA_01355	transcriptional regulator IolR	7.8158	46.7436	RNA-seq
1470328	+	30.5722	35.0794	42	36.0792	55.4554	27.2636	104.855	69.5129	78.9635	19	no	P	CCNA_01356	5-dehydro-2-deoxygluconokinase IolC	32.6316	48.1026	RNA-seq
1480063	+	10.8747	32.3415	5	12.606	3.08086	18.8191	15.1102	10.2329	74.0787	0.1	no	P	CCNA_01364	NIFR3-like protein	74.3421	168.256	RNA-seq
1480085	+	11.9006	19.5076	7	7.38971	12.8369	2.17144	6.86826	7.41001	100.129	0.1	no	P	CCNA_01364	NIFR3-like protein	132.079	182.462	RNA-seq
1480268	-	46.7817	74.9501	39	50.8586	26.1873	34.743	63.188	39.1672	105.014	7	no	A	CCNA_01364	NIFR3-like protein	4.4359	12.9474	RNA-seq
1481752	-	111.209	14.0317	0	1.30407	19.5121	24.8509	78.2981	48.6943	630.09	129	yes	P	CCNA_01365	aspartyl protease perP	54.7179	355.079	RNA-seq
1483322	+	178.099	82.8215	59	65.638	49.2937	40.5335	68.6826	55.7515	291.437	154	yes	P	CCNA_01368	acyl-CoA dehydrogenase	36.7895	351.615	RNA-seq, tiling array
1485272	+	37.7537	3.93573	4	6.08565	3.08086	4.1016	6.41037	1.41143	26.8631	18	no	I	CCNA_01369	acyl-CoA dehydrogenase, short-chain specific	90.3684	144.41	RNA-seq
1486089	+	8.82286	33.8815	6	33.471	18.9986	4.34287	14.6523	9.88001	175.02	4	no	P	CCNA_03948	NEW	7.6579	13.5897	RNA-seq
1486803	-	5.9503	17.283	8	14.3447	1.02695	4.58414	6.86826	3.17572	111.524	4	no	P	CCNA_01371	hypothetical protein	150.205	727.289	RNA-seq
1487013	-	1.43628	2.39566	13	2.60813	12.8369	6.27304	2.7473	3.52857	40.6974	7	no	I	CCNA_01372	lysine decarboxylase family	110.103	319.974	RNA-seq
1487459	+	304.081	287.993	124	218.649	98.5874	87.34	151.56	102.682	380.976	128	yes	P	CCNA_01373	hypothetical protein	14.8158	29.7692	RNA-seq
1487505	-	69.1466	54.587	67	122.582	103.722	33.7779	73.7192	68.1015	528.321	53	no	P	CCNA_01372	lysine decarboxylase family	4.0513	186.421	RNA-seq
1487512	+	351.068	318.452	145	56.0749	94.4796	106.4	127.75	146.083	161.992	60.1	yes	P	CCNA_01373	hypothetical protein	33.2368	69.4872	RNA-seq
1487526	+	23.3909	8.55594	15	10.8672	29.2682	27.7462	8.69979	14.1143	83.0281	21	no	I	CCNA_01373	hypothetical protein	42.9474	77.6154	RNA-seq
1490214	+	10.4643	18.3097	11	13.9101	13.8638	9.65083	13.7365	14.4671	127.798	8.1	no	P	CCNA_01375	lactoylglutathione lyase	30.3421	469.59	RNA-seq
1491757	+	62.786	65.3674	23	33.471	27.7277	44.6351	64.1037	28.2286	31.748	14	no	N	CCNA_R0033	tRNA-Asn	59.2632	7619.26	RNA-seq
1491967	+	8.61768	34.2238	22	26.516	9.75605	22.9207	27.473	9.52715	41.5104	0.1	no	N	CCNA_R0034	tRNA-Asn	75.8947	7090.92	RNA-seq
1492300	-	215.852	356.098	196	156.053	218.227	175.645	139.655	92.0958	697.658	139	no	P	CCNA_01377	hypothetical protein	7.5128	231.947	RNA-seq
1492509	+	138.704	256.165	199	260.814	215.146	199.29	204.216	205.716	589.363	314	no	P	CCNA_01378	protein-L-isoaspartate O-methyltransferase	82.7895	674.923	RNA-seq
1493203	+	45.1402	46.8866	58	47.3811	37.4838	46.324	50.3672	54.34	136.762	41	no	P	CCNA_01379	type I secretion outer membrane protein rsaFb	444.553	654.205	RNA-seq
1494759	+	29.3412	71.3566	156	222.561	193.067	65.3844	100.734	87.8615	312.603	88	yes	P	CCNA_01380	pole-organizing protein popZ	277.921	535.641	RNA-seq
1494784	+	1.43628	3.42238	7	0.869378	1.02695	0.723812	1.83153	1.41143	44.7694	21	no	P	CCNA_01380	pole-organizing protein popZ	383.684	838.82	RNA-seq
1494793	+	2.46219	7.35811	7	9.12847	0	9.8921	1.83153	4.94	76.5174	9	no	P	CCNA_01380	pole-organizing protein popZ	484.053	917.872	RNA-seq
1497192	-	4.30884	3.93573	10	5.65096	8.7291	6.03177	2.7473	2.47	43.9565	6	no	A	CCNA_01381	valyl-tRNA synthetase	5.6923	14	RNA-seq
1500207	+	132.138	98.7355	208	152.576	193.067	97.4734	133.244	120.677	310.149	153	no	IP	CCNA_01383	hypothetical protein	48.3158	89.7179	RNA-seq
1502287	+	6.77104	21.0476	11	11.7366	13.8639	7.47939	14.1944	10.9386	43.9565	28	no	P	CCNA_01385	predicted rRNA methylase	6.5	39	RNA-seq
1502781	+	21.339	22.2455	8	19.561	13.8639	33.2954	19.2311	13.0557	122.92	31	no	I	CCNA_01385	predicted rRNA methylase	32.8684	47.1282	RNA-seq
1503733	-	30.1619	7.70035	5	7.38971	13.8639	7.23812	6.41037	4.23429	59.424	43	no	I	CCNA_01386	hypothetical protein	121.692	252.237	RNA-seq
1503810	-	1822.43	180.017	147	80.8521	119.64	84.9273	117.676	112.562	117.222	9	no	P	CCNA_01386	hypothetical protein	4.4359	134.342	RNA-seq
1505157	+	19.9027	16.4274	19	10.4325	15.4043	21.2318	13.7365	14.1143	39.0716	0.1	no	IP	CCNA_01388	methyltransferase	42.2105	117.872	RNA-seq
1506232	+	12.5162	8.21371	3	5.21627	3.08086	7.23812	6.41037	2.82286	25.2299	8	no	IP	CCNA_01389	acetyltransferase	23.2632	32.8205	RNA-seq
1506288	+	1.64146	5.98916	2	3.9122	4.10781	2.89525	5.4946	2.11714	34.1867	0.1	no	P	CCNA_01389	acetyltransferase	28.3947	44.9744	RNA-seq
1507360	+	77.5592	40.384	59	48.2505	28.7547	63.4541	45.7883	27.1701	110.712	14.1	no	P	CCNA_01390	RNA polymerase sigma factor	20.5263	36.0769	RNA-seq
1509067	+	14.3628	8.55594	15	37.8179	54.942	64.9018	49.9093	37.7557	170.136	33	yes	P	CCNA_01391	radical SAM superfamily protein	20.3947	49	RNA-seq
1510140	-	7.38658	14.2029	20	2.60813	3.59433	4.1016	0.457884	5.29286	39.0716	0.1	yes	A	CCNA_01391	radical SAM superfamily protein	8.0769	35.1316	RNA-seq
1510305	+	38.3692	21.7321	44	37.8179	10.783	43.67	24.7257	35.6386	57.7982	21	no	P	CCNA_01392	glycosyltransferase involved in cell wall biogenesis	22.8947	175.436	RNA-seq
1512455	-	188.358	242.133	267	205.608	246.469	192.534	284.346	236.062	731.845	362	no	P	CCNA_01393	soluble lytic murein transglycosylase	98.9744	618.632	RNA-seq
1513286	-	52.3216	47.7422	57	60.4218	41.5916	56.9399	66.3931	35.9915	70.0067	15	no	P	CCNA_01394	uracil DNA glycosylase superfamily protein	6.7949	239.079	RNA-seq
1513302	+	315.571	329.062	215	202.565	178.689	231.861	152.933	219.124	460.752	295.2	no	P	CCNA_01395	electron transfer flavoprotein-ubiquinone oxidoreductase	6.3158	125.179	RNA-seq
1515188	+	96.8463	48.7689	49	40.4261	38.5107	50.9081	50.8251	64.9258	54.5392	10	no	P	CCNA_01396	tetratricopeptide repeat family protein	37.2632	198.846	RNA-seq
1520573	-	2391.41	3945.49	1552	2084.77	1846.46	2250.09	3102.62	2333.09	6333.46	494.1	no	P	CCNA_01400	nitrogen regulatory protein GlnK	16.641	354.026	RNA-seq, tiling array
1520912	+	19.082	20.192	18	33.4711	30.8085	14.7175	18.3154	30.6986	61.0498	25	no	P	CCNA_01403	glycyl-tRNA synthetase subunit alpha	27.5526	424.359	RNA-seq
1523512	-	6.15549	11.8072	14	13.91	7.18867	14.9588	10.5313	5.99858	49.6543	0.1	no	A	CCNA_01404	glycyl-tRNA synthetase subunit beta	7.2564	13.0789	RNA-seq
1523958	+	5.74512	16.9408	25	19.561	22.593	16.6477	27.9309	18.7014	115.589	64	no	N	CCNA_R0139	small non-coding RNA	258.605	426.18	RNA-seq
1524403	-	218.52	320.163	146	195.175	153.529	223.417	160.259	108.327	1357.05	250	no	P	CCNA_01405	cytosolic protein	277.026	1131.53	RNA-seq
1525525	-	38.5744	9.92489	26	6.95502	6.16171	16.6477	12.8207	21.1714	79.7765	3	yes	P	CCNA_01406	predicted metal-dependent hydrolase	6.9487	800.105	RNA-seq
1529267	+	8.4125	4.62021	5	7.38971	0.513476	10.6159	3.66307	4.23429	32.5609	0.1	no	A	CCNA_03949	NEW	4.9737	22.3333	RNA-seq
1529706	+	2.05183	2.05343	0	0.434689	0	1.68889	0.457884	0	31.748	0.1	no	AP	CCNA_03950	NEW	3.6842	11.6667	RNA-seq
1529729	+	15.5939	24.6411	8	30.4282	11.2965	13.2699	17.8575	14.8201	94.4311	66	no	P	CCNA_03950	NEW	4.5526	200.949	RNA-seq
1529735	+	25.853	23.4433	16	14.7794	7.70214	21.2318	25.1836	9.52715	100.129	28	no	P	CCNA_03950	NEW	6.4211	225.641	RNA-seq
1529754	-	217.289	825.307	323	324.713	272.142	245.854	429.037	350.387	1228.41	311	no	P	CCNA_03949	NEW	6.4872	235.974	RNA-seq
1531017	+	338.552	249.491	673	475.55	806.671	430.909	527.024	488.355	323.185	61	no	IP	CCNA_01413	phosphoglycerate mutase family protein	46.7895	139.795	RNA-seq
1532753	+	7.79695	3.25126	3	7.38971	18.9987	6.03177	7.32614	2.82286	56.165	20.1	no	IP	CCNA_01415	methyltransferase	50.4474	75.0769	RNA-seq
1534631	+	40.0106	273.79	149	337.318	288.06	191.569	118.134	46.5772	1059.92	116	yes	P	CCNA_01417	5-aminolevulinic acid synthase	62.2632	114.128	RNA-seq
1534738	+	2490.51	2301.89	2024	2643.78	3212.82	4667.14	3535.78	3787.92	8553.43	5107	no	P	CCNA_01417	5-aminolevulinic acid synthase	185.579	756.564	RNA-seq
1536615	-	372.612	751.041	644	288.199	117.586	127.391	118.592	239.943	950.008	142	yes	P	CCNA_01418	transcriptional regulator	41.3846	895.474	RNA-seq
1536689	+	204.977	213.557	274	219.084	183.824	219.556	190.938	243.824	454.242	311	no	P	CCNA_01419	serine hydroxymethyltransferase	46.2105	597.41	RNA-seq, tiling array
1536698	+	114.082	19.1653	38	25.6467	33.8894	42.4636	34.7991	40.2258	444.479	298	no	P	CCNA_01419	serine hydroxymethyltransferase	148.395	624.744	RNA-seq
1538016	+	69.9674	134.328	111	87.3725	86.264	67.3145	63.188	40.2257	146.531	70	yes	P	CCNA_01420	putative regulatory protein	484.553	1057.26	RNA-seq
1538547	+	564.253	110.885	84	104.325	399.484	719.469	1103.5	608.326	1589.88	264	yes	P	CCNA_01421	6,7-dimethyl-8-ribityllumazine synthase	408.474	797.308	RNA-seq
1539456	+	16.4146	13.8607	70	55.6402	64.1845	36.6731	59.9827	54.6929	106.64	9	no	I	CCNA_01422	N utilization substance protein B NusB	449.342	666.333	RNA-seq
1540820	-	24.6219	17.1119	8	10.4325	18.9986	15.4413	20.1469	10.5857	30.1148	8	no	A	CCNA_01424	hypothetical protein	4.8974	48.1053	RNA-seq
1541253	+	490.387	427.455	259	385.569	248.522	314.617	242.679	137.262	992.347	326	no	P	CCNA_01425	H+ translocating pyrophosphatase	102.789	469.692	RNA-seq
1544231	-	92.5374	7.35812	0	5.21626	0	36.4319	22.4363	27.8758	756.269	134	yes	P	CCNA_01426	chemotaxis receiver domain protein cheYIII	36.4872	95.7895	RNA-seq
1544242	-	1382.31	162.049	23	35.2098	87.291	217.626	349.823	218.772	414.357	73	no	P	CCNA_01426	chemotaxis receiver domain protein cheYIII	21.0256	92.1316	RNA-seq
1544959	-	0	0	0	0.434689	0	0.241271	0.915767	3.88143	28.489	0.1	no	P	CCNA_01427	lipoprotein, SmpA/OmlA family	327.128	641.658	RNA-seq
1545006	+	1725.79	2331.33	2707	2433.82	2942.22	2427.91	3108.11	2382.85	7089.74	957	no	P	CCNA_01429	ubiquinol-cytochrome C reductase chaperone	16.7368	268.718	RNA-seq
1545017	-	177.894	27.5501	44	62.1605	54.4285	52.3557	49.9093	53.2815	202.696	21	no	P	CCNA_01427	lipoprotein, SmpA/OmlA family	6.5385	275.184	RNA-seq, tiling array
1545515	+	10.8747	7.52923	0	2.60813	6.16171	0	7.32614	1.05857	42.3307	21	no	IP	CCNA_01430	hypothetical protein	247.763	345.026	RNA-seq
1545521	+	24.6219	10.096	7	12.606	27.7277	2.17144	6.41037	0.705715	43.1436	4	no	IP	CCNA_01430	hypothetical protein	257.289	350.487	RNA-seq
1545702	-	4.92439	3.25126	1	1.73876	2.56738	1.93017	1.83153	4.94	26.0502	0.1	no	A	CCNA_01430	hypothetical protein	9.6667	16.9211	RNA-seq
1548452	+	377.331	521.057	161	266.899	165.339	237.652	193.685	248.764	1926.08	64.1	yes	P	CCNA_01433	integration host factor alpha-subunit	189	956.564	RNA-seq
1549356	+	73.2503	46.5443	66	45.2076	44.159	45.1176	80.5875	49.7529	76.5174	23	no	N	CCNA_R0035	tRNA-Pro	142.5	8610.74	RNA-seq
1550033	-	80.2265	95.1421	149	101.283	104.749	108.813	157.512	63.5143	116.409	47	no	P	CCNA_01437	transglycosylase associated protein	10.0769	158.342	RNA-seq
1552882	+	12.311	11.1227	9	16.0835	17.4582	15.9239	15.568	20.4657	38.2587	25	no	I	CCNA_01440	LSU ribosomal protein L13P	4001.68	5456.15	RNA-seq
1555919	+	238.013	345.66	130	206.043	145.314	242.718	195.058	95.2715	680.55	32	no	A	CCNA_01444	poly(3-hydroxyalkanoate) polymerase	6.6842	13.8974	RNA-seq
1556052	+	1.64146	4.44909	1	0	9.24257	7.72066	1.37365	1.05857	34.9997	0.1	no	A	CCNA_01444	poly(3-hydroxyalkanoate) polymerase	18.9474	77.6154	RNA-seq
1556600	+	4.51402	1.36895	5	2.17344	11.2965	10.8572	4.57884	0	39.8845	0.1	no	A	CCNA_01444	poly(3-hydroxyalkanoate) polymerase	7.1316	27.5385	RNA-seq
1556607	+	10.2591	12.3206	10	20.8651	2.0539	22.6794	13.7365	7.05715	37.4458	0.1	no	A	CCNA_01444	poly(3-hydroxyalkanoate) polymerase	7.4474	32.9231	RNA-seq
1557673	-	10.6695	19.8498	36	19.561	20.539	18.3366	15.568	16.5843	65.9347	2	yes	P	CCNA_01444	poly(3-hydroxyalkanoate) polymerase	3.5128	99.3947	RNA-seq
1563334	+	2.66738	1.88231	2	5.21627	3.59433	6.27304	3.20519	1.76429	41.5104	6	no	I	CCNA_01450	single-stranded-DNA-specific exonuclease recJ	56.2632	91.5385	RNA-seq
1564861	+	62.3756	31.3148	78	58.683	60.5902	34.9842	86.54	83.2744	117.222	21	no	N	CCNA_R0036	tRNA-Glu	99.2632	28528.4	RNA-seq
1565199	+	2712.52	1693.22	1313	1557.49	1659.56	1965.88	1877.32	2155.96	3819.62	757.1	no	P	CCNA_01451	cold shock protein cspD	150.421	233.692	RNA-seq
1565870	+	23.596	20.192	23	46.9464	18.9986	9.16829	40.7516	22.9357	39.0716	22	no	I	CCNA_01452	hypothetical protein	129.632	284.077	RNA-seq
1566409	+	1063.05	1499.34	1279	1468.38	1201.02	1201.77	1556.81	1223	5411.12	717	no	N	CCNA_R0038	tRNA-Pro	177.947	4110.26	RNA-seq
1571956	-	274.945	282.175	115	175.614	93.4527	123.772	239.931	121.736	458.321	213	yes	P	CCNA_03951	NEW	211.128	894.816	RNA-seq
1572404	-	17.4405	16.4274	13	23.9079	10.2695	17.6128	9.61556	23.9943	65.1218	10	no	P	CCNA_01464	hypothetical protein	13.1538	545.579	RNA-seq
1572588	+	49.4491	4.27797	16	16.5182	117.073	130.045	241.305	169.371	381.796	102	yes	P	CCNA_01465	methyl-accepting chemotaxis protein	12.2895	134.333	RNA-seq
1583026	+	9.02805	5.13357	1	12.606	9.75605	7.72066	6.86826	6.35143	50.4672	0.1	no	I	CCNA_01475	OmpW family outer membrane protein	7.9737	14.3077	RNA-seq
1586401	-	241.705	266.432	197	203	180.744	209.664	239.931	148.553	437.156	72	no	AP	CCNA_01478	transcriptional regulator	4.2051	56.9737	RNA-seq
1588422	+	254.017	1018.33	2707	3180.62	2368.15	1384.17	1269.71	1665.13	3769.95	1031	yes	IP	CCNA_01480	hypothetical protein	97.1053	802.667	RNA-seq, beta-gal
1588755	-	9.23323	4.10685	0	4.78158	3.08086	0	4.57884	6.70429	33.3738	0.1	no	A	CCNA_01480	hypothetical protein	5.2308	25.6053	RNA-seq
1592725	+	18.8768	23.9567	32	17.3876	18.4851	13.2699	19.689	14.82	84.6539	5.1	no	A	CCNA_01486	hypothetical protein	2.1579	10.7436	RNA-seq
1593749	-	30.1619	31.1436	86	53.4667	58.5363	34.9843	76.9245	105.152	43.1436	4	no	P	CCNA_01486	hypothetical protein	1.641	52.6316	RNA-seq
1593851	+	107.516	89.8374	242	176.918	179.204	186.02	153.391	107.269	956.526	82	no	P	CCNA_01487	transcriptional regulator, GntR family	2.3158	65.2821	RNA-seq
1594724	+	13.7473	7.35811	15	9.12847	6.67519	8.68575	10.5313	9.88001	56.165	3	no	P	CCNA_01488	galactonate dehydratase	24.1842	117.641	RNA-seq
1602629	-	0.410366	1.71119	0	0.869378	2.0539	0.241271	0	0	25.2299	5	no	I	CCNA_01493	cysteine synthase	51.9487	70.4211	RNA-seq
1604415	+	18.0561	15.2296	30	24.3426	29.7816	20.2667	24.2678	17.29	48.8414	10	no	A	CCNA_01494	cyclopropane-fatty-acyl-phospholipid synthase	5.7368	9.8974	RNA-seq
1605959	+	22.1598	44.3198	15	19.1263	9.24257	9.40956	26.5572	17.29	137.575	23	yes	AP	CCNA_01496	2-dehydro-3-deoxyphosphooctonate aldolase	6.7632	164.128	RNA-seq
1607996	-	7.38658	0.171119	1	7.38971	0	0.965083	3.66307	7.76286	27.676	0.1	no	N	CCNA_R0141	small non-coding RNA	3.8205	10.5789	RNA-seq
1610768	+	52.3216	46.7155	70	72.1584	70.8597	43.67	89.2873	65.2786	99.316	42	no	P	CCNA_01500	hypothetical protein	21.1579	254.026	RNA-seq
1620275	-	23.8012	12.4917	3	24.3426	8.21562	3.61906	8.24191	9.17429	34.1867	19	no	P	CCNA_01509	3-oxoacyl-(acyl-carrier-protein) synthase III	27.2564	163.895	RNA-seq
1620456	+	94.1789	43.8064	74	79.5481	60.5902	25.0922	74.1772	99.5058	144.085	79	no	P	CCNA_01510	hypothetical protein	3.1053	25.1538	RNA-seq
1622825	-	5.9503	5.30469	5	9.99785	5.13477	15.2	21.0627	7.41001	183.977	27	yes	N			2.8205	10.9737	RNA-seq
1626269	+	60.1186	67.0786	14	22.6038	17.4582	18.5778	20.1469	18.3486	335.394	63	yes	A	CCNA_01516	NAD(P)H-dependent quinone reductase	14.3947	24.8974	RNA-seq
1628204	-	5642.12	7016.05	4663	4502.95	4917.56	5067.89	3934.6	5262.86	12095.5	3915	no	P	CCNA_03892	HD family metal-dependent phosphohydrolase	6.6154	200.263	RNA-seq
1628247	+	70.9933	44.3198	38	56.0749	31.322	25.5747	65.4774	39.8729	115.596	7.1	no	P	CCNA_01519	universal stress protein family	13.6579	87.5385	RNA-seq
1630483	-	45.961	26.8657	48	41.2954	49.8072	30.8827	24.2678	37.7557	96.8698	22	no	P	CCNA_01521	hypothetical protein	43.7436	203.816	RNA-seq, tiling array
1630807	+	3.07774	0.342238	8	5.65096	8.7291	4.1016	4.57884	4.58715	26.0502	0.1	no	A	CCNA_01522	ATP-dependent protease subunit	2.7632	10.9487	RNA-seq
1631476	-	18.0561	9.0693	0	3.9122	4.10781	1.68889	1.37365	3.17572	26.8631	1	no	P	CCNA_01522	ATP-dependent protease subunit	1.2821	50.3421	RNA-seq
1634092	-	0	0	0	1.73876	3.59433	17.1302	12.8207	3.52857	56.9779	0.1	no	P	CCNA_01524	FlbA protein	6.4872	120.947	RNA-seq
1634129	+	0.410366	3.42238	21	36.0792	108.857	89.7527	29.7624	8.82143	612.989	34.1	yes	P	CCNA_01525	flagellar biosynthesis repressor flbT	55.4211	338.718	RNA-seq
1634209	+	511.316	184.98	31	71.289	322.463	927.686	790.307	567.395	3310.01	1222	yes	P	CCNA_01525	flagellar biosynthesis repressor flbT	324.921	947.282	RNA-seq
1635202	+	14.1576	7.52923	0	8.69378	86.264	203.391	220.243	91.0372	651.248	33.1	yes	P	CCNA_01527	flagellin fljL	66.8947	3614.03	RNA-seq, tiling array, biochemical
1636299	+	18.0561	10.4383	0	0	0	18.3366	31.1361	11.2914	188.049	5	yes	P	CCNA_01528	flagellin fljK	51.7368	2008.74	RNA-seq, tiling array, biochemical
1639346	+	101.36	23.7855	2	12.1713	31.322	37.8795	76.4666	47.2829	218.984	10	yes	P	CCNA_01532	regulatory protein flaY	137.553	445.872	RNA-seq
1641859	+	127.213	13.1762	18	4.34689	12.3234	59.3526	29.3046	26.8172	91.9849	50	no	I	CCNA_01532	regulatory protein flaY	118.289	181.487	RNA-seq
1641867	+	5.74512	0	0	0	0	4.1016	0.457884	0	35.8126	6	no	I	CCNA_01532	regulatory protein flaY	124.711	198.538	RNA-seq
1641876	+	112.645	7.70035	9	3.9122	28.2412	39.0859	41.6674	47.9886	121.294	81	yes	I	CCNA_01532	regulatory protein flaY	133.5	207.564	RNA-seq
1642303	+	41.8573	32.5126	24	35.2098	40.5646	41.9811	28.8467	31.0515	117.222	7	no	P	CCNA_01533	hypothetical protein	70.7632	304.18	RNA-seq
1643003	+	6.77104	5.64692	0	2.60813	2.0539	1.93017	1.83153	3.52857	62.6831	13	no	P	CCNA_01534	hypothetical protein	179.079	435.308	RNA-seq
1643010	+	234.729	234.604	203	189.09	177.149	270.464	176.743	219.83	769.29	329	no	P	CCNA_01534	hypothetical protein	185	472.82	RNA-seq
1643621	+	175.842	657.267	893	750.708	423.105	274.324	257.788	464.007	2328.21	1091	yes	P	CCNA_01535	single-strand DNA binding protein	137.368	794.359	RNA-seq, tiling array
1643646	-	16.6198	19.1653	14	18.2569	10.783	22.4382	15.568	9.88001	72.4454	0.1	no	N			8.3846	16.1579	RNA-seq
1644303	+	358.454	280.293	196	217.779	231.064	242.96	220.242	191.954	647.996	285	no	P	CCNA_01536	hypothetical protein	69.2895	1152.05	RNA-seq
1645202	+	7.79695	7.87147	16	14.3447	7.70214	20.0255	17.8575	19.4072	51.2801	25	no	I	CCNA_R0040	small non-coding	143.368	828.205	RNA-seq
1646107	+	379.178	495.39	219	480.766	186.392	271.912	389.201	278.405	2719.79	431.1	no	P	CCNA_01538	pyruvate phosphate dikinase	18.0263	776.615	RNA-seq
1650166	+	42.0625	74.0945	12	63.8993	35.9433	15.4413	42.5831	31.0515	160.365	91	no	P	CCNA_01541	transcriptional regulator, LysR family	7.1842	13.4615	RNA-seq
1650174	+	6.36067	3.25126	2	3.04282	0	2.65398	6.86826	4.23429	27.676	19	no	P	CCNA_01541	transcriptional regulator, LysR family	8.2895	14.5641	RNA-seq
1650203	-	88.639	99.9334	67	54.7709	44.6724	68.5209	47.6199	56.4572	537.278	222.1	no	P	CCNA_01539	pirin	3.6667	54.4474	RNA-seq
1654917	-	7.59177	4.27797	2	5.65096	8.21562	4.58414	5.03672	8.46858	26.0502	0.1	no	P	CCNA_01543	chaperone protein dnaK	1.1538	124.921	RNA-seq
1659394	+	15.1835	6.67364	41	25.6466	26.7008	10.6159	18.3153	26.4643	27.676	18	no	P	CCNA_01547	methionyl-tRNA synthetase	15.2105	254.282	RNA-seq
1659436	-	0.205183	3.25126	0	1.73876	2.0539	0	0.915767	0	25.2299	6	no	AP	CCNA_03953	NEW	5.0256	12.6053	RNA-seq
1664387	-	11.9006	70.1587	25	23.0385	9.24257	18.0953	30.2203	12.7029	160.366	67	no	IP	CCNA_01549	sulfate adenylyltransferase subunit 1/adenylylsulfate kinase	303.026	414.158	RNA-seq
1664953	+	70.5829	108.66	57	30.4282	31.322	54.0446	73.7193	43.4015	65.1218	13	yes	A	CCNA_01550	sulfate adenylyltransferase subunit 2	6.1316	38.8718	RNA-seq
1665320	-	3.89847	17.6252	9	20.4304	6.67519	5.30796	10.0734	7.05715	125.366	1	no	P	CCNA_01550	sulfate adenylyltransferase subunit 2	43.8974	769.658	RNA-seq, tiling array
1665472	+	247.861	206.883	227	312.541	269.062	326.681	353.944	388.143	253.171	69	no	P	CCNA_01551	hypothetical protein	11.8684	207.051	RNA-seq
1672248	-	17.6457	14.374	27	25.6466	20.539	17.854	21.9784	21.5243	85.4742	20	no	P	CCNA_01555	altronate hydrolase	13.1026	476.868	RNA-seq
1672566	+	16.4146	21.9032	29	18.2569	63.6711	37.1557	24.2678	18.3486	186.409	41.1	yes	I	CCNA_01556	transcriptional regulator, LacI family	232.895	394.846	RNA-seq
1673780	-	3.69329	2.05343	4	4.78158	2.56738	0.241271	3.66307	6.35143	30.9277	0.1	no	A	CCNA_01557	uronate isomerase	1.7436	24.9211	RNA-seq
1676481	-	14.1576	7.35811	8	10.4325	12.8369	9.40956	3.20519	1.76428	58.6037	12.1	no	A	CCNA_01559	2-deoxy-D-gluconate 3-dehydrogenase	7.7692	12.2368	RNA-seq
1676818	+	24.8271	36.6194	27	19.1263	18.9986	29.1938	24.2678	16.2314	46.3952	1	no	P	CCNA_01560	phosphoenolpyruvate carboxylase	46.2895	690.82	RNA-seq
1680092	+	187.537	721.78	567	899.371	691.653	692.447	521.072	321.453	1733.15	883	yes	IP	CCNA_01562	4-hydroxy-2-oxoglutarate aldolase/2-dehydro-3-deoxyphosphogluconate aldolase	33.6842	573.436	RNA-seq
1680111	+	157.991	201.75	314	247.338	309.113	190.363	244.052	207.127	3031.58	1018	no	IP	CCNA_01562	4-hydroxy-2-oxoglutarate aldolase/2-dehydro-3-deoxyphosphogluconate aldolase	244.237	766.872	RNA-seq
1682820	+	13.3369	16.7696	4	6.52033	3.08086	5.30796	8.2419	15.8786	103.381	41	no	N	CCNA_R0142	small non-coding RNA	12.6053	29.2051	RNA-seq
1684733	+	45.5506	109.687	68	69.5502	61.1037	123.048	76.9245	46.93	221.423	3	no	P	CCNA_01568	Na(+)/H(+) antiporter	33.3947	117.103	RNA-seq
1690130	+	37.1381	36.9617	43	29.5588	29.7816	59.3526	74.1772	50.8114	100.121	14.1	no	P	CCNA_01574	arsenic resistance protein arsH	2	18.7949	RNA-seq
1692425	-	43.2936	174.199	55	67.3768	50.3207	79.1368	76.9245	37.05	445.292	5	no	IP	CCNA_01575	hypothetical protein	24.7949	39.3158	RNA-seq
1693536	+	3.89847	0	0	0.434689	0	0	0.457884	0	25.2299	0.1	no	A	CCNA_01576	transporter	7.1316	15.1026	RNA-seq
1694028	-	4.30884	10.7805	10	9.99785	7.18867	0.965083	4.12095	1.76429	27.676	0.1	no	I	CCNA_01577	2-keto-4-pentenoate hydratase family protein	10.6923	19.1053	RNA-seq
1694668	+	2.66738	1.02671	2	0.869378	0	2.89525	5.03672	0.705715	32.5609	25	no	P	CCNA_01578	beta-lactamase repressor	27.6842	135.487	RNA-seq
1695260	+	44.7299	37.1328	48	33.9057	34.9164	10.8572	29.3046	40.2257	48.0285	2	yes	P	CCNA_01579	cell wall degradation protein	34.8947	126.231	RNA-seq
1696858	+	467.612	144.595	606	333.841	410.267	230.896	383.707	506.35	512.86	258	no	P	CCNA_01580	M15 superfamily membrane peptidase	74.9737	370.923	RNA-seq
1697598	+	8.4125	28.4057	18	12.1713	12.3234	1.68889	4.57884	6.70429	63.496	30	yes	P	CCNA_01581	hypothetical protein	199.395	359.128	RNA-seq
1697609	+	9.43841	5.4758	27	10.4325	4.10781	16.1651	15.1102	3.17572	70.8196	12	no	P	CCNA_01581	hypothetical protein	224.29	389.872	RNA-seq
1699296	+	19.6976	45.0043	27	13.9101	7.18867	21.4731	16.026	14.1143	126.172	64	yes	AP	CCNA_03954	NEW	4.3421	110.154	RNA-seq
1699303	+	0.820732	2.90902	0	0.434689	1.02695	0.965083	0	0	39.0716	12	no	AP	CCNA_03954	NEW	16.3158	118.821	RNA-seq
1699611	-	495.311	191.482	235	209.955	240.82	223.658	201.927	219.83	1204.01	101	no	P	CCNA_01583	phosphate-binding protein	76.8974	472	RNA-seq
1702765	+	7.79695	8.21371	10	2.60813	0	3.37779	6.86826	2.11714	30.1148	4	no	A	CCNA_01585	TonB-dependent receptor	10.2632	37.7949	RNA-seq
1704510	-	0	0.513357	0	0.869378	3.08086	0.723812	1.37365	2.11714	256.43	103	no	P	CCNA_01585	TonB-dependent receptor	0.3077	17.5	RNA-seq, tiling array
1704530	+	19.4924	3.25126	5	3.9122	2.56738	10.8572	12.8207	108.327	19348.1	3411	yes	P	CCNA_01586	ABC transporter, ATP-binding protein	5.8947	261.205	RNA-seq, tiling array
1712417	+	99.924	67.2497	128	70.8543	52.8881	50.6668	108.976	64.9258	365.516	89	no	P	CCNA_01592	SN-glycerol-3-phosphate transport ATP-binding protein	92.5789	198.82	RNA-seq
1714831	-	11.6954	17.1119	39	22.1691	7.70214	20.2667	23.81	22.5829	26.8631	8	no	P	CCNA_01593	Xaa-pro aminopeptidase	37.5641	153.895	RNA-seq
1719242	-	8.61768	8.04259	0	11.3019	3.59433	1.44762	7.32614	5.64572	39.8845	6	no	P	CCNA_01597	hypothetical protein	13.2308	109.211	RNA-seq
1719319	+	102.386	137.58	212	231.255	165.339	81.5495	194.601	219.477	241.775	111	no	P	CCNA_01598	pyridine nucleotide-disulphide oxidoreductase	0.8947	25.1795	RNA-seq
1719332	+	3.28293	6.3314	6	6.52033	7.18867	2.89525	9.61556	8.46858	56.9779	3	no	P	CCNA_01598	pyridine nucleotide-disulphide oxidoreductase	5.2368	34.0513	RNA-seq
1720510	-	35.7018	42.4375	37	32.167	20.5391	28.9525	31.1361	33.8744	185.603	24.1	no	A	CCNA_01598	pyridine nucleotide-disulphide oxidoreductase	7.3077	24.6842	RNA-seq
1721124	+	29.9567	26.5234	13	26.516	21.0525	12.3048	20.6048	8.11572	110.704	19	no	A	CCNA_01600	hypothetical protein	7.8947	26.1282	RNA-seq
1722112	+	33.65	430.706	342	115.193	35.9433	14.9588	18.7732	38.4615	225.495	2	yes	P	CCNA_01601	hypothetical protein	6.3684	368.41	RNA-seq
1722502	+	52.3216	127.484	165	243.426	186.392	266.122	153.391	127.382	456.688	17	yes	P	CCNA_01602	glutathione S-transferase	46.7368	167.718	RNA-seq
1724551	-	204.156	304.763	240	311.237	168.42	255.747	294.877	304.516	1283.78	797	no	P	CCNA_01603	aspartate aminotransferase	32.6667	815.684	RNA-seq
1730240	+	19.9027	21.561	20	25.212	19.5121	19.5429	33.4255	22.5829	67.5606	22	no	P	CCNA_03955	NEW	43.0789	1650.26	RNA-seq
1733188	+	2.87256	43.6353	30	66.9421	58.0228	37.6382	40.2938	21.8772	100.129	54	yes	P	CCNA_01612	rod shape-determining protein mreB	374.368	506.128	RNA-seq
1733320	+	8.20731	2.56678	7	4.34689	1.02695	3.13652	5.03672	6.70429	93.6108	44	no	I	CCNA_01612	rod shape-determining protein mreB	369.368	589.769	RNA-seq
1733330	+	26.4686	32.6837	56	38.2526	36.9703	52.3557	28.3888	19.4072	615.428	356	no	I	CCNA_01612	rod shape-determining protein mreB	386	657.692	RNA-seq
1733341	+	1.02591	1.19783	1	0	0.513476	0	0	4.58715	32.5609	12	no	I	CCNA_01612	rod shape-determining protein mreB	452.605	691.103	RNA-seq
1733379	-	256.274	231.352	166	142.144	82.6697	183.125	191.853	198.659	637.399	105	yes	A	CCNA_01612	rod shape-determining protein mreB	9.641	12.4737	beta-gal
1739850	+	41.8573	26.8657	33	26.516	35.9433	34.2604	32.0519	28.9343	275.149	12	no	A	CCNA_01618	uracil-DNA glycosylase	10.5789	22.4359	RNA-seq
1740881	+	9.23323	15.5718	11	13.0407	19.5121	9.16828	10.9892	7.76286	108.258	27	no	AP	CCNA_01620	2-amino-4-hydroxy-6- hydroxymethyldihydropteridine pyrophosphokinase	9.8684	35.3333	RNA-seq
1740895	+	8.20732	7.52923	3	4.34689	0.513476	2.41271	4.12095	2.82286	41.5104	27	no	AP	CCNA_01620	2-amino-4-hydroxy-6- hydroxymethyldihydropteridine pyrophosphokinase	14.6053	42.5897	RNA-seq
1741089	-	12.1058	19.3364	18	31.7323	8.72909	26.2985	17.8575	6.70429	127.798	6.1	no	AP	CCNA_01619	cytosolic protein	3.9231	176.132	RNA-seq
1741598	+	64.017	72.5544	56	63.8993	59.5632	51.632	85.1664	47.9885	179.898	7.1	no	P	CCNA_01621	DNA-directed RNA polymerase omega chain	74.0263	2003.82	RNA-seq
1744933	-	111.414	144.595	118	165.616	147.368	91.4416	117.676	86.0972	407.846	138	no	P	CCNA_01623	phosphohydrolase, MutT/nudix family	4.7179	129.921	RNA-seq
1745014	+	41.4469	82.3082	83	116.931	87.8045	82.9971	58.1512	49.0472	368.767	107	no	P	CCNA_01624	orotate phosphoribosyltransferase	23.2895	732.308	RNA-seq
1747415	-	7.79695	9.0693	26	17.3876	13.8639	10.6159	20.6048	25.4057	30.9277	4	no	P	CCNA_01625	aminobenzoyl-glutamate utilization protein B	3.0513	41.0789	RNA-seq
1747546	+	233.909	280.806	509	391.22	397.43	250.921	376.38	314.396	932.922	451	no	P	CCNA_01626	pyridoxal phosphate biosynthetic protein pdxJ	11.1316	114.513	RNA-seq
1749116	+	142.192	146.991	134	188.22	204.877	187.709	150.644	126.676	638.226	16	no	P	CCNA_01629	signal peptidase I	97.1579	387.487	RNA-seq
1751588	-	129.47	129.366	90	112.15	118.1	82.5146	98.4449	115.384	568.213	135	no	P	CCNA_01632	hypothetical protein	3.2564	27.1053	RNA-seq
1751635	+	14.7732	6.67364	0	3.47751	8.7291	9.8921	14.6523	2.47	28.489	19	no	P	CCNA_01633	GTP-binding protein era	6.8158	171	RNA-seq
1754167	+	3.89847	1.02671	20	3.47751	3.08086	0.241271	8.69979	5.29286	26.8631	12	no	P	CCNA_01636	alkaline phosphatase	45.5	86.9487	RNA-seq
1755846	+	0.820732	4.10685	0	5.65096	12.3234	1.44762	4.57884	10.5857	37.4458	18	no	P	CCNA_01637	topoisomerase IV subunit A	144.5	362.256	RNA-seq, biochemical
1759621	+	262.634	11.6361	31	29.1242	25.1603	11.8223	18.7732	21.1714	165.251	30	no	P	CCNA_01639	beta-lactamase family protein	43.1579	59.1538	RNA-seq
1762852	+	9.6436	1.19783	3	4.78158	11.2965	0.241271	0.915767	0.705715	41.5104	2	no	IP	CCNA_01642	gluconate 5-dehydrogenase	19.7105	27.0513	RNA-seq
1764746	-	1.43628	0	0	0.869378	3.59433	6.27304	3.20519	3.88143	55.3521	24	no	IP	CCNA_01643	arginine-tRNA-protein transferase	128.59	185.763	RNA-seq
1765575	-	9.43841	14.5451	15	69.985	333.759	446.351	578.766	293.577	1217.01	452	yes	P	CCNA_01644	chemotaxis motB protein	33.8974	447.632	RNA-seq
1765648	+	9.64359	23.2721	30	31.7323	14.8908	6.27304	26.5573	18.3486	79.769	25	no	P	CCNA_01645	3-hydroxyisobutyrate dehydrogenase	25.6053	69.2051	RNA-seq
1768356	-	9.43841	9.24042	20	19.9957	12.3234	5.30796	20.6048	14.4672	62.6831	12	no	P	CCNA_01647	8-amino-7-oxononanoate synthase	4.2564	97.7632	RNA-seq
1768380	+	9.6436	17.1119	60	27.3854	43.6455	27.7461	15.568	20.1129	74.0712	18	yes	P	CCNA_01648	adenosylmethionine-8-amino-7-oxononanoate	4.9737	109.718	RNA-seq
1771267	+	20.9287	61.2606	72	89.5459	59.0498	49.943	42.5832	26.1114	57.7982	13	yes	P	CCNA_01651	DNA gyrase subunit A	11.1579	513.949	RNA-seq
1773963	+	676.078	632.113	1303	918.063	875.99	1166.06	986.281	708.538	1523.93	411	no	IP	CCNA_01652	phosphopantetheine adenylyltransferase	240.421	768.051	RNA-seq
1774676	+	87.8183	16.2563	14	39.9914	14.3773	16.6477	21.5205	17.6429	50.4672	4	no	P	CCNA_01653	peptidyl-prolyl cis-trans isomerase	227.132	349.82	RNA-seq
1776482	+	118.596	125.943	159	134.319	123.748	67.0733	172.622	271.347	365.509	187	no	P	CCNA_01655	peptidyl-prolyl cis-trans isomerase	79.8684	688.974	RNA-seq
1781935	-	251.965	29.2613	18	77.3746	16.4312	26.0572	36.6307	18.3486	95.244	4	no	P	CCNA_01660	hypothetical protein	5.6154	103.105	RNA-seq, tiling array
1782009	+	22.3649	21.3899	1	18.6916	16.9447	16.1651	20.1469	18.7014	47.2155	4	no	N	CCNA_R0041	tRNA-Lys	24.7632	12017.1	RNA-seq
1782994	-	8.4125	10.6094	4	3.9122	1.02695	4.1016	7.32614	4.94	45.5823	0.1	no	A	CCNA_01663	potassium-transporting ATPase A chain	1.5385	11.4737	RNA-seq
1786445	+	5.53994	7.35811	15	3.04282	11.2965	0.965083	5.03672	10.9386	51.2801	6	no	P	CCNA_01665	potassium-transporting ATPase C chain	12.5789	58.0769	RNA-seq
1790421	+	43.4988	68.4475	42	50.8586	29.7816	38.362	47.162	46.5772	416.803	81	no	IP	CCNA_01668	sulfate transport system permease protein cysT	39.4211	78.3077	RNA-seq
1790610	+	0.820732	19.3364	17	6.95502	12.8369	19.7842	10.5313	4.23429	54.5392	0.1	no	P	CCNA_01668	sulfate transport system permease protein cysT	76.2105	462.103	RNA-seq
1792317	+	0	9.41154	4	5.65096	1.02695	0.482541	1.37365	2.82286	29.3019	14	no	IP	CCNA_01670	sulfate transport ATP-binding protein cysA	115.342	161.615	RNA-seq
1792697	+	1.02591	17.1119	12	9.56316	9.75605	6.99685	10.9892	3.52857	74.8916	36	no	I	CCNA_01670	sulfate transport ATP-binding protein cysA	131.474	192.872	RNA-seq
1793494	+	238.628	120.81	78	189.524	801.023	1729.19	1722.1	767.465	2535.01	865	yes	P	CCNA_01671	diguanylate receptor protein dgrA	152.974	296	RNA-seq
1794836	+	9.84878	11.9783	2	4.78158	8.7291	2.65398	1.37365	1.76429	25.2299	1	no	A	CCNA_01672	transglutaminase-like enzyme, putative cysteine	7.9737	11	RNA-seq
1794988	+	82.6887	91.3775	52	70.8543	55.9689	42.9462	71.4298	74.1001	242.588	14.1	no	A	CCNA_01672	transglutaminase-like enzyme, putative cysteine	6.9474	11	RNA-seq
1797532	-	47.8076	41.753	35	63.8993	70.8597	72.8638	103.94	64.5729	104.201	42	no	P	CCNA_01674	cytosolic protein	41.1538	62.6842	RNA-seq
1797603	-	241.911	204.316	410	392.524	547.366	473.373	249.089	232.533	690.327	463	no	P	CCNA_01674	cytosolic protein	2.2564	43.3947	RNA-seq
1797708	+	1467.47	1620.49	2409	1942.62	1701.66	1199.84	1608.08	1629.5	4546.58	606	no	P	CCNA_01675	outer membrane protein	4.6842	256.59	RNA-seq
1799499	+	7.1814	3.25126	0	3.04282	0.513476	0	3.20519	6.35143	26.0502	0.1	no	IP	CCNA_01676	hypothetical protein	69.5263	94.1282	RNA-seq
1803684	+	15.1835	34.3949	24	17.3876	30.8086	20.2667	8.69979	3.88143	713.923	225	yes	IP	CCNA_01677	carboxypeptidase G2 precursor	49.2105	68.359	RNA-seq
1803719	+	102.386	193.364	79	104.76	75.481	99.6448	72.3456	40.2257	405.4	127	no	P	CCNA_01677	carboxypeptidase G2 precursor	65.1053	152.718	RNA-seq
1803797	+	361.327	610.21	771	1003.7	691.139	760.968	954.688	1137.96	1659.07	941	no	P	CCNA_01677	carboxypeptidase G2 precursor	143.895	195.154	RNA-seq
1808165	+	0	2.56678	0	1.73876	1.54043	0	3.66307	3.17572	26.0502	5	no	I	CCNA_01680	succinylarginine dihydrolase	29.3158	61.9487	RNA-seq
1810358	-	75.7125	137.237	161	178.222	153.016	152.724	119.966	92.4486	576.356	122	no	AP	CCNA_01682	hypothetical response regulator receiver protein	11.8205	98.1316	RNA-seq
1810374	-	14.3628	17.7963	24	17.3876	37.9972	14.235	16.9417	15.5257	83.0282	15	no	AP	CCNA_01682	hypothetical response regulator receiver protein	6.6667	61.9211	RNA-seq
1812350	-	149.784	66.9075	104	98.6744	87.8044	123.048	106.229	255.469	1943.99	85	yes	P	CCNA_01684	phenylalanine-4-hydroxylase	78.1795	189.632	RNA-seq
1812873	-	26.879	110.885	93	132.145	118.1	59.8351	51.7409	44.8129	113.15	25	yes	P	CCNA_01685	hemimethylated DNA-binding protein yccV	9.5128	193.71	RNA-seq
1814006	+	0	2.90902	3	0.434689	0	0.723812	1.37365	0	31.748	0.1	no	IP	CCNA_01687	23S rRNA Um2552 2'-O-methyltransferase	66.3684	112.872	RNA-seq
1814028	+	41.4469	68.1053	72	52.5974	58.0228	84.2035	65.0195	45.5186	166.884	4	no	IP	CCNA_01687	23S rRNA Um2552 2'-O-methyltransferase	60.0526	222.59	RNA-seq
1815061	+	95.41	108.832	58	82.1562	56.9959	117.499	81.0454	56.4572	334.581	1	no	I	CCNA_01688	potassium channel protein	77.3158	106.667	RNA-seq
1815935	+	45.3454	62.6295	53	69.5502	72.4001	74.3114	70.5141	66.69	118.035	27	no	P	CCNA_01689	inosine-5'-monophosphate dehydrogenase	33.1842	897.667	RNA-seq
1821794	+	1.02591	0	0	0	0	7.47939	0.915767	1.05857	31.748	9	no	A	CCNA_01694	7 beta-(4-carboxybutanamido)cephalosporanic acid acylase	4.1842	9.7179	RNA-seq
1828445	+	0.820732	1.71119	1	3.04282	0	2.17144	2.7473	2.82286	25.2299	0.1	no	AP	CCNA_01697	putative poly-gamma-glutamate capsule biosynthesis protein	3.8158	17.0769	RNA-seq
1831627	+	84.125	84.0193	84	84.3296	70.3463	146.693	129.581	178.193	770.103	348	no	P	CCNA_01700	nucleoside permease	3.2895	45.8718	RNA-seq
1835742	-	18.8768	36.4483	11	21.2998	17.9717	27.7461	26.0994	31.0515	30.9277	9	no	A	CCNA_01703	IolE-related protein	13.8718	81.6053	RNA-seq
1835749	-	3.89847	5.13357	17	3.9122	10.2695	0	4.57884	13.4086	34.9997	0.1	no	A	CCNA_01703	IolE-related protein	4	81.7105	RNA-seq
1835947	+	15.1835	59.7205	18	25.212	10.783	9.65083	20.6048	6.70429	221.423	11	no	IP	CCNA_01704	cytochrome c	29.8947	97.6923	RNA-seq
1837596	-	19.082	9.41154	19	14.7794	35.9433	20.9906	18.7732	45.8715	52.9133	28	no	P	CCNA_01705	hypothetical protein	8.5641	97.8947	RNA-seq
1837633	+	88.8442	94.1154	95	86.5031	53.4015	99.4035	70.5141	97.7415	892.218	632	no	P	CCNA_01706	dehydrogluconate dehydrogenase	6.3158	103	RNA-seq
1838743	-	11.6954	5.64692	17	13.91	4.62129	30.4001	9.15767	3.17572	31.748	0.1	no	A	CCNA_01706	dehydrogluconate dehydrogenase	3.6923	29.4474	RNA-seq
1840175	+	67.9155	56.6403	57	82.5909	39.0242	43.9113	62.7301	49.0472	175.833	77	no	I	CCNA_01708	hypothetical protein	46.8947	174.256	RNA-seq
1840183	+	30.5722	3.93573	8	6.52033	5.13476	3.86033	1.83153	0.352857	49.6543	38	no	I	CCNA_01708	hypothetical protein	74.0789	177.333	RNA-seq
1844197	+	4.71921	8.04259	0	0.869378	3.59433	0.482541	5.95249	0.705715	30.9277	0.1	no	A	CCNA_01711	transcriptional regulator	4.7368	10.5641	RNA-seq
1844628	-	29.9567	6.67364	8	7.38971	1.02695	64.178	31.594	22.9357	100.129	22	yes	P	CCNA_01712	beta-lactamase repressor	5.8462	54.4211	RNA-seq, tiling array
1845497	-	36.7278	20.3632	37	11.3019	3.08086	5.7905	14.1944	17.9957	67.5605	0.2	yes	AP	CCNA_03956	NEW	3.3846	66.7105	RNA-seq
1845856	+	417.548	330.773	359	346.013	347.11	362.388	329.676	262.173	901.167	223	no	P	CCNA_01715	phosphoglycolate phosphatase	101.947	422.949	RNA-seq
1846571	+	1.2311	2.22455	0	0.869378	0	4.34287	3.66307	2.82286	37.4458	22	no	P	CCNA_01716	hypothetical protein	123.421	167.41	RNA-seq
1846948	-	15.1835	5.4758	0	6.52033	9.24257	16.6477	15.1102	4.23429	31.748	9	no	A	CCNA_01717	hypothetical protein	5.4872	17.7105	RNA-seq
1847684	+	6.56585	3.42238	5	5.21627	12.8369	0.482541	5.03672	4.58715	85.4742	0.1	no	IP	CCNA_01719	hypothetical protein	46.6579	114	RNA-seq
1848095	+	313.519	134.157	65	72.593	55.9689	76.0003	83.7927	83.9801	477.04	162	yes	P	CCNA_03893	NEW	48.9474	160.872	RNA-seq
1849049	+	33.0345	11.6361	12	16.9529	5.64824	24.8509	16.9417	8.82143	90.3591	19	no	IP	CCNA_01722	hypothetical protein	46.6579	73.6154	RNA-seq
1849571	+	73.2503	18.8231	73	69.5502	42.105	41.7398	60.4406	71.9829	67.5606	34	no	P	CCNA_01723	3-methyl-2-oxobutanoate hydroxymethyltransferase	71.9211	227.667	RNA-seq
1850471	+	238.217	229.128	157	252.554	119.64	159.963	233.063	159.492	599.14	89.1	no	P	CCNA_01724	hypothetical protein	72.3158	530.308	RNA-seq
1850503	+	117.365	133.473	126	137.362	100.128	138.007	107.603	77.6286	893.83	435.1	no	P	CCNA_01724	hypothetical protein	436.632	940.59	RNA-seq
1851345	+	4.71921	1.36895	0	1.30407	1.02695	0.965083	1.37365	0	29.3019	2	no	I	CCNA_01725	PQQ enzyme repeat family protein	512.711	726.949	RNA-seq
1856264	-	0	1.19783	0	6.95502	23.1064	26.781	35.257	13.4086	84.6613	35	yes	P	CCNA_01727	methyl-accepting chemotaxis protein	95.9231	232.684	RNA-seq
1857655	+	0	1.02671	0	0	2.0539	2.17144	0.915767	0	42.3307	0.1	no	A	CCNA_01729	transporter, Sodium/bile acid symporter family	1.5789	21.1282	RNA-seq
1857707	+	0.205183	3.76462	3	5.65096	5.13476	5.7905	0.457884	1.05857	31.748	2	no	A	CCNA_01729	transporter, Sodium/bile acid symporter family	47.1053	79.2308	RNA-seq
1858244	-	9.6436	11.6361	19	11.7366	12.3234	12.3048	11.4471	5.29286	56.9779	6	no	P	CCNA_01729	transporter, Sodium/bile acid symporter family	193.513	274.289	RNA-seq
1859797	-	7.79695	4.62021	4	9.56316	0	11.0985	3.66307	2.47	32.5609	6	no	IP	CCNA_01730	amidophosphoribosyltransferase	204.795	309.789	RNA-seq
1859810	-	11.9006	29.6036	16	15.2141	15.9178	22.6794	18.3153	18.3486	86.2872	60	no	IP	CCNA_01730	amidophosphoribosyltransferase	187.231	274.184	RNA-seq
1860658	-	25.6479	3.76462	23	18.6916	18.4851	3.13652	16.9417	25.4057	32.5609	17	no	IP	CCNA_01731	colicin V production protein	174.615	300.447	RNA-seq
1860681	-	60.3238	34.3949	14	23.9079	17.9717	10.1334	32.0519	6.70429	57.7982	1	no	I	CCNA_01732	DNA repair protein RadA	52.0256	281.079	RNA-seq
1864204	+	17.0302	17.283	7	13.4754	20.0256	12.7873	11.905	16.2314	84.6613	0.1	no	P	CCNA_01736	transcriptional regulator, TetR family	3.3947	11.9231	RNA-seq
1865692	-	3.89847	8.72706	3	0	0	0	3.66307	2.47	33.3738	9	no	I	CCNA_01737	replicative DNA helicase	65.9744	125.5	RNA-seq
1869144	-	0.615549	14.2029	10	10.8672	10.2695	5.7905	10.5313	5.64572	38.2587	8	no	P	CCNA_01738	TonB-dependent outer membrane receptor	52.7436	734.974	RNA-seq
1870669	-	2166.73	4944.31	3585	2657.25	3070.59	3717.26	1863.13	1784.75	30316.8	5278	no	P	CCNA_01741	SSU ribosomal protein S6P	81.0256	3929.82	RNA-seq
1870808	+	1427.25	2172.18	2553	1902.2	2315.26	1938.85	2644.28	2122.79	2258.23	1596	no	P	CCNA_01742	hypothetical protein	16.9211	661.077	RNA-seq
1870814	+	1.2311	0.684475	4	1.30407	0	0	0.457884	1.41143	29.3019	18	no	I	CCNA_01742	hypothetical protein	85.6316	696.333	RNA-seq
1874178	+	687.773	1204.33	1292	1558.36	1235.42	743.596	1117.69	1113.62	4240.46	1332	no	P	CCNA_01746	malonyl-CoA-(acyl-carrier-protein) transacylase	7.1316	357.744	RNA-seq
1876959	+	11161.4	16957.2	8889	8379.93	7203.56	15228	9956.22	14915.6	51126.9	23739.1	no	P	CCNA_01749	acyl carrier protein	2260.61	6947.54	RNA-seq
1881662	-	8.00213	29.2613	23	9.56316	0.513476	1.68889	1.83153	2.47	36.6329	21	yes	I	CCNA_01754	transglycosylase associated protein	29.4872	43.3684	RNA-seq
1887115	-	153.887	21.3899	36	39.5567	25.6738	13.9937	25.1836	14.1143	43.1436	31	no	IP	CCNA_01759	peptidyl-prolyl cis-trans isomerase	193.692	616.842	RNA-seq
1889650	-	17.4405	13.6895	6	8.69378	14.8908	23.4033	10.0734	9.52715	45.5823	32	no	IP	CCNA_01760	organic solvent tolerance protein	79.7949	218.868	RNA-seq
1891935	+	38.3692	35.2505	41	46.077	48.7802	45.6002	42.1253	33.5215	206.768	35	no	P	CCNA_01763	cytosol aminopeptidase	11.2368	258.641	RNA-seq
1895262	-	33.0344	42.9508	84	54.7708	76.508	91.2003	43.0411	43.0486	255.617	36	no	P	CCNA_01766	hypothetical protein	16.0769	534.053	RNA-seq
1895422	+	4.51402	1.88231	11	3.47751	1.54043	12.3048	10.0734	6.35143	50.4672	3	no	P	CCNA_01767	cytochrome C family protein	28.8421	257.795	RNA-seq
1896232	-	265.301	44.1487	1	0	3.08086	38.6033	156.596	94.2129	221.423	36	yes	P	CCNA_01768	hypothetical protein	49.0513	278.289	RNA-seq
1898234	+	376.715	730.678	421	396.002	313.734	259.607	422.17	450.246	1884.57	1035	no	P	CCNA_01770	nucleoside diphosphate kinase	19.8947	2188.44	RNA-seq
1898244	+	18.6716	28.2346	26	23.4732	13.8639	8.2032	17.8575	7.05715	446.106	116	yes	P	CCNA_01770	nucleoside diphosphate kinase	339.632	2623.82	RNA-seq
1900026	-	21.5442	1.71119	0	0.434689	0	6.27304	8.69979	6.70429	48.8414	9	yes	P	CCNA_01773	SNARE-associated family membrane protein	44.4615	248.474	RNA-seq
1901978	-	531.834	641.182	511	729.843	460.075	607.278	725.288	582.92	337.832	34	no	P	CCNA_01775	phosphoribosylformylglycinamidine cyclo-ligase	9.4103	259.395	RNA-seq
1901996	+	268.585	318.965	237	289.938	237.739	241.754	212.458	196.188	1220.27	103	no	P	CCNA_01776	ribonuclease D	11.8421	658.692	RNA-seq
1902008	+	1.02591	1.36895	0	1.73876	0	0	0.457884	3.88143	27.676	9	no	I	CCNA_01776	ribonuclease D	172.474	715.308	RNA-seq
1906818	-	364.61	15.4007	2	1.30407	21.0525	22.4382	86.0821	103.74	261.315	195	yes	P	CCNA_01779	hypothetical protein	93.6923	291.263	RNA-seq
1911195	+	5.33476	10.096	1	6.52034	10.783	13.7524	10.5313	11.2914	96.8698	13.1	no	N	CCNA_R0145	small non-coding RNA	11.2895	27.5128	RNA-seq
1912079	-	20.7235	20.5342	19	11.3019	1.54043	4.34287	11.905	7.41001	55.3521	12	yes	P	CCNA_01783	DnaA-related protein	38.5128	319	RNA-seq
1913157	-	4.10366	4.10685	2	6.95502	9.75605	6.27304	4.57884	3.52857	77.3303	28	no	P	CCNA_01785	hypothetical protein	20.3333	43.9211	RNA-seq
1913211	-	4.30884	5.81804	2	2.60813	2.56738	1.20635	0.457884	2.11714	93.6182	7	no	P	CCNA_01785	hypothetical protein	4.8205	19.7105	RNA-seq
1913220	-	176.252	210.647	95	194.741	112.451	142.591	145.149	132.322	360.631	85	no	P	CCNA_01785	hypothetical protein	2.1026	19	RNA-seq
1917259	+	220.366	191.139	170	223.43	198.201	97.4734	215.206	131.263	1110.37	336	no	P	CCNA_01790	protein translocase subunit secG	104.316	540.128	RNA-seq
1918167	+	1.43628	6.16028	0	6.08565	0	3.13652	8.24191	8.11572	26.0502	20	no	I	CCNA_01791	CTP synthase	263.158	372.231	RNA-seq
1918219	-	7.1814	9.41154	22	10.8672	13.3504	6.75558	13.2786	5.64572	50.4672	10	no	A	CCNA_01791	CTP synthase	5.1282	20.7105	RNA-seq
1919625	+	90.2805	79.5702	83	68.6809	50.8341	44.6351	44.8726	42.3429	543.788	244.1	no	P	CCNA_01792	LSU ribosomal protein L32P	2731.68	4760.23	RNA-seq
1921111	-	77.1487	71.0143	116	75.2012	87.8045	71.4161	76.4665	65.9844	196.178	24	no	I	CCNA_01794	enoyl-CoA hydratase/isomerase family	11.4872	34.6316	RNA-seq
1921831	+	50.8854	63.6562	53	35.2098	21.566	33.0541	51.283	59.28	129.431	54	no	P	CCNA_01795	enolase	22.3158	1204.9	RNA-seq
1923470	+	27.4945	3.5935	3	5.65096	31.8355	45.3589	38.4622	17.6429	86.2872	25	yes	P	CCNA_01797	septum formation initiator	54.3684	583.461	RNA-seq
1923633	-	6.15549	12.8339	12	9.99785	2.56738	2.65398	9.61556	1.05857	31.748	1	no	A	CCNA_01797	septum formation initiator	4.5641	12.6316	RNA-seq
1923694	+	338.757	639.129	431	510.325	386.134	300.141	448.726	302.046	1818.62	74	no	IP	CCNA_01799	pyruvate dehydrogenase E1 component alpha subunit	408.368	1520.15	RNA-seq
1926746	-	10.6695	3.25126	10	7.38971	8.7291	4.82541	13.7365	8.11572	33.3738	0.1	no	A	CCNA_01801	hypothetical protein	20.4615	472.763	RNA-seq
1928187	+	2.25701	1.71119	3	5.65096	9.24257	0.723812	13.7365	8.46858	32.5609	3	no	IP	CCNA_01804	glutathione peroxidase	735.526	1058.82	RNA-seq
1937687	+	159.222	177.964	106	179.527	133.504	93.1305	260.078	207.127	292.25	70	no	P	CCNA_01813	tRNA-dihydrouridine synthase	4.3421	89.7949	RNA-seq
1937697	+	7.38658	4.44909	4	0.869378	0	1.93017	2.7473	4.58715	33.3738	3	no	P	CCNA_01813	tRNA-dihydrouridine synthase	16.6316	105.103	RNA-seq
1938501	+	14.568	7.18699	8	13.91	10.783	12.5461	10.5313	9.88001	37.4458	20	no	IP	CCNA_01814	nitrogen regulation protein ntrB	75.5	116.333	RNA-seq
1942091	+	18.0561	9.41154	3	8.69378	3.59433	9.65083	7.32614	6.70429	44.7694	11	no	I	CCNA_01816	nitrogen regulation protein ntrY	85.2105	131.872	RNA-seq
1945909	+	823.81	653.845	421	551.62	348.65	468.789	609.444	656.315	3479.34	106	no	P	CCNA_01819	RNA-binding protein, Hfq family	309.658	957.846	RNA-seq
1949821	-	315.571	32.5126	68	77.8094	62.1306	30.1588	53.5724	48.6944	216.53	49	no	P	CCNA_01822	melibiose carrier protein	4.5128	62.5	RNA-seq
1950985	+	83.099	78.3725	92	91.2847	70.3463	64.178	110.35	67.3958	1474.28	37.1	no	P	CCNA_01826	vitamin B12 receptor	144.158	9647.46	RNA-seq
1955464	+	121.673	44.8331	138	146.055	109.884	55.9748	128.207	154.199	158.74	40	no	P	CCNA_01829	transcriptional regulator	17.5263	52.1538	RNA-seq
1955473	+	324.805	519.346	358	482.504	346.082	487.125	410.722	279.816	945.937	150.1	no	P	CCNA_01829	transcriptional regulator	16.7368	74.4103	RNA-seq
1956586	+	64.8378	84.3616	92	105.629	103.722	110.019	118.592	127.382	1307.4	340	no	P	CCNA_01830	TonB-dependent receptor	29.0263	96.6667	RNA-seq
1968167	+	37.1381	16.7696	31	23.9079	28.7547	20.7493	25.6415	21.5243	41.5104	9	no	AP	CCNA_01836	acyl-CoA thioesterase I/lysophospholipase	2.1579	20.2821	RNA-seq
1972416	-	25.2375	23.2722	10	22.6038	20.539	15.2001	21.5206	17.29	66.7477	0.2	no	P	CCNA_01840	transcriptional regulator, MerR family	7.5385	12.6842	RNA-seq
1974744	-	7.59177	11.8072	3	7.8244	5.64824	26.0572	3.66307	8.82143	40.6974	0.1	no	A	CCNA_01843	malate synthase	2.1026	12.8947	RNA-seq
1979737	+	706.035	142.371	279	256.901	195.635	144.763	97.0714	97.7415	575.543	61	no	A	CCNA_01848	quinol cytochrome oxidase polypeptide IV	0.4474	12.641	RNA-seq
1981902	+	36.9329	21.0476	32	36.0792	60.5902	56.2161	25.1836	39.1672	63.496	23	no	A	CCNA_01850	quinol cytochrome oxidase polypeptide I	9.8684	19.6923	RNA-seq
1982564	+	50.4751	66.9074	34	58.2483	70.8597	55.7335	47.6199	38.4614	398.069	96	no	A	CCNA_01850	quinol cytochrome oxidase polypeptide I	6.8684	11.5897	RNA-seq
1983207	+	55.6046	87.2706	41	51.728	28.2412	43.4288	62.2722	39.8729	91.1721	36	no	A	CCNA_01851	quinol cytochrome oxidase polypeptide II	4.9474	24.9744	RNA-seq
1983929	+	966.617	960.319	1880	1495.76	2218.73	1378.38	1582.9	1526.11	1803.98	331	no	P	CCNA_01852	major facilitator superfamily transporter	14.6579	115.308	RNA-seq
1985425	+	0	2.22455	0	1.30407	1.54043	0.241271	0.915767	0.352857	43.1436	2	no	P	CCNA_01853	hypothetical protein	36.0789	250.103	RNA-seq
1986625	+	129.06	31.657	77	50.424	66.2384	8.2032	27.9309	14.4672	744.053	124	no	N	CCNA_R0147	small non-coding RNA	58.0526	2730.97	RNA-seq
1988620	-	75.7124	96.511	66	76.5052	63.671	72.1399	66.851	69.1601	459.939	85.1	no	A	CCNA_01856	ferrichrome-iron receptor	11.6923	285.711	RNA-seq
1995226	+	5.53994	4.62021	6	0	0	3.13652	2.7473	3.88143	38.2587	13	no	P	CCNA_01861	hypothetical protein	14.4474	30	RNA-seq
1995373	-	20.5183	12.1494	20	7.38971	7.70214	3.61906	15.1102	10.2329	26.8631	7	no	A	CCNA_01861	hypothetical protein	21.0513	31.9474	RNA-seq
1995584	-	11.0799	18.3097	11	8.69378	7.18867	6.51431	7.78402	2.47	45.5823	0.1	no	A	CCNA_01861	hypothetical protein	8.4615	13.9737	RNA-seq
1995718	+	2.46219	5.98916	0	0	0	0	0.457884	3.52857	34.1867	0.1	no	I	CCNA_01861	hypothetical protein	25.9474	37.8205	RNA-seq
1995850	+	5.33475	0.342238	2	0	0	3.13652	0.457884	3.88143	30.1148	19	no	I	CCNA_01861	hypothetical protein	26.1053	46.5641	RNA-seq
1996170	+	14.7732	13.8606	17	14.3447	4.10781	14.4762	16.0259	16.2314	70.8196	18	no	I	CCNA_01861	hypothetical protein	41.2368	140.385	RNA-seq
1996176	+	3.07774	3.08014	0	3.04282	5.64824	2.89525	5.4946	2.47	32.5609	16	no	I	CCNA_01861	hypothetical protein	50.1579	147.846	RNA-seq
1998726	+	36.7277	19.8498	69	31.7323	22.593	28.7112	39.8359	51.1643	26.8631	18	no	P	CCNA_01864	transcriptional regulator, TetR family	10.6579	156.744	RNA-seq
2006112	-	452.634	576.5	385	612.911	507.314	551.786	418.506	523.287	1356.23	248	no	IP	CCNA_01868	hypothetical protein	11.641	18.6316	RNA-seq
2009972	-	8.82286	22.2455	54	16.9529	5.64824	48.2541	9.15767	16.5843	31.748	0.1	no	IP	CCNA_01870	transcriptional repressor	3.1538	106.026	RNA-seq
2012963	-	75.0969	5.13357	2	4.34689	12.8369	11.8223	27.473	8.82143	126.179	14	no	A	CCNA_01875	acyl-CoA dehydrogenase, short-chain specific	7.4359	18.5526	RNA-seq
2014204	-	57.4512	79.3992	28	68.2462	37.4837	21.4731	64.5616	26.1114	218.164	62	no	I	CCNA_01876	cyclohexanone monooxygenase	4.1538	21	RNA-seq
2027032	+	118.185	182.583	86	106.065	79.0753	103.264	101.192	130.557	313.408	32.1	no	A	CCNA_01886	TonB-dependent receptor	20.4737	98.1795	RNA-seq
2027874	+	0.820732	2.90902	8	7.38971	1.54043	30.1588	6.86826	3.17572	56.165	0.1	no	A	CCNA_01886	TonB-dependent receptor	3.0789	22.1795	RNA-seq
2040487	+	179.125	144.595	141	101.283	148.908	135.353	151.102	110.444	413.544	17	no	A	CCNA_01897	metal-dependent hydrolase	0.8421	20.1795	RNA-seq
2044398	-	84.7405	7.52923	6	13.0407	80.6158	63.2129	149.728	117.149	114.784	42	yes	P	CCNA_01901	lipoprotein	5.5641	169.079	RNA-seq, tiling array
2044466	+	21.1338	37.475	49	48.6852	26.1873	16.1651	38.4623	24.7001	103.381	1.1	yes	N	CCNA_R0043	tRNA-Ser	13.8158	1888.26	RNA-seq
2055457	-	25.4427	24.9834	23	21.7344	24.1334	19.0604	16.4838	22.5829	41.5104	1	no	P	CCNA_01910	thymidylate kinase	43.1026	63.5	RNA-seq
2055502	+	80.2265	89.8374	64	69.5502	69.8328	147.416	78.756	49.4	170.136	67	no	N			12.1842	38.9231	RNA-seq
2055901	+	1.64146	1.71119	1	0.869378	17.9717	0	0.915767	0.705715	31.748	0.1	no	A	CCNA_01911	glyoxalase family protein	11.7632	22.7949	RNA-seq
2056508	+	5.53994	5.30469	3	12.606	5.13476	8.92702	11.905	6.70429	48.0285	8	no	P	CCNA_01913	transcriptional regulator, MarR family	18.3421	67.7179	RNA-seq
2056542	+	7.59177	8.38482	5	17.8222	11.81	8.44448	11.905	4.58715	63.496	10	no	P	CCNA_01913	transcriptional regulator, MarR family	62.3158	94.7949	RNA-seq
2056607	-	3.07774	12.3206	43	35.2098	41.5916	12.7873	21.5205	24.3472	135.949	14	yes	AP	CCNA_01912	protein ydhR precursor	3.3846	93.3947	RNA-seq
2058871	+	3.28293	5.13357	20	9.12847	7.18867	6.75558	5.95249	3.17572	74.0787	57	yes	A	CCNA_01916	ribonuclease BN	26.0789	35.9487	RNA-seq
2059014	+	14.7732	11.465	13	9.12847	28.7547	7.72066	12.8207	19.0543	46.3952	18	no	A	CCNA_01916	ribonuclease BN	14.7105	20.5641	RNA-seq
2061153	-	1749.39	1997.13	2776	2269.94	3637.46	1984.45	2122.75	2300.28	4137.92	1867	no	P	CCNA_01917	alpha-methylacyl-CoA racemase	2.9744	54.6053	RNA-seq
2061285	+	158.606	301.169	827	729.843	829.778	368.179	523.361	466.477	315.854	76	yes	P	CCNA_01918	two-component response regulator	30.0526	335.949	RNA-seq
2062714	+	23.8012	33.3682	23	22.1691	20.0256	9.40956	33.4255	22.2301	65.9347	24	no	P	CCNA_01919	FrnE protein	129.105	201.154	RNA-seq
2062917	-	15.3887	10.096	9	15.6488	8.21562	10.1334	15.1102	15.8786	56.165	3	no	A	CCNA_01919	FrnE protein	6.8205	28.2368	RNA-seq
2068017	-	1.84665	3.42238	0	0	0	0	0	1.41143	26.0502	5	no	I	CCNA_01922	SAM-dependent methyltransferase	10.4872	18.8421	RNA-seq
2068086	+	179.946	205.685	118	214.736	122.208	156.102	236.726	178.193	537.27	87.1	no	P	CCNA_01923	ATP-dependent RNA helicase	13.0789	534.718	RNA-seq
2068147	-	41.0366	49.4534	23	46.5117	21.566	33.0541	20.1469	39.52	302.833	14	no	P	CCNA_01922	SAM-dependent methyltransferase	12.2564	18.4737	RNA-seq
2068210	-	8.20732	22.9299	0	13.4754	3.59433	5.54923	7.32614	3.17572	82.2152	4	no	AP	CCNA_01922	SAM-dependent methyltransferase	3.1026	14.9737	RNA-seq
2069188	-	32.2137	9.41154	9	12.606	16.9447	14.235	18.7732	10.9386	46.3952	0.1	no	A	CCNA_01923	ATP-dependent RNA helicase	2.5128	35.3158	RNA-seq
2072478	-	433.346	428.482	487	513.368	401.025	594.491	566.86	446.012	1581.74	360	no	P	CCNA_01925	coniferyl aldehyde dehydrogenase	9.5641	148.026	RNA-seq
2072571	+	2210.85	334.024	198	245.599	1743.77	2833.97	3018.37	2335.56	3169.99	2263	yes	P	CCNA_01926	two-component response regulator	11.1316	739.308	RNA-seq
2075485	-	157.375	116.019	75	107.368	79.0753	88.7876	116.76	110.092	373.652	54	no	IP	CCNA_01929	hypothetical protein	40.3846	165.737	RNA-seq
2076391	-	23.1857	45.5176	37	39.5567	24.1334	6.99685	24.2678	14.1143	133.503	35	yes	P	CCNA_01930	ADP-heptose LPS heptosyltransferase	7.3077	102.553	RNA-seq
2076486	+	30.1619	1.36895	7	8.25909	15.4043	11.3397	18.7732	6.70429	25.2299	5	no	P	CCNA_01931	transcriptional regulator, TetR family	10.9211	75.3077	RNA-seq
2077723	+	21.7494	1.36895	6	1.73876	12.8369	0	0.915767	0.352857	38.2587	19	no	I	CCNA_01932	1-acyl-sn-glycerol-3-phosphate acyltransferase	17.5789	34.7436	RNA-seq
2085446	+	542.298	1007.72	281	549.012	435.428	347.429	465.21	505.997	1510.09	423	no	P	CCNA_01943	alpha/beta hydrolase	6.5526	283.026	RNA-seq
2085458	+	1467.26	2033.58	637	1289.29	841.074	829.488	1337.02	1164.08	3070.66	467	no	P	CCNA_01943	alpha/beta hydrolase	40.4211	366.59	RNA-seq
2085486	-	56.0149	86.415	77	76.0706	43.132	69.2447	114.013	74.4529	406.213	37	no	P	CCNA_01942	Rrf2 family protein	6.641	266.079	RNA-seq
2086367	+	242.116	334.366	81	228.212	54.942	77.2066	155.223	141.849	691.132	73.1	yes	A	CCNA_01944	cytosolic protein	34.3158	73.8462	RNA-seq
2086425	+	447.709	526.19	416	1091.94	547.366	439.354	580.597	776.992	1062.35	282	no	N	CCNA_R0152	small non-coding RNA	90.8947	173.923	RNA-seq, beta-gal
2086832	-	940.969	827.188	745	737.667	667.519	663.253	644.701	654.197	2425.91	296.1	no	P	CCNA_01944	cytosolic protein	59.3077	100.079	RNA-seq
2088024	-	199.848	227.417	454	445.121	441.076	340.916	326.929	287.932	351.674	119	no	P	CCNA_01945	hypothetical protein	3.7692	112.395	RNA-seq
2088068	+	2.66738	1.02671	8	1.30407	4.62129	0.965083	9.15767	3.88143	26.8631	1	no	P	CCNA_03958	NEW	31.3158	462.308	RNA-seq
2088259	+	1133.02	1855.27	1569	2323.41	1482.92	1505.05	1698.75	1117.86	2854.94	1880.1	no	I	CCNA_01946	tyrosyl-tRNA synthetase	213.579	421.077	RNA-seq
2089603	+	17.2354	7.52923	29	19.561	24.1334	0.965083	24.2678	12.35	30.9277	12	no	P	CCNA_01947	thioredoxin peroxidase	324.553	473.744	RNA-seq
2090336	+	24.4168	42.2664	47	31.7323	7.18867	23.6445	42.1253	51.87	51.2801	31	no	P	CCNA_01948	peptidoglycan-specific endopeptidase, M23 family	260.316	599.667	RNA-seq
2093264	+	19.2872	18.1386	19	6.08565	10.2695	13.5112	15.568	22.9357	27.676	7	yes	A	CCNA_01951	multimodular transpeptidase-transglycosylase PBP 1A	11.6316	20.8718	RNA-seq
2094981	+	19.082	15.9141	3	7.38971	8.7291	20.7493	6.86826	13.0557	60.2369	4	no	A	CCNA_01951	multimodular transpeptidase-transglycosylase PBP 1A	2.0789	30.359	RNA-seq
2095736	-	230.42	242.133	253	249.946	222.335	230.896	119.05	194.424	380.163	129	no	P	CCNA_01951	multimodular transpeptidase-transglycosylase PBP 1A	134.692	242.974	RNA-seq
2097000	-	21.9546	3.5935	4	3.9122	20.539	18.0953	55.4039	37.7557	59.424	8	yes	P	CCNA_01952	N-acetylmuramoyl-L-alanine amidase	7.7179	286.605	RNA-seq
2097472	+	61.3497	67.9342	33	62.1605	47.2398	34.5017	33.4255	31.0515	350.048	217	no	IP	CCNA_01954	ribonuclease E	412.842	754.513	RNA-seq
2097479	+	7.79695	9.92489	2	1.73876	1.54043	14.9588	3.66307	1.05857	163.625	62	no	IP	CCNA_01954	ribonuclease E	424.684	837.615	RNA-seq
2097494	+	4.92439	4.27797	6	1.30407	3.08086	2.17144	2.28942	0	48.0285	11	no	I	CCNA_01954	ribonuclease E	545.105	870.692	RNA-seq
2100288	+	767.999	524.993	569	533.798	654.681	386.997	602.575	535.637	1074.57	262	no	P	CCNA_01955	zinc metalloprotease	54.8421	211.615	RNA-seq
2103425	-	22.7753	20.8765	7	12.1713	28.2412	7.23812	17.8575	17.29	44.7694	24	no	P	CCNA_01957	thiazole biosynthesis protein thiG	105.282	370.026	RNA-seq
2103786	-	465.15	651.62	551	590.308	612.064	380.242	611.275	532.109	1603.71	401	no	P	CCNA_01958	thiS protein	10.359	282.158	RNA-seq
2103829	+	136.652	174.541	162	195.175	182.284	135.353	195.058	118.207	446.105	71	no	P	CCNA_01959	3-dehydroquinate dehydratase	18.6579	1069.28	RNA-seq
2107966	-	0.820732	1.54007	2	0.869378	0	0.723812	0	4.23429	83.0281	24	no	P	CCNA_01964	NADH dehydrogenase	724.513	1123.26	RNA-seq
2107997	-	2.87256	4.10685	1	4.34689	9.24257	0	3.20519	0.352857	26.8631	0.1	no	P	CCNA_01964	NADH dehydrogenase	49.0256	888.684	RNA-seq
2111576	+	72.6347	22.7588	10	45.6423	25.1603	49.7018	22.8942	25.7586	47.2155	35	no	P	CCNA_01968	hypothetical protein	62.2368	220.41	RNA-seq, tiling array
2113698	+	7.59177	9.75378	9	3.9122	12.8369	5.54923	8.69979	4.94	61.0499	5	no	A	CCNA_01969	aspartyl-tRNA synthetase	2.5263	9.7436	RNA-seq
2113705	+	21.5443	19.8498	10	20.4304	13.8638	21.9556	17.8574	15.8786	103.381	0.2	no	A	CCNA_01969	aspartyl-tRNA synthetase	3.4737	10.6923	RNA-seq
2114421	-	34.2655	47.0577	43	53.4667	37.9973	24.1271	71.4299	50.4586	84.6539	19.1	no	P	CCNA_01969	aspartyl-tRNA synthetase	54.2564	594.526	RNA-seq
2115364	+	399.491	567.602	517	479.461	508.856	382.173	447.811	309.456	2258.22	606	no	P	CCNA_01971	peptidyl-prolyl cis-trans isomerase	59.6316	749.923	RNA-seq
2115410	-	18.4665	27.379	30	26.9507	29.2681	24.3683	16.0259	25.7586	104.201	47	no	P	CCNA_01970	triosephosphate isomerase	12.6923	23.2895	RNA-seq
2115436	+	6.15549	14.5451	5	12.1713	12.8369	2.17144	1.83153	12.35	131.877	54	no	I	CCNA_01971	peptidyl-prolyl cis-trans isomerase	665.553	910.436	RNA-seq
2115485	-	68.9415	78.8858	63	60.8564	70.8598	73.105	68.2247	73.7472	439.595	177	no	AP	CCNA_01970	triosephosphate isomerase	10.0769	20.6842	RNA-seq
2119154	-	5.74512	5.4758	30	30.8629	54.942	5.06668	14.1944	20.4657	29.3019	11	yes	P	CCNA_01973	hypothetical protein	15.6923	175.763	RNA-seq
2119257	+	4.30884	21.0476	17	12.1713	13.8639	4.34287	12.3629	11.6443	37.4458	3	no	P	CCNA_01974	anthranilate synthase component II/para-aminobenzoate synthase glutamine amidotransferase component	69.7632	285.487	RNA-seq
2121746	+	75.5073	169.75	258	299.066	323.49	267.328	142.402	140.085	755.449	222	yes	P	CCNA_01977	1-acyl-sn-glycerol-3-phosphate acyltransferase	95.0789	157.462	RNA-seq
2123410	+	4.51403	12.4917	11	34.3405	45.1859	94.8193	56.7775	34.2272	233.624	61.1	yes	P	CCNA_01979	LexA repressor	85.8421	402.897	RNA-seq
2123880	+	0.205183	3.42238	4	5.21627	1.54043	6.27304	3.20519	5.99858	55.3521	24	no	I	CCNA_01979	LexA repressor	21.6579	57.4359	RNA-seq
2123909	+	6.56586	11.1227	7	32.6017	38.5107	76.4829	16.4838	15.1729	237.704	144	yes	I	CCNA_01979	LexA repressor	41.2895	103.897	RNA-seq
2125336	-	3.28293	3.25126	6	1.73876	6.67519	9.16829	3.66307	2.47	57.7982	6	no	I	CCNA_01981	DNA translocation competence protein ComA	27.641	51.1579	RNA-seq
2127026	-	5.33475	1.19783	3	2.17344	5.64824	3.61906	0.915767	2.47	29.3019	17	no	I	CCNA_01981	DNA translocation competence protein ComA	26.6923	42.7105	RNA-seq
2127442	-	475.204	322.559	482	314.715	489.343	638.885	338.834	414.607	2398.24	473	no	AP	CCNA_03960	NEW	4.9744	40.7105	RNA-seq
2128784	+	790.365	1390.17	795	855.902	624.387	558.059	774.281	945.658	7201.22	1372	no	P	CCNA_01983	citrate synthase	241.553	1613.31	RNA-seq
2129148	-	545.171	885.027	845	554.664	948.39	1528.45	725.746	495.765	503.083	282	no	A	CCNA_01983	citrate synthase	5.0513	15.3684	RNA-seq
2132225	-	1.2311	0.684475	1	1.73876	9.24257	14.4762	28.8467	3.52857	41.5104	0.1	yes	P	CCNA_01985	ABC transporter ATP-binding protein	50.8718	205.184	RNA-seq
2137404	+	50.0646	58.1804	33	47.8158	39.5376	32.5715	46.2462	39.8728	88.7333	5.1	no	A	CCNA_01992	outer membrane protein assembly factor	2.6579	35.3846	RNA-seq
2137467	-	48.0128	37.8173	12	37.3832	27.7277	22.9207	23.3521	16.2314	243.401	59	no	IP	CCNA_01991	hypothetical protein	672.564	1028.16	RNA-seq
2137476	-	14.3628	13.8606	5	9.12847	13.8639	3.61906	8.69979	10.2329	126.985	64	no	IP	CCNA_01991	hypothetical protein	659.41	979.921	RNA-seq
2139721	-	41.8573	19.5076	51	28.2547	17.4582	18.5779	21.5205	9.88001	96.057	32	no	IP	CCNA_01992	outer membrane protein assembly factor	475.949	655.368	RNA-seq
2141062	-	88.8442	115.334	66	88.6765	50.8342	64.6606	60.4406	26.8172	303.646	64	yes	IP	CCNA_01993	membrane endopeptidase MmpA	139.359	463.342	RNA-seq
2141485	-	11.6954	20.7054	13	16.9529	18.4851	15.4413	16.9417	11.2914	81.4023	33	no	I	CCNA_01994	1-deoxy-D-xylulose 5-phosphate reductoisomerase	134.359	182.342	RNA-seq
2143721	-	90.2805	49.1111	95	113.019	130.936	66.5908	104.855	107.974	463.198	340	no	P	CCNA_01996	undecaprenyl pyrophosphate synthetase	493.154	669.526	RNA-seq
2144431	-	12.311	24.1278	10	21.7344	16.9447	10.6159	19.689	11.9972	116.395	52	no	IP	CCNA_01997	ribosome Recycling factor (RRF)	254.385	452.816	RNA-seq
2145090	-	2.46219	3.08014	4	9.99785	7.70214	4.58414	4.12095	6.35143	26.0502	20	no	P	CCNA_01998	uridylate kinase	471.436	665	RNA-seq
2147259	-	98.2826	149.729	59	106.499	69.3193	66.3494	81.0454	72.6886	720.449	7	no	P	CCNA_02000	SSU ribosomal protein S2P	133.615	3880.95	RNA-seq
2149307	-	0.820732	0.855594	2	3.04282	1.02695	0	1.37365	0.705715	55.3521	6	no	I	CCNA_02003	DNA polymerase III alpha subunit	107.513	152.368	RNA-seq
2150732	-	6.15549	10.096	23	12.606	29.2681	8.92702	3.20519	10.5857	34.9997	20	yes	I	CCNA_02003	DNA polymerase III alpha subunit	71	103.474	RNA-seq
2150936	-	4.30884	5.98916	10	15.2141	24.6468	4.58414	12.3629	6.35143	62.6831	44	yes	I	CCNA_02003	DNA polymerase III alpha subunit	84.2308	115.289	RNA-seq
2152484	-	165.377	505.827	554	1001.96	1358.15	1745.35	1172.64	1389.2	2997.41	1701.1	yes	P	CCNA_02004	hypothetical protein	10.3333	160.132	RNA-seq
2153011	+	0.410366	3.76462	2	5.21627	5.13476	0	2.28942	3.17572	37.4458	15	no	I	CCNA_02005	inosine-uridine preferring nucleoside hydrolase	41	98.2564	RNA-seq
2154259	-	40.8314	34.3949	3	27.8201	49.8072	27.2636	28.8467	36.3443	249.912	15	no	I	CCNA_02006	lipoprotein releasing system ATP-binding protein lolD	167.513	255.763	RNA-seq
2156488	-	7.79695	12.6628	0	6.52033	18.9986	1.93017	9.15767	7.41001	51.2801	14	no	I	CCNA_02008	prolyl-tRNA synthetase	438.308	742.289	RNA-seq
2156896	-	110.799	60.9183	111	81.2868	71.8866	76.4828	63.6459	71.9829	1431.93	654.1	no	IP	CCNA_02008	prolyl-tRNA synthetase	238.154	652.684	RNA-seq
2156903	-	687.568	715.276	726	625.517	765.594	803.673	631.421	671.135	1763.28	628	no	IP	CCNA_02008	prolyl-tRNA synthetase	208.641	610.447	RNA-seq
2157033	-	2931.45	294.153	517	773.312	636.197	360.458	487.188	445.306	389.933	123	no	IP	CCNA_02008	prolyl-tRNA synthetase	58.2821	342.842	RNA-seq, tiling array
2158021	-	216.878	363.799	233	203	217.714	296.763	201.011	201.129	2648.97	646	no	P	CCNA_02011	methylmalonyl CoA epimerase	148.692	622.184	RNA-seq
2164224	-	36.7277	24.1278	77	57.8136	82.6697	30.8827	47.162	48.3415	114.784	77	no	I	CCNA_02016	NADH-quinone oxidoreductase chain M	477.795	752.421	RNA-seq
2169160	+	398.876	250.518	59	49.5545	54.4285	78.6543	88.8294	110.092	398.07	117	yes	A	CCNA_02022	NADH-quinone oxidoreductase chain H	1.6053	16.1538	RNA-seq, beta-gal
2171738	+	20.1079	16.2563	17	3.9122	1.02695	0	17.3996	7.05715	36.6329	6	yes	A	CCNA_02024	NADH-quinone oxidoreductase chain F	1.9737	18.2564	RNA-seq
2172765	-	2.46219	12.4917	1	4.78158	8.7291	1.20635	7.32614	7.05715	78.9635	59	no	IP	CCNA_02024	NADH-quinone oxidoreductase chain F	542.923	735.974	RNA-seq
2172779	-	16.6198	38.844	38	39.5567	31.3221	41.9811	41.2095	29.9929	199.445	78	no	IP	CCNA_02024	NADH-quinone oxidoreductase chain F	413.564	712.868	RNA-seq
2173911	-	1.02591	2.39566	2	4.78158	14.8908	3.61906	3.66307	1.05857	56.9779	31	no	I	CCNA_02027	NADH-quinone oxidoreductase chain E	724.026	1014.97	RNA-seq
2177463	-	2.46219	2.22455	0	0.434689	0	4.82541	1.83153	2.11714	25.2299	4	no	I	CCNA_02033	NADH-quinone oxidoreductase chain A	843.795	1285.82	RNA-seq
2177628	+	3289.9	2028.27	1979	1490.12	1711.93	1453.9	1682.26	1607.98	4708.58	1666	no	N	CCNA_R0045	tRNA-Asp	72.7895	5248.26	RNA-seq
2180551	-	46.7817	36.9617	36	41.7302	49.8072	30.6413	49.4515	41.6372	63.496	15.1	no	N	CCNA_R0047	tRNA-Val	301.436	2359.26	RNA-seq
2180981	-	9865.81	14120.6	11509	9767.46	12630	17059	9531.76	10742	23483.5	8601	no	P	CCNA_02036	DNA-binding protein HU	98.6923	1700.92	RNA-seq, beta-gal
2183530	-	1.84664	3.25125	35	12.606	8.21562	1.93016	4.12095	8.11572	93.6108	12.1	yes	P	CCNA_02037	ATP-dependent endopeptidase Lon	481.051	700.053	RNA-seq
2183585	-	24.8271	28.4057	29	26.516	17.4582	10.3746	8.24191	5.64572	82.2152	11	yes	P	CCNA_02037	ATP-dependent endopeptidase Lon	40.641	432.237	RNA-seq
2185201	-	1715.94	388.269	239	264.291	788.186	1274.15	2626.42	1467.89	2828.89	857	yes	P	CCNA_02039	ATP-dependent endopeptidase clp, ATP-binding subunit ClpX	647.513	1131.66	RNA-seq
2185233	-	227.138	301.682	217	202.999	219.254	185.778	191.854	187.367	1270.73	296	no	P	CCNA_02039	ATP-dependent endopeptidase clp, ATP-binding subunit ClpX	226.436	781.895	RNA-seq, biochemical
2185327	-	24.6219	86.5862	44	43.469	30.8085	24.8508	21.0627	14.1143	620.313	151.1	yes	P	CCNA_02039	ATP-dependent endopeptidase clp, ATP-binding subunit ClpX	56	249.842	RNA-seq, biochemical
2185416	+	94.9996	147.334	352	438.602	357.893	223.658	271.525	333.803	600.773	207	yes	P	CCNA_02040	phosphoserine phosphatase	17.1316	160.128	RNA-seq
2186903	-	299.567	81.4526	78	99.1091	208.471	264.192	546.255	395.906	574.723	120	yes	P	CCNA_02041	ATP-dependent endopeptidase clp, proteolytic subunit ClpP	78.2051	1053	RNA-seq, biochemical
2188477	-	11978	10932.4	6593	9337.55	6162.75	6631.32	10170.1	12250.5	6156.81	3800	no	P	CCNA_02042	trigger factor, ppiase	578.333	1523.21	RNA-seq
2188650	-	77.3539	117.901	110	103.021	99.6144	68.2796	147.439	95.9772	95.244	43	no	N	CCNA_R0048	tRNA-Leu	56.3333	4894.42	RNA-seq
2192474	+	2990.13	4194.3	2731	3219.74	4380.98	4146.96	4174.99	4800.63	17163.8	7506	no	P	CCNA_02046	nitrogen regulatory protein P-II	8.1316	341.795	RNA-seq, tiling array
2192793	+	40.421	32.1703	28	30.8629	24.6469	20.0254	32.5098	37.7557	241.768	112.1	no	IP	CCNA_02047	glutamine synthetase	366.895	989.513	RNA-seq
2192893	+	58.4771	42.9508	19	43.4689	26.7008	106.159	46.2463	31.0515	95.244	68	no	P	CCNA_02047	glutamine synthetase	1224.97	1838.15	RNA-seq
2196539	-	6.56585	9.0693	0	2.60813	9.75605	4.34287	4.12095	4.94	68.3809	0.2	no	A	CCNA_02048	TonB-dependent receptor	29.2308	55.7632	RNA-seq
2196566	+	17.6457	36.9617	38	65.638	33.3759	39.3271	34.7991	26.8171	867.793	0.2	yes	I	CCNA_02048	TonB-dependent receptor	1252.16	1696.18	RNA-seq
2196580	-	21.9546	51.5068	37	52.1627	45.1859	111.95	36.6307	49.7529	120.481	37	no	A	CCNA_02048	TonB-dependent receptor	7.6154	26.2105	RNA-seq
2198391	+	31.393	18.4808	24	19.1263	24.6469	36.9144	26.5573	27.17	59.4167	22	no	I	CCNA_02050	dihydroorotase	149.71	210	RNA-seq
2200444	+	1.02591	1.19783	3	1.73876	0	2.65398	0	0.352857	4.06457	0.1	no	P	CCNA_02052	topoisomerase IV subunit B	129.526	353	RNA-seq, biochemical
2204981	-	2192.78	1702.47	1871	1651.38	2117.07	1370.42	1901.14	2625.26	5390.76	1618	no	P	CCNA_02054	propionyl-CoA carboxylase carboxyltransferase subunit	17.2564	349.105	RNA-seq
2206153	-	3.07774	0.684475	5	5.21627	3.59433	3.37779	7.78402	2.82286	38.2587	0.1	no	P	CCNA_02056	chaperone, ATP12 family protein	4.2308	125.132	RNA-seq
2210274	-	67.7104	24.2989	51	40.4261	20.539	27.9874	52.6566	49.7529	73.2657	49	no	P	CCNA_02060	CrcB family protein	9.2308	198.868	RNA-seq
2213484	-	40.8314	88.2973	186	222.126	264.44	159.962	129.581	121.383	109.078	78	yes	P	CCNA_02062	DNA repair protein recN	327.692	491.737	RNA-seq
2214021	-	3.28293	2.22455	1	1.30407	0.513476	1.44762	2.28942	1.05857	28.489	1	no	I	CCNA_02063	lipoprotein, ComL family	494.513	679.474	RNA-seq
2214526	-	624.987	736.325	1110	898.068	822.076	508.357	872.726	702.539	1218.66	265.1	no	P	CCNA_02063	lipoprotein, ComL family	462.385	851.263	RNA-seq
2215544	-	1264.74	7384.63	3604	4068.69	3630.79	5908.48	4177.73	5102.31	13289.7	1492	no	P	CCNA_02064	UDP-3-O-(3-hydroxymyristoyl) N-acetylglucosamine deacetylase	21	247.605	RNA-seq
2219445	-	224.06	844.3	1006	1470.56	897.557	904.282	895.162	765.348	1892.71	1234	yes	P	CCNA_02067	hypothetical protein	149.385	455.921	RNA-seq
2220334	-	29.136	16.2563	17	26.516	24.1334	14.7175	23.3521	6.70429	32.5609	12	no	I	CCNA_02069	protein translocase subunit secF	392.564	537.026	RNA-seq
2222359	+	16.6198	18.9942	13	13.0407	11.2965	12.3048	10.0734	5.29286	35.8126	17	no	A	CCNA_02070	protein translocase subunit secD	29.8947	62.2821	RNA-seq
2222874	-	2.25701	4.62021	9	2.60813	9.75605	0.965083	6.41037	1.41143	41.5104	30	no	I	CCNA_02071	protein translocase subunit YajC	1381.23	2150.55	RNA-seq
2222887	-	2.25701	3.5935	0	2.17344	4.62129	0.482541	6.41037	0.705715	47.2155	22	no	I	CCNA_02071	protein translocase subunit YajC	1077.21	1978.21	RNA-seq
2222910	-	22.9805	19.5075	20	27.82	9.24257	10.8572	11.4471	13.0557	400.508	124	yes	P	CCNA_02071	protein translocase subunit YajC	835.128	1441.11	RNA-seq
2222954	-	401.953	475.711	293	579.441	257.252	205.563	428.121	310.867	1490.55	218	no	P	CCNA_02071	protein translocase subunit YajC	20.1795	801.184	RNA-seq
2223909	+	4.30884	2.56678	8	3.04282	5.13476	4.58414	5.95249	16.5843	29.3019	0.1	no	P	CCNA_02073	transcriptional regulator	30.1316	53.2051	RNA-seq
2226901	-	28.5204	10.6094	13	40.8608	208.472	204.357	369.512	184.192	389.12	218	yes	P	CCNA_02075	peptidoglycan-specific endopeptidase, M23 family	299.461	447.711	RNA-seq
2226927	-	20.9287	9.58266	42	26.9507	25.6738	9.8921	15.568	16.5843	70.8196	37	no	P	CCNA_02075	peptidoglycan-specific endopeptidase, M23 family	226.769	360.053	RNA-seq
2229090	+	40.8314	27.0368	19	23.9079	18.4851	31.8477	20.1469	18.3486	30.1148	15	no	A	CCNA_02078	seryl-tRNA synthetase	7.6842	10.6667	RNA-seq
2230464	-	33.2396	17.1119	19	27.3854	22.0794	8.92702	21.5205	9.52715	105.819	18	no	A	CCNA_03896	conserved hypothetical protein	12.7179	33.6053	RNA-seq
2232757	-	926.195	1621.18	1880	1516.2	1480.87	966.53	1787.58	1234.64	3811.47	268	no	P	CCNA_02082	Sec-independent protein translocase protein tatA	813.949	1919.53	RNA-seq
2232784	-	6266.28	1919.78	2062	2242.56	1972.26	1861.17	1650.67	1338.39	10919.1	1911.5	no	P	CCNA_02082	Sec-independent protein translocase protein tatA	163.077	1189.89	RNA-seq
2233788	-	7.59177	0.513357	0	7.38971	3.59433	2.17144	2.7473	0	28.489	16	no	I	CCNA_02084	chromosome segregation and condensation protein fusion scpAB	64.3846	94.0526	RNA-seq
2237616	-	86.5872	10.6094	3	3.9122	14.8908	40.2923	86.0822	116.796	314.221	167	yes	P	CCNA_02087	deoxyguanosinetriphosphate triphosphohydrolase	13.8205	145.71	RNA-seq
2237620	+	1.84664	0	5	4.34689	2.0539	0	2.28942	1.76429	61.8628	4	no	P	CCNA_02088	HesB protein family	21.6316	136	RNA-seq
2238324	+	142.602	263.865	284	316.888	234.658	206.287	201.469	108.68	1633.83	65.1	no	AP	CCNA_02090	exodeoxyribonuclease III	24.3158	180.667	RNA-seq
2239175	+	14.9783	26.3523	117	80.4174	57.5093	72.3812	32.0519	31.0515	93.6182	64	yes	P	CCNA_02091	hypothetical protein	79.5	174.538	RNA-seq
2240755	+	2160.16	2741.15	2184	2444.25	2433.87	3434.97	2759.67	3522.22	7815.88	2234.1	no	P	CCNA_02093	cytosolic protein	3.1053	18.3846	RNA-seq
2243633	-	10.6695	5.30468	16	7.8244	11.2965	6.03177	10.0734	7.05715	109.078	62	no	I	CCNA_02094	NAD-dependent oxidoreductase	61.0513	285.974	RNA-seq
2243642	-	64.6326	80.0836	91	99.5438	81.1292	93.1305	68.2247	73.0415	253.984	33	no	P	CCNA_02094	NAD-dependent oxidoreductase	13.1538	280.868	RNA-seq
2245379	+	1.02591	2.56678	0	3.04282	1.02695	5.7905	7.32614	8.46858	28.489	4	no	P	CCNA_02097	periplasmic glucan glucosyltransferase	225.079	626.205	RNA-seq
2245388	+	20.3131	58.6938	76	58.683	91.9122	71.4161	58.6091	87.5086	143.272	58	no	P	CCNA_02097	periplasmic glucan glucosyltransferase	343.342	630.077	RNA-seq
2245406	-	23.3908	51.6779	11	32.167	17.9717	8.44448	23.3521	22.5829	220.61	15	no	P	CCNA_02096	hypothetical protein	8.4615	114.605	RNA-seq
2246122	-	52.3216	40.8974	56	29.5588	57.5093	52.8383	31.594	13.7614	45.5823	14	no	A	CCNA_02097	periplasmic glucan glucosyltransferase	5.7692	25.3421	RNA-seq
2246132	-	17.4405	12.3206	9	9.56316	17.4582	3.86033	9.15767	9.88001	32.5609	6	no	A	CCNA_02097	periplasmic glucan glucosyltransferase	4.1538	19.7368	RNA-seq
2247560	+	600.775	842.76	448	562.053	381.513	363.836	539.845	691.953	741.614	245	no	P	CCNA_02098	molybdopterin-guanine dinucleotide biosynthesis protein A	181.421	278.231	RNA-seq
2247569	+	67.7104	79.228	59	72.1584	54.942	39.5684	51.7409	44.46	836.045	410	no	P	CCNA_02098	molybdopterin-guanine dinucleotide biosynthesis protein A	180.184	305.026	RNA-seq
2250216	-	1.2311	22.4166	58	48.6851	36.9703	40.7747	18.3154	13.4086	224.682	128.1	yes	I	CCNA_02100	hypothetical protein	96.3077	433.579	RNA-seq
2250555	-	43.0884	44.4909	26	37.8179	37.4838	57.4224	32.9676	31.0515	92.7979	0.1	no	P	CCNA_02100	hypothetical protein	9.8205	78.5526	RNA-seq
2252952	-	14.9783	12.6628	10	12.1713	28.2412	33.7779	46.7041	26.1114	46.3952	27	yes	P	CCNA_02104	hypothetical protein	53.1282	105.158	RNA-seq
2253424	-	8636.35	1166.01	211	399.914	1957.88	4737.35	5474	4424.12	10836.9	2938	yes	P	CCNA_02105	hypothetical protein	24.5385	308.079	RNA-seq
2260265	-	1636.33	2085.76	1065	1851.34	1203.58	1329.89	1373.65	1275.58	4558.79	1082	no	P	CCNA_02109	thiamine biosynthesis protein thiC	54.4615	814.947	RNA-seq
2261356	-	134.6	227.075	281	324.713	345.056	306.173	301.287	348.27	934.548	217	no	P	CCNA_02111	pilF-related tetratricopeptide repeat protein	15.359	181.526	RNA-seq
2266441	-	3.48811	2.22455	3	0.869378	1.54043	0	4.57884	2.82286	28.489	0.1	no	I	CCNA_02116	putative capsule polysaccharide biosynthesis protein	9.7949	16.6316	RNA-seq
2270477	-	4.92439	11.6361	15	4.34689	5.13476	0.482541	0.915767	1.41143	31.748	2	no	IP	CCNA_02119	hypothetical protein	8.1538	12.3947	RNA-seq
2271207	-	24.0064	52.5335	79	22.6038	31.322	17.3715	13.2786	4.23429	38.2587	0.1	yes	P	CCNA_02120	tetratricopeptide repeat family protein	3.8974	14.6842	RNA-seq
2276075	-	263.455	0.171119	521	297.762	344.543	0.241271	132.786	329.216	923.966	98	no	P	CCNA_02124	hypothetical protein	84.0256	164.5	RNA-seq
2276144	-	617.805	721.437	320	445.556	409.754	494.364	491.309	564.219	3315.7	725	no	P	CCNA_02124	hypothetical protein	44.4359	101.395	RNA-seq
2279218	-	88.4338	820.686	1651	1316.24	926.825	552.751	427.663	575.158	1604.52	493	yes	P	CCNA_02125	polar development protein podJ	396.103	851.316	RNA-seq
2279316	-	77.5591	215.952	48	346.447	626.441	1105.26	494.972	182.78	7785.75	1825.1	yes	P	CCNA_02125	polar development protein podJ	31.2564	470.632	RNA-seq
2281423	+	67.7104	10.6094	2	9.56316	7.70214	8.92702	7.78402	10.9386	55.3521	12	no	P	CCNA_02128	acyl-CoA dehydrogenase	3.7895	48.6154	RNA-seq
2287945	+	24.8271	14.0317	17	9.12847	10.2695	10.8572	13.2786	9.17429	33.3738	0.1	no	N			5.1842	16.4359	RNA-seq
2288296	-	0.820732	5.30469	6	3.04282	1.54043	0.723812	5.95249	3.88143	26.8631	4	no	I	CCNA_02132	transcriptional regulator, LacI family	363.487	504.658	RNA-seq
2293181	-	17.8509	27.2079	21	25.212	20.0256	15.9239	23.81	19.4072	86.2872	60	no	I	CCNA_02136	glucose-6-phosphate 1-dehydrogenase	1080.69	1586.58	RNA-seq
2294226	-	10.4643	5.81804	15	15.2141	10.2695	1.93017	7.78402	10.2329	30.9277	16	no	I	CCNA_02136	glucose-6-phosphate 1-dehydrogenase	1391.64	2021.97	RNA-seq
2294254	-	2057.78	1659.34	1961	1675.73	1574.83	1387.55	2322.39	2244.18	4845.34	293	no	P	CCNA_02136	glucose-6-phosphate 1-dehydrogenase	257.795	1895.26	RNA-seq
2294326	-	240.064	200.551	169	181.265	116.559	124.978	173.996	160.55	1564.63	163	no	P	CCNA_02136	glucose-6-phosphate 1-dehydrogenase	54.8718	210.763	RNA-seq
2300083	-	0.820732	3.25126	9	16.9529	5.64824	7.72066	8.24191	7.05715	38.2587	11	no	IP	CCNA_02140	flagellar motor switch protein fliM	140.026	224.342	RNA-seq
2300344	-	0	1.02671	1	0	0.513476	2.17144	1.37365	7.05715	47.2155	6	no	I	CCNA_02141	flagellar fliL protein	238.333	784.421	RNA-seq
2300534	-	1.64146	1.54007	1	8.69378	10.783	20.7493	7.32614	2.11714	445.292	141	yes	I	CCNA_02141	flagellar fliL protein	133.769	189.737	RNA-seq
2300568	-	22.5701	7.52924	24	237.34	965.849	663.253	582.429	385.673	3800.87	899	yes	P	CCNA_02141	flagellar fliL protein	3.8462	153.053	RNA-seq, biochemical
2300734	+	0	0	0	1.30407	0	0	1.83153	0	21.1653	0.1	no	P	CCNA_02142	flagellar basal-body rod protein flgF	21.5263	221.59	RNA-seq, biochemical
2301493	-	13.7473	24.9834	17	23.9079	22.0795	35.4668	9.15767	13.0557	192.926	16	no	A	CCNA_02142	flagellar basal-body rod protein flgF	28	50.9737	RNA-seq
2303104	+	2.05183	0	1	0	5.13476	11.581	10.9892	0.705715	11.3956	37	no	IP	CCNA_02145	flagellar L-ring protein flgH	69.8158	138.359	RNA-seq, biochemical
2304040	-	19.2872	16.9408	48	23.0385	25.6738	11.3397	32.9676	21.1714	111.524	14	no	A	CCNA_02146	hypothetical protein	6.1795	19.5	RNA-seq
2304546	+	166.198	29.6036	1	12.1713	37.9972	92.8892	209.711	172.547	588.572	119	yes	P	CCNA_02147	hypothetical protein	24.3947	104.513	RNA-seq
2304576	+	8.4125	5.13357	0	0.869378	0	0	2.28942	1.05857	26.8631	19	no	I	CCNA_02147	hypothetical protein	79.3947	164.026	RNA-seq
2304655	+	39.6002	78.8858	21	27.3854	31.8355	21.7144	21.0627	9.88001	355.739	39	no	I	CCNA_02147	hypothetical protein	253.763	381.128	RNA-seq
2307276	+	69.9674	44.1487	67	45.6423	44.159	47.5303	77.3823	75.1586	102.568	10	no	A	CCNA_02150	dimethylallyltransferase/Geranyltranstransferase	3	14.4103	RNA-seq
2308468	-	771.898	495.731	253	269.072	200.256	321.855	314.108	282.639	909.311	104	yes	P	CCNA_02151	exodeoxyribonuclease VII small subunit	167.41	507.184	RNA-seq
2309254	-	18.4665	30.4592	22	24.7773	19.5121	28.9525	24.7257	21.1714	57.7982	5	no	IP	CCNA_02152	phosphoglycerate mutase	44.0513	263.474	RNA-seq
2310118	+	3.48811	2.22455	2	2.17344	7.70214	0.723812	2.28942	0.352857	42.3307	3	no	AP	CCNA_02154	GCN5-related N-acetyltransferase	2.8158	70.6667	RNA-seq
2310568	+	14.9783	11.465	18	15.2141	14.8908	12.5461	13.7365	9.17429	75.6971	0.2	no	IP	CCNA_02155	hypothetical protein	40.3684	73.5385	RNA-seq
2310825	+	51.2957	13.1762	12	14.3447	24.1334	15.2001	13.7365	13.4086	170.136	27	no	P	CCNA_02155	hypothetical protein	25.1579	37.0769	RNA-seq
2313845	-	20.9287	21.561	39	21.2998	12.3234	16.889	34.3413	23.6414	38.2587	26	no	P	CCNA_02157	transcriptional regulator	3.6154	70.1579	RNA-seq
2316118	-	258.325	348.398	256	404.695	304.491	250.439	324.182	260.409	1598.83	103	no	P	CCNA_02160	hypothetical protein	6.2308	135.5	RNA-seq
2316208	+	337.116	272.763	550	599.002	442.616	403.163	402.021	321.1	624.384	351.1	no	P	CCNA_02161	transcriptional regulator, TetR family	102.632	430.769	RNA-seq
2317213	+	3.28293	17.9675	15	25.6466	4.10781	20.9906	10.9892	10.2329	34.1867	4	no	P	CCNA_02163	hypothetical protein	38.9737	140.128	RNA-seq
2321942	-	6.77104	7.18699	13	3.47751	1.54043	6.03177	2.7473	4.58715	64.3089	18	no	P	CCNA_03897	NEW	7.1538	216.263	RNA-seq
2322022	+	76.7384	106.094	109	125.625	101.155	77.448	139.197	152.434	213.279	36.1	no	P	CCNA_02169	thioesterase superfamily protein	3.6053	38.7436	RNA-seq
2324630	-	312.083	330.944	184	228.646	123.234	99.1623	148.812	152.082	224.682	142	yes	P	CCNA_02171	nucleoside permease nupC	73.7949	277.184	RNA-seq
2324664	-	0.410366	34.5661	54	86.9378	34.9164	36.1906	26.5573	19.0543	61.8628	32	yes	P	CCNA_02171	nucleoside permease nupC	16.4359	93.7632	RNA-seq
2324863	+	88.0235	47.571	19	27.8201	28.2412	23.8858	35.7149	19.4072	64.3089	16	no	P	CCNA_02172	transporter	9.2368	248.82	RNA-seq
2328969	+	60.9393	23.7855	33	19.1263	23.1064	29.1938	18.7732	29.9929	81.4023	37	no	P	CCNA_02178	short-chain alcohol dehydrogenase	6.4211	163.359	RNA-seq
2334217	+	333.217	327.35	345	277.766	365.082	288.078	330.592	209.597	718.003	107	no	AP	CCNA_02183	tRNA delta(2)-isopentenylpyrophosphate transferase	3.1842	142.513	RNA-seq
2335854	+	890.904	1126.98	834	792.438	973.038	754.212	874.1	911.784	1631.39	342	no	P	CCNA_03962	NEW	157.21	7147.64	RNA-seq, biochemical
2338502	+	133.779	119.099	112	103.456	138.125	106.642	122.255	91.0372	774.175	58	no	N	CCNA_R0049	tmRNA	1529.68	51677	RNA-seq
2338615	+	24.2115	33.5393	35	36.9485	20.0256	30.8827	27.9309	32.4628	1221.92	445	no	I	CCNA_R0049	tmRNA	14996.5	141552	RNA-seq
2338692	+	4.10366	5.81804	4	0	0	8.2032	3.20519	3.88143	87.1001	8.1	no	I	CCNA_R0049	tmRNA	101379	145379	RNA-seq
2339064	+	65.2482	97.0244	152	149.098	122.207	81.5495	146.523	90.6843	412.716	166	no	P	CCNA_02187	hypothetical protein	27.2895	383.846	RNA-seq
2340394	-	12.9265	40.0418	59	83.0256	26.7008	66.1082	44.8726	47.6357	146.531	39	no	A	CCNA_02189	peptidase, C13 family	10.1538	76.3421	RNA-seq
2340878	+	6.77104	9.92489	5	5.65096	6.16171	15.4413	7.78402	11.6443	78.1506	33	no	P	CCNA_02190	penicillin-binding protein	70.0789	494.718	RNA-seq
2343102	+	3154.69	3002.62	1671	717.672	382.539	220.039	209.253	384.614	4661.35	414	yes	P	CCNA_02191	hypothetical protein	95.1579	557.795	RNA-seq
2344513	+	59.503	98.5645	102	112.15	79.5888	75.2765	133.244	101.976	256.43	117	no	P	CCNA_02194	fumarate hydratase	8.3947	405.231	RNA-seq, tiling array
2344519	+	2.66738	6.67364	28	5.65095	7.18867	10.6159	14.1944	11.6443	180.718	46	no	P	CCNA_02194	fumarate hydratase	37.9737	456.564	RNA-seq
2348507	-	8.82286	7.70035	6	12.1713	5.13476	13.9937	4.57884	11.2914	65.1218	40	no	P	CCNA_02198	trans-isoprenyl diphosphate synthase	154.256	395.263	RNA-seq
2348524	-	170.302	130.735	205	181.7	207.444	145.728	164.38	187.014	293.063	40	no	P	CCNA_02198	trans-isoprenyl diphosphate synthase	43.6923	329.053	RNA-seq
2348552	+	24.0064	24.6411	8	15.6488	14.8908	11.581	13.7365	4.58715	61.0499	24	no	P	CCNA_02199	methyltransferase	7.7895	77.7436	RNA-seq
2349727	-	358.249	1.36895	1	2.60813	1.54043	7.23812	0.457884	2.11714	32.5609	15	no	P	CCNA_02200	cytochrome c-family protein	33.5641	46.5526	RNA-seq
2350185	+	3.89847	1.88231	0	4.34689	1.02695	0.723812	0	0	40.6974	0.1	no	AP	CCNA_02202	hypothetical protein	6.6842	118.462	RNA-seq
2350196	+	0.615549	0.513357	4	0.434689	5.64824	0.241271	2.28942	0	33.3738	1	no	AP	CCNA_02202	hypothetical protein	30.5	126.308	RNA-seq
2351826	-	25.6479	9.92489	18	13.91	5.13476	10.6159	5.4946	23.9943	73.2657	51	yes	P	CCNA_02203	hypothetical protein	23.2564	204.184	RNA-seq
2353010	-	178.304	212.358	90	183.873	101.155	150.553	169.417	166.196	1115.27	185	no	P	CCNA_02204	ketol-acid reductoisomerase/2-dehydropantoate 2-reductase	437.872	3794.68	RNA-seq
2354232	-	377.947	207.054	73	85.6337	45.1859	37.6382	60.8985	39.1672	316.667	48	yes	P	CCNA_02205	hypothetical protein	13.5641	44.5	RNA-seq
2354241	+	8.20731	23.101	50	52.1627	43.132	35.9493	34.7992	22.5829	55.3521	4.1	yes	P	CCNA_02206	hypothetical protein	5.8421	161.333	RNA-seq
2354892	+	4.10366	7.87147	0	8.25909	2.0539	1.93017	3.66307	4.94	66.7477	0.1	no	P	CCNA_02207	hypothetical protein	111.842	487.256	RNA-seq
2357949	+	29.3412	20.3631	34	46.9464	23.1064	26.2985	31.1361	20.4657	54.5392	19	no	P	CCNA_02210	dihydrofolate reductase	6.6053	251.692	RNA-seq
2358535	+	509.264	676.433	2021	1248.86	1112.19	984.625	1340.23	1225.48	1493.81	500	no	P	CCNA_02211	hypothetical protein	65.5263	89.0256	RNA-seq
2358905	-	69.7622	68.1053	73	73.8971	117.073	73.8288	54.946	46.2243	289.804	76	no	A	CCNA_02211	hypothetical protein	3.1795	30.7632	RNA-seq
2359343	-	2.66738	2.90902	1	2.17344	0	7.47939	2.7473	0.352857	26.0502	0.1	no	A	CCNA_02211	hypothetical protein	6.3077	20.8684	RNA-seq
2361984	-	22.1597	38.844	2	3.47751	6.67519	0	6.86826	5.29286	113.963	0.1	yes	P	CCNA_02213	NADH dehydrogenase	5.0769	63.1316	RNA-seq
2361988	+	67.3	89.6663	138	127.364	120.667	86.1336	155.68	106.563	72.4454	11	no	P	CCNA_02214	hypothetical protein	1.6053	51.2308	RNA-seq
2364406	-	43.2936	37.3039	65	28.6895	20.0256	29.435	57.6933	58.5743	157.114	12	no	P	CCNA_02217	hypothetical protein	77.2051	519.079	RNA-seq
2365242	-	14.3628	9.24042	9	5.21627	0.513476	6.51431	8.24191	9.17429	46.3952	0.1	no	P	CCNA_02218	DnaJ-like protein djlA	21.9487	306.816	RNA-seq, tiling array
2365594	-	3.07774	2.90902	1	3.47751	1.02695	1.93017	4.12095	7.41001	28.489	2	no	A	CCNA_02219	hypothetical protein	12.8205	20.2368	RNA-seq
2366176	-	82.6887	58.0093	160	106.933	118.099	81.7907	99.8186	128.793	586.125	45	no	A	CCNA_02219	hypothetical protein	16.8205	31.9474	RNA-seq
2370050	+	17.0302	10.2671	19	11.3019	20.539	39.5684	18.3153	16.5843	47.2155	0.1	yes	A	CCNA_02221	methionine synthase I metH	7.2632	11.3077	RNA-seq
2373005	-	3.89847	5.30469	15	9.12847	3.08086	0	9.15767	5.29286	30.9277	23	no	IP	CCNA_02223	beta-lactamase, type II	457.333	675.658	RNA-seq
2374657	-	205.388	416.503	906	780.701	910.393	583.634	836.553	885.319	1800.72	464	no	P	CCNA_02225	transcriptional regulator, arsR family/SAM-dependent	62.2308	733	RNA-seq
2374841	-	50.475	31.1437	50	52.1627	75.9945	103.505	227.568	118.56	257.243	84	yes	IP	CCNA_02225	transcriptional regulator, arsR family/SAM-dependent	72.3333	105.316	RNA-seq
2375095	-	192.462	192.509	297	221.692	182.284	172.268	248.173	226.181	1133.17	218	no	P	CCNA_02226	glyoxalase family protein	5.6154	95.8684	RNA-seq
2379662	-	8.00213	1.36895	5	1.73876	4.10781	5.54923	5.4946	5.29286	65.9347	47	no	P	CCNA_02231	ABC transporter ATP-binding protein	115.179	552.5	RNA-seq
2379676	-	14.3628	11.8072	3	1.73876	7.18867	5.06668	19.2311	24.3472	33.3738	18	yes	P	CCNA_02231	ABC transporter ATP-binding protein	5.3846	472.237	RNA-seq
2383552	+	35.0862	31.8281	83	44.3382	45.6994	73.5875	68.2247	64.5729	89.5388	7.1	no	P	CCNA_02235	putative secreted protein	9.6053	38.6667	RNA-seq
2385974	+	58.4771	44.1487	66	70.8543	45.1859	48.978	60.4406	88.9201	135.949	72	no	P	CCNA_02237	Xaa-pro dipeptidyl-peptidase	7.6842	95.2821	RNA-seq
2386459	-	2.25701	3.5935	0	0.434689	0	1.93017	0.457884	2.82286	34.1867	0.1	no	A	CCNA_02237	Xaa-pro dipeptidyl-peptidase	11.2308	44.8684	RNA-seq
2390968	-	67.3	72.5544	132	103.456	70.8597	93.8543	109.434	109.386	499.019	77	no	P	CCNA_02241	translation initiation inhibitor	31.4872	285.737	RNA-seq
2391632	-	1272.34	364.997	459	484.243	385.621	354.909	715.214	690.189	1129.12	77	yes	P	CCNA_02242	PHB granule-associated protein, phasin2	43.4872	1889.13	RNA-seq
2392475	-	758.151	547.409	779	686.374	698.328	334.16	656.605	685.955	866.98	548	no	A	CCNA_02243	D-alanyl-D-alanine serine-type carboxypeptidase	2.8205	39.6316	RNA-seq
2394657	-	122.084	138.949	105	82.5909	62.1306	53.0796	79.6718	95.6244	560.076	19	no	I	CCNA_02245	DnaJ domain protein	59.2821	565.158	RNA-seq
2396053	-	0.820732	118.414	260	204.304	83.6966	65.8669	38.9201	119.972	718.823	113	yes	P	CCNA_02246	division plane positioning ATPase mipZ	23.4103	354.053	RNA-seq
2396146	-	11.4902	20.8765	3	25.6466	21.0525	20.508	6.86826	11.9972	144.085	0.1	no	P	CCNA_02246	division plane positioning ATPase mipZ	9.5128	23.2105	RNA-seq
2397182	-	3964.14	868.428	279	351.228	1973.29	4386.06	6554.15	4977.76	8563.21	5997	yes	P	CCNA_02248	hypothetical protein	61.359	240.632	RNA-seq
2397735	+	105.464	700.903	385	306.021	167.907	99.1623	103.94	64.22	284.919	23	yes	N	CCNA_R0050	cell cycle regula	26.1579	860.539	RNA-seq
2397742	+	9.43841	14.7162	35	33.0364	26.1873	7.72066	3.20519	0	64.3089	25	yes	I	CCNA_R0050	cell cycle regula	88.3947	1014.15	RNA-seq
2402321	-	15.1835	18.1386	12	10.8672	21.566	20.9906	22.4363	20.8186	50.4672	5	no	P	CCNA_02252	methylcrotonyl-CoA carboxylase carboxyl transferase subunit	17.4615	83.4211	RNA-seq
2402426	-	43.2936	43.9776	16	28.2547	23.1064	48.2542	17.8575	20.1129	283.294	93.1	no	P	CCNA_02252	methylcrotonyl-CoA carboxylase carboxyl transferase subunit	0.5897	9.8421	RNA-seq
2404309	+	281.306	162.563	148	140.839	102.695	203.632	141.944	91.7429	967.109	196	no	N	CCNA_R0051	small non-coding	93.1316	3669.62	RNA-seq
2407216	-	66.4793	31.8281	5	0.434689	0.513476	0	0	3.17572	56.165	12	yes	P	CCNA_02255	lysozyme-family localization factor spmX	47.4359	357.237	RNA-seq, tiling array
2408641	+	32.2137	28.5768	17	35.6445	37.4838	29.1937	35.715	22.23	136.747	43.1	no	A	CCNA_02256	Mg2+ transporter mgtE	1.6053	19.5128	RNA-seq
2408993	-	6665.17	3734.15	8409	4668.56	8006.12	4048.52	6695.63	6255.46	16581	2009	no	N	CCNA_R0052	tRNA-Leu	228.205	9555.34	RNA-seq
2409363	-	31.8034	3.93574	8	13.91	118.613	100.127	186.816	46.93	134.316	9	yes	I	CCNA_02257	fliN family protein	32.5641	356.553	RNA-seq
2411346	-	2.46219	0.342238	5	0.869378	0	0.241271	4.57884	1.76429	43.1436	20	no	P	CCNA_02260	hypothetical protein	264.154	607.632	RNA-seq
2411359	-	5.33475	11.9783	17	22.6038	45.1859	8.44448	11.905	17.29	50.4672	0.1	yes	P	CCNA_02260	hypothetical protein	184.718	531.316	RNA-seq
2412820	-	22.9805	12.834	8	32.6017	27.2142	45.1176	17.3996	18.3486	248.279	98	yes	I	CCNA_02261	propionyl-CoA carboxylase biotin-containing subunit	112.308	154.342	RNA-seq
2413455	-	249.708	329.917	274	302.543	393.836	249.474	314.566	366.266	665.91	491	no	AP	CCNA_02261	propionyl-CoA carboxylase biotin-containing subunit	9.641	300.895	RNA-seq
2418179	-	1.64146	1.71119	1	3.04282	0.513476	2.17144	3.20519	2.82286	29.3019	14	no	I	CCNA_02264	thiJ/PfpI family	28.9487	39.5526	RNA-seq
2418642	-	60.3238	66.7364	98	103.891	92.4257	59.1113	112.182	89.6258	249.099	14	no	P	CCNA_02264	thiJ/PfpI family	5.5128	43.6316	RNA-seq
2421905	-	72.0192	54.0736	109	99.1091	83.1832	60.3177	133.702	104.093	203.509	76	no	N	CCNA_R0053	tRNA-Leu	15	2927.29	RNA-seq
2423769	-	17.2354	12.4917	21	19.561	20.539	9.16829	21.0626	14.1143	153.855	0.1	no	P	CCNA_02270	transcriptional regulator, MarR family	84.8205	259.947	RNA-seq
2425745	+	2.87256	3.93573	0	0.434689	4.62129	5.06668	2.28942	4.23429	26.8631	0.1	no	A	CCNA_02274	EF-Hand domain protein	2.4737	11.641	RNA-seq
2426638	-	0	0	6	1.30407	0	0.723812	2.7473	2.11714	29.3019	0.1	no	P	CCNA_02275	hypothetical protein	21.0513	1350.13	RNA-seq
2426721	+	0.410366	3.42238	21	82.5909	37.4838	35.2255	110.808	96.33	189.668	9.1	no	P	CCNA_02277	hemin receptor	63.3158	1167.95	RNA-seq, tiling array
2429056	+	251.554	168.039	298	249.511	243.388	196.877	303.577	286.167	341.091	19	no	P	CCNA_02278	putative membrane-associated alkaline phosphatase	743.895	1019.77	RNA-seq
2432638	+	0	0.684475	0	1.73876	0	0	2.28942	1.41143	26.0502	10	no	IP	CCNA_02282	hypothetical protein	21.1842	34	RNA-seq
2434068	+	1.02591	12.3206	15	25.6466	14.8908	16.889	18.3153	15.1729	52.9133	0.1	yes	N	CCNA_R0159	small non-coding RNA	6.6053	53.5128	RNA-seq
2434069	-	19.9027	19.5076	37	36.9486	35.9433	49.4605	27.9309	20.4657	26.0502	0.1	no	P	CCNA_02283	HNH endonuclease family protein	19.4872	275.553	RNA-seq
2435374	-	9.84878	9.75378	6	13.91	5.64824	7.47939	7.32614	16.2314	40.6974	0.1	no	P	CCNA_02285	transcription elongation factor greB	254.846	422.684	RNA-seq
2435662	-	865.461	35.2505	12	27.3854	74.9675	65.8669	70.5141	61.75	834.42	355	no	P	CCNA_02286	hypothetical protein	18.3333	688.868	RNA-seq, tiling array
2435739	+	0.615549	0.684475	4	2.17344	2.56738	2.41271	0.915767	0	25.2299	4	no	P	CCNA_02287	transcriptional regulator, TetR family	6.2895	172.667	RNA-seq
2437401	-	27.2893	57.3248	25	36.0792	18.4851	35.9493	21.5205	28.2286	56.165	41	no	I	CCNA_02289	transcriptional regulator, MarR/EmrR family	31.7949	45	RNA-seq
2438089	+	178.714	156.745	206	151.706	267.008	249.715	116.302	117.502	381.796	114	no	A	CCNA_02290	hypothetical protein	4.1316	16.0513	RNA-seq
2438331	-	1.02591	7.35811	22	38.2526	24.6469	19.7842	6.86826	7.41001	59.424	26	yes	I	CCNA_02290	hypothetical protein	12.6667	128.632	RNA-seq
2445745	+	30.7774	87.0995	56	65.2033	37.9972	33.0541	36.1728	14.82	311.782	140	yes	AP	CCNA_02299	cell division ATP-binding protein ftsE	9.2632	406.308	RNA-seq
2445785	+	21.339	28.0635	5	23.0385	11.8099	17.854	16.0259	9.17429	164.438	76	no	P	CCNA_02299	cell division ATP-binding protein ftsE	419.5	638.231	RNA-seq
2447259	+	4.92439	6.3314	7	10.8672	4.10781	2.41271	9.15767	4.23429	31.748	3	no	IP	CCNA_02301	hypothetical protein	81.9211	156.897	RNA-seq
2447881	+	2.66738	0.855594	2	6.08565	1.02695	5.54923	5.95249	9.88001	53.7189	3.1	no	IP	CCNA_02302	1-acyl-sn-glycerol-3-phosphate acyltransferase	97.8947	142.564	RNA-seq
2449306	-	453.865	455.861	705	493.807	651.601	440.078	665.763	827.098	846.628	351	no	P	CCNA_02303	cation transport protein chaC	11.8974	98.8684	RNA-seq
2450419	+	193.283	250.517	395	272.985	353.785	163.34	282.056	274.17	795.341	187	no	P	CCNA_02305	chorismate mutase-family protein	52.8684	427.308	RNA-seq
2451248	+	19.4924	17.4541	23	20.8651	16.4312	28.4699	23.3521	25.7586	69.1938	14	no	P	CCNA_02306	histidinol-phosphate aminotransferase	226.947	362.513	RNA-seq
2454489	+	13.3369	16.0852	16	21.7344	18.9986	11.0985	12.8207	6.35143	180.718	5	yes	P	CCNA_02309	EF hand domain protein	10.3684	135.59	RNA-seq
2458265	+	64.8378	63.6563	45	85.1991	48.2667	53.0795	45.7883	69.1601	289.804	56	no	A	CCNA_02312	SLA2 protein	6.2368	19.4615	RNA-seq
2458404	-	14.1576	15.2296	7	10.8672	6.16171	3.61906	14.6523	16.5843	114.784	0.1	no	P	CCNA_02312	SLA2 protein	27.0769	356.658	RNA-seq
2461605	-	34.4707	8.38482	1	24.7773	19.5121	18.0953	30.6782	38.1086	99.316	2	yes	P	CCNA_02318	hypothetical protein	4.6923	84.6842	RNA-seq
2463361	-	59.2979	90.3508	134	115.627	99.6144	71.8987	118.592	63.8672	229.567	65	no	P	CCNA_02320	deoxycytidine triphosphate deaminase	9.0513	305.553	RNA-seq
2463513	+	148.963	249.32	158	211.694	152.503	151.759	157.512	155.963	608.105	70	no	P	CCNA_02321	O-succinylhomoserine sulfhydrylase	5.6842	277.154	RNA-seq
2465215	+	117.775	95.1421	65	121.278	61.1037	97.7146	73.7193	76.5701	182.351	49	no	P	CCNA_03966	NEW	120.737	1506.97	RNA-seq
2469275	-	205.594	132.617	149	169.963	170.474	170.096	222.073	207.128	879.182	86	no	P	CCNA_02326	acetylornithine aminotransferase/succinyldiaminopimelate aminotransferase	157.846	1087.76	RNA-seq
2470204	-	2.46219	7.70035	1	5.21627	2.56738	3.37779	2.7473	1.05857	57.7982	22	no	P	CCNA_02327	ABC transporter permease protein	65.7949	235.974	RNA-seq
2470214	-	43.0884	59.5494	28	36.0792	31.322	25.0922	38.0043	39.1672	247.473	57	no	P	CCNA_02327	ABC transporter permease protein	34.2564	220.895	RNA-seq
2470342	+	19.4924	193.193	145	202.13	25.1603	18.8191	77.8402	60.3386	152.229	138	yes	P	CCNA_02328	gcrA protein	7.9737	275.154	RNA-seq, biochemical
2471231	+	4.10366	7.35811	5	22.1691	14.8908	5.7905	5.03672	4.94	62.6831	5	yes	P	CCNA_02329	exodeoxyribonuclease VII large subunit	12.8421	141.333	RNA-seq
2472776	+	69.9674	67.2497	34	57.3789	39.5377	77.6892	44.4147	50.1057	117.222	21	no	P	CCNA_02330	hypothetical protein	61.6053	365.513	RNA-seq
2473898	+	60.7342	41.0686	17	41.7302	252.116	515.113	382.79	139.731	1453.1	223.1	yes	P	CCNA_02332	chemotaxis receiver protein cheYIII	114.447	480.128	RNA-seq
2475422	-	236.986	413.937	282	337.319	263.413	291.454	262.825	215.596	398.89	158	no	P	CCNA_02333	lipid A biosynthesis lauroyl acyltransferase	3.5641	125.395	RNA-seq
2475498	+	3799.78	1195.09	611	101.717	57.5093	35.9494	68.6825	191.249	1968.42	209	yes	P	CCNA_02334	transcriptional regulator of stalk biogenesis staR	73.3684	486	RNA-seq
2478126	-	30.1619	32.1703	110	78.6787	75.481	84.686	52.6566	68.8072	619.507	336	yes	P	CCNA_02337	nonspecific lipid-transfer protein	704.103	3388.61	RNA-seq
2478179	-	65.8637	121.152	103	113.454	63.6711	69.2447	105.771	96.3301	589.385	149	no	P	CCNA_02337	nonspecific lipid-transfer protein	316.641	433.658	RNA-seq
2479113	+	11.6954	1.19783	1	1.73876	2.0539	0.241271	0	3.88143	39.8845	15	no	A	CCNA_02339	methyltransferase	2.4737	32.3846	RNA-seq
2479793	-	1.02591	12.6628	13	13.0407	14.8908	5.7905	10.9892	6.70429	113.15	63	no	P	CCNA_02339	methyltransferase	677.667	1069.08	RNA-seq
2479804	-	2.05183	16.0852	21	25.6466	13.3504	16.1651	10.0734	11.6443	56.165	37	yes	P	CCNA_02339	methyltransferase	597	1019.24	RNA-seq
2479823	-	2.25701	3.93573	11	7.8244	6.16171	0.482541	1.83153	4.58715	29.3019	14	no	IP	CCNA_02339	methyltransferase	579.385	785.474	RNA-seq
2480674	-	5.12957	8.21371	15	17.3876	16.9447	4.58414	16.4838	24.7	33.3738	4	no	P	CCNA_02340	methyltransferase	20.6154	392.632	RNA-seq, tiling array
2480978	-	18.2613	26.0101	26	29.9935	33.376	25.5747	21.0626	15.5257	202.689	3.2	no	A	CCNA_02341	small heat shock protein	26.7692	40.5263	RNA-seq
2482715	-	183.639	75.4634	10	13.9101	69.3193	143.315	174.454	183.839	789.628	384.1	yes	P	CCNA_02342	hypothetical protein	67.6667	611.842	RNA-seq
2484878	-	11.2851	37.1328	42	15.6488	28.2412	34.743	31.1361	27.17	50.4672	6	no	P	CCNA_02344	phosphoglycerate mutase	7.7179	503.658	RNA-seq
2484992	+	107.516	93.4309	53	66.9421	32.349	48.978	54.4882	38.4615	297.948	60	yes	P	CCNA_02345	hypothetical protein	4.8158	221.564	RNA-seq
2493318	-	149.578	139.462	105	113.888	111.938	114.362	108.976	90.6843	286.552	176	no	P	CCNA_02353	membrane-bound aldehyde dehydrogenase iron-sulfur protein	7.2051	251.895	RNA-seq
2493450	+	43.4987	91.7197	77	55.6402	69.3194	36.6731	34.3413	16.9371	377.717	48	yes	P	CCNA_02354	phosphohydrolase, MutT/nudix family protein	3.7632	365.564	RNA-seq
2494970	+	1.64146	1.02671	8	6.95502	14.3773	12.3048	17.8575	13.4086	56.9779	3	no	I	CCNA_02355	endonuclease III	22.8947	36.4615	RNA-seq
2494997	+	3.69329	3.5935	14	17.3876	20.0256	7.47939	10.0734	17.9957	29.3019	6	no	I	CCNA_02355	endonuclease III	28	60.2821	RNA-seq
2498597	-	64.4274	41.753	62	50.8586	69.3193	37.1557	64.5616	40.5786	196.186	104	no	P	CCNA_02358	FMN reductase	78.1795	237.5	RNA-seq
2502371	+	221.803	1470.43	6827	3652.7	3060.32	1057.01	1602.6	2665.14	4999.2	422	yes	P	CCNA_02363	hypothetical protein	21.6842	332.051	RNA-seq
2504600	+	90.6908	52.1913	57	54.3361	69.8328	54.5272	92.4925	82.5686	63.496	5	no	A	CCNA_02364	methyl-accepting chemotaxis protein	4.9737	21	RNA-seq
2505113	-	0	0	0	8.69378	28.2412	27.9874	9.61556	2.11714	90.3591	6	yes	P	CCNA_02364	methyl-accepting chemotaxis protein	18.6923	138.553	RNA-seq, tiling array
2509131	-	184.459	597.205	192	611.173	47.7533	21.7144	130.955	22.23	120.481	18	yes	P	CCNA_02366	cytoplasmic membrane maltose transporter malY	2.6667	22.5263	RNA-seq
2516843	-	148.347	151.098	95	120.409	192.04	208.217	170.333	174.311	348.408	89	no	A	CCNA_02370	TonB-dependent maltose outer membrane transporter malA	9.7436	24.4211	RNA-seq
2517033	-	47.1921	0	0	17.3876	2.0539	0.482541	2.28942	2.11714	85.4742	1	no	N			4.9487	40.1316	RNA-seq
2518237	-	8.82286	4.62021	3	4.78158	7.70214	3.86033	1.83153	8.11572	29.3019	10	no	A	CCNA_02371	tryptophan halogenase superfamily protein	16.5385	26.3947	RNA-seq
2520730	+	28.7256	34.2238	27	46.9464	23.1064	29.9176	33.8834	29.64	54.5392	17	no	A	CCNA_02377	hypothetical protein	1.8684	42.7949	RNA-seq
2520849	-	10.8747	12.1494	11	19.9957	28.2412	38.1208	12.8207	8.82143	48.0285	27	yes	I	CCNA_02377	hypothetical protein	21.6923	50.9211	RNA-seq
2521312	-	10.4643	15.5718	29	8.25909	18.4851	9.40956	13.7365	20.8186	274.336	167	no	P	CCNA_02377	hypothetical protein	9.4103	12.7105	RNA-seq
2521324	-	82.6887	120.639	72	83.8949	84.21	101.092	93.4083	75.1586	243.394	94	no	P	CCNA_02377	hypothetical protein	9.4359	12.9474	RNA-seq
2521571	-	8.00213	17.1119	15	9.12847	6.67519	11.3397	18.7732	9.17429	39.8845	8	no	N	CCNA_R0055	tRNA-Met	4.5385	151.526	RNA-seq
2523514	+	2.66738	89.6663	163	140.839	78.0484	134.629	42.5832	92.4486	111.524	23	yes	P	CCNA_02381	hypothetical protein	4.2105	26.3077	RNA-seq
2527092	+	32.8293	36.2772	11	20.4304	12.8369	13.7524	24.2678	37.05	42.3307	0.1	yes	A	CCNA_02384	very-long-chain acyl-CoA synthetase	5.1316	12.4615	RNA-seq
2527808	-	2.46219	8.04259	5	3.04282	7.70214	0	0.457884	0	62.6831	39	no	I	CCNA_02384	very-long-chain acyl-CoA synthetase	288.205	410.421	RNA-seq
2527826	-	923.529	1952.64	572	888.07	732.731	929.375	673.547	398.729	4483.09	2801	no	P	CCNA_02384	very-long-chain acyl-CoA synthetase	179.538	420.289	RNA-seq
2529411	-	445.862	393.23	611	514.237	493.965	479.888	871.353	700.422	1580.1	554	no	P	CCNA_02385	3-deoxy-7-phosphoheptulonate synthase	45.8718	701.711	RNA-seq
2534303	+	49.6543	84.7038	56	80.8521	65.725	97.9559	46.2463	74.8058	96.0569	36	no	P	CCNA_02390	phosphoglycolate phosphatase	4.0789	106.154	RNA-seq
2535025	+	2014.08	1059.74	1333	871.116	1096.78	1022.75	1288.48	984.12	732.65	425	no	N	CCNA_R0056	tRNA-Val	68.2105	1237.33	RNA-seq
2538508	-	259.556	500.181	757	1073.25	779.971	503.532	533.435	723.005	3323.83	1321	yes	P	CCNA_02395	hypothetical protein	32.5897	356.947	RNA-seq
2539365	-	5.33475	9.0693	1	1.73876	4.10781	4.1016	1.83153	0	34.1867	0.1	no	I	CCNA_02396	hypothetical protein	3.1795	11.5	RNA-seq
2540322	+	14.3628	7.01587	10	11.3019	8.7291	6.99685	10.0734	13.7614	46.3952	2	no	A	CCNA_02398	endo-1,4-beta-xylanase	13.6842	28.1538	RNA-seq
2543376	-	40.2158	21.2187	70	44.773	63.1576	44.8764	31.594	36.6972	595.083	216	no	P	CCNA_02400	transporter, major facilitator superfamily	15.5897	171.079	RNA-seq
2543475	+	163.12	412.909	720	823.301	590.497	641.297	351.654	317.218	1028.17	699	yes	P	CCNA_02401	transcriptional regulator	19.1053	343.897	RNA-seq
2545388	-	0	0.171119	0	1.30407	3.08086	2.89525	2.28942	0	30.1148	2	no	I	CCNA_02402	methyl-accepting chemotaxis protein	95.2051	141.842	RNA-seq
2546181	-	0	0	1	7.8244	31.8355	31.3652	11.4471	6.35143	161.984	79	yes	P	CCNA_02402	methyl-accepting chemotaxis protein	23.5897	298.658	RNA-seq
2548297	+	6.15549	6.50252	7	2.60813	0.513476	0.241271	0	2.47	40.6974	13	no	IP	CCNA_02405	ABC membrane transporter, periplasmic component	91.6842	139.846	RNA-seq
2548826	-	67.9155	56.8115	82	54.7708	131.45	113.639	50.3672	41.6372	78.9635	33	yes	A	CCNA_02405	ABC membrane transporter, periplasmic component	5.359	16.5	RNA-seq
2551997	+	281.716	27.379	26	6.95502	5.64824	22.1969	132.328	125.97	123.733	94	yes	P	CCNA_02409	hybrid sensor histidine kinase/receiver protein	33.8947	638.513	RNA-seq
2555291	+	21.1339	20.1921	27	33.471	21.0525	57.905	26.5573	12.35	170.136	28.1	no	A	CCNA_02411	putative lytic transglycosylase pleA	10.2895	42.359	RNA-seq
2558195	-	16.6198	16.5985	20	16.5182	10.783	17.6128	12.8207	12.35	124.546	60	no	IP	CCNA_02413	acyl-CoA dehydrogenase	121.128	171.895	RNA-seq
2558254	-	127.829	148.703	144	128.233	79.5888	117.74	131.871	132.674	559.255	156	no	IP	CCNA_02413	acyl-CoA dehydrogenase	48.4103	140.816	RNA-seq
2558267	-	112.645	100.618	80	117.366	63.1576	70.6923	119.966	82.5686	130.251	93	no	IP	CCNA_02413	acyl-CoA dehydrogenase	42.7436	116.947	RNA-seq
2559208	-	60.1186	43.122	40	31.2976	49.2937	29.1938	57.6933	53.6343	118.035	18	no	P	CCNA_02414	DadA-related amino acid oxidase	48.9231	225.684	RNA-seq
2559354	-	0.820732	7.52923	2	5.21627	6.16171	5.06668	5.95249	3.88143	66.7477	0.1	no	P	CCNA_02414	DadA-related amino acid oxidase	6.9231	17.1579	RNA-seq
2559378	+	219.341	550.489	334	517.28	253.657	224.141	243.594	212.773	1935.83	487	no	P	CCNA_02415	HTH transcriptional regulator	21.2105	189.205	RNA-seq
2560042	-	4.92439	84.7038	108	134.319	78.0483	55.9749	30.2203	55.0457	479.472	52	yes	N	CCNA_R0163	small non-coding RNA	26.2821	44.4211	RNA-seq
2560107	+	5129.98	8486.81	11767	12611.6	13344.7	7897.03	5074.27	6492.92	27638.5	4349	no	P	CCNA_02416	DNA-binding protein HU	121.211	4516.28	RNA-seq
2560117	-	17.8509	8.38482	2	0.869378	2.56738	38.362	26.0994	24.7	316.667	0.1	yes	N			2.641	24.1053	RNA-seq
2560823	-	156.965	48.0844	144	96.0663	204.877	92.1653	144.233	172.548	262.933	65	no	A	CCNA_02417	biotin synthase related domain containing protein	11.4103	17.3158	RNA-seq
2560837	-	14.7731	10.9516	15	9.99785	25.1604	37.1557	32.9676	16.5843	165.25	35	yes	A	CCNA_02417	biotin synthase related domain containing protein	7.8205	17.8684	RNA-seq
2560848	-	55.8098	60.2338	58	66.0727	90.8853	69.9685	76.0087	76.2172	394.004	79	no	A	CCNA_02417	biotin synthase related domain containing protein	6.0769	15.4211	RNA-seq
2564496	-	2.66738	20.8765	34	43.0342	40.0511	24.1271	18.3153	25.7586	312.603	147	yes	IP	CCNA_02419	TonB1 protein	9120.15	13025.6	RNA-seq
2564507	-	41.6521	165.643	127	149.968	102.695	132.94	113.097	90.3315	2329.83	847	no	IP	CCNA_02419	TonB1 protein	8318.21	12171.2	RNA-seq
2564827	-	1.84665	11.2938	6	12.1713	10.2695	1.20635	5.95248	3.17571	143.273	38	no	IP	CCNA_02420	TonB accessory protein exbD	5781.23	9339.92	RNA-seq
2564837	-	0.820732	3.76462	2	0.869378	0	0	0.915767	0	32.5609	15	no	IP	CCNA_02420	TonB accessory protein exbD	6015.15	8351	RNA-seq
2565861	-	348.605	1210.66	892	556.402	597.173	593.526	237.184	206.774	16576.1	3767	yes	P	CCNA_02421	TonB accessory protein exbB	3042.95	9528.11	RNA-seq
2565884	-	112.851	603.879	361	232.559	212.065	206.046	233.063	99.8587	10597.6	130	no	P	CCNA_02421	TonB accessory protein exbB	78.1026	6919.37	RNA-seq
2566090	-	2.25701	10.6094	4	1.73876	1.54043	3.61906	5.03672	1.41143	26.8631	0.1	no	N			13.1795	35.5789	RNA-seq
2567822	-	2.87256	0.513357	4	0.869378	0	13.0286	12.8207	2.82286	135.949	0.1	no	P	CCNA_02423	hypothetical protein	37.359	155.079	RNA-seq
2567881	+	37.5485	62.1162	48	56.5095	60.0767	96.0257	65.0195	83.98	149.783	80	no	P	CCNA_02424	transcriptional regulator, TetR family	1.9211	36.9231	RNA-seq
2568784	-	29.9567	18.1386	16	18.2569	6.67519	20.0255	19.2311	16.5843	81.4023	29	yes	N	CCNA_R0058	tRNA-Phe	116.974	1725.34	RNA-seq
2570970	-	33.8552	2.22455	16	20.4304	48.7802	1.68889	28.8467	22.23	218.164	0.1	no	P	CCNA_02428	bacterial protein translation initiation factor 1 (IF-1)	69.2051	829.684	RNA-seq
2571555	+	43.4988	28.5769	53	42.1648	63.6711	38.362	33.4255	62.8086	165.251	18	no	A	CCNA_02430	conserved cytosolic protein	2.6316	14.2308	RNA-seq
2571934	-	20.5182	17.9675	46	59.5523	46.7264	73.3463	30.6782	51.5172	125.359	11	yes	P	CCNA_02430	conserved cytosolic protein	131.359	434.632	RNA-seq
2573383	+	22.7753	19.3365	17	24.7772	18.4852	25.3334	32.5097	19.4072	201.876	20	no	A	CCNA_02432	cytosine/uracil/thiamine/allantoin permease family protein	3.8947	46.2308	RNA-seq
2575102	-	3.69329	4.27797	17	26.9507	29.2681	69.9685	36.6307	36.3443	360.631	0.1	yes	P	CCNA_02433	hypothetical protein	22.0513	108.026	RNA-seq, tiling array
2577616	+	145.475	117.559	78	108.238	96.5335	120.153	168.043	110.092	96.0569	46	no	N	CCNA_R0059	tRNA-Thr	41.2895	13739	RNA-seq
2578743	+	34.2655	29.6036	3	18.6916	11.81	19.7842	27.0151	9.88001	65.1218	0.1	no	P	CCNA_02438	quinone oxidoreductase	5.9474	20.4872	RNA-seq
2578748	-	120.648	63.314	25	33.471	53.4015	25.816	62.7301	81.1572	70.0067	19	yes	P	CCNA_02437	transcriptional regulator, LysR family	2.3333	33.5789	RNA-seq
2578777	+	30.9826	6.67364	3	5.65096	7.70214	34.2604	30.6782	17.9957	55.3521	7	yes	P	CCNA_02438	quinone oxidoreductase	18.0789	32.6154	RNA-seq
2580803	+	5.74512	2.90902	8	11.7366	17.4582	0.965083	3.66307	3.52857	36.6329	10	no	A	CCNA_02439	transporter, major facilitator superfamily	5.5526	10.4103	RNA-seq
2581136	+	8.20732	3.93573	27	19.1263	33.8894	24.8509	13.7365	17.29	26.8631	16	yes	A	CCNA_02439	transporter, major facilitator superfamily	6.3421	11.1538	RNA-seq
2582039	+	28.3152	15.9141	61	28.2548	31.322	26.781	39.8359	30.3457	94.4311	4	no	A	CCNA_02440	transcriptional regulator	7.4737	14.3077	RNA-seq
2583369	+	56.8357	72.8966	199	85.6337	149.935	108.089	111.266	97.7415	105.014	40	no	A	CCNA_02442	beta-xylosidase	12.2895	16.6923	RNA-seq
2585456	-	9.43841	25.4967	20	29.1242	10.783	27.5049	13.2786	10.9386	42.3307	13	no	IP	CCNA_02443	carboxymethylenebutenolidase	15.6923	25.3947	RNA-seq
2589559	-	5.9503	2.39566	6	0	2.0539	0	0	0	26.8631	1	no	I	CCNA_02448	hypothetical protein	233.462	362.553	RNA-seq
2589827	-	738.453	831.98	634	767.661	746.081	736.841	555.413	507.762	2234.62	1050	no	P	CCNA_02448	hypothetical protein	22.1795	248	RNA-seq
2591894	+	0.205183	2.7379	38	60.4218	70.3462	74.0701	103.94	72.3358	45.5823	10	yes	P	CCNA_02452	hypothetical protein	203.079	4234.69	RNA-seq
2593429	-	8.20732	3.93573	1	3.9122	2.56738	2.17144	4.12095	12.7029	52.9133	20	no	I	CCNA_02454	N-methylhydantoinase (ATP-hydrolyzing)	19.3077	29.3158	RNA-seq
2597453	-	308.39	237.342	337	284.722	311.167	171.302	393.78	386.026	979.325	69.1	no	P	CCNA_02455	hypothetical protein	19.9744	1041.95	RNA-seq
2599561	+	35.907	45.1754	39	36.0792	40.5646	20.9906	45.7884	55.7515	161.992	35.1	no	P	CCNA_02458	methylmalonyl-CoA mutase beta subunit	7.5789	192.103	RNA-seq
2601746	-	4.51402	13.005	14	2.17344	4.10781	4.58414	5.95249	13.4086	51.2801	22	no	A	CCNA_02459	methylmalonyl-CoA mutase alpha subunit	7.4872	29.1316	RNA-seq
2603782	+	21.9546	23.4433	10	30.8629	23.6199	20.508	30.6782	17.29	60.2369	10	no	A	CCNA_02461	hypothetical protein	5.6579	15.359	RNA-seq
2603805	-	178.51	208.251	82	69.1155	74.4541	86.3749	96.6134	48.3415	1045.23	190	yes	IP	CCNA_02460	hypothetical protein	121	182.474	RNA-seq
2604192	-	16.6198	24.6411	9	18.6916	12.3234	9.40956	12.3629	10.2329	61.0499	0.1	no	P	CCNA_02461	hypothetical protein	8.2821	178.579	RNA-seq
2604333	+	5.74512	45.6887	102	88.6765	44.159	28.2287	31.594	28.9343	151.416	16	yes	P	CCNA_02462	hypothetical protein	10.3947	300.897	RNA-seq
2604711	-	43.4988	63.8273	69	69.5502	34.4029	45.6002	56.7776	55.7515	111.524	0.1	no	N			18.6923	28.4211	RNA-seq
2605028	-	146.706	250.176	102	180.831	118.613	78.8955	106.687	84.6858	424.127	29	yes	N			73.5128	114.395	RNA-seq, beta-gal
2605120	-	6.77104	6.16028	5	3.47751	0.513476	6.99685	2.28942	1.76429	65.9347	3	no	I	CCNA_02463	UDP-N-acetylglucosamine 4-epimerase	76.6923	112.474	RNA-seq
2605130	-	13.9524	7.87147	6	9.12847	0	4.58414	7.32614	3.17572	43.1436	23	no	I	CCNA_02463	UDP-N-acetylglucosamine 4-epimerase	74.3333	106.105	RNA-seq
2607381	-	431.294	604.563	323	313.411	422.078	430.909	383.249	319.336	2795.5	996	no	P	CCNA_02464	UDP-glucose 6-dehydrogenase	87.3333	236.526	RNA-seq
2607397	-	85.356	222.454	101	70.4196	80.6158	108.331	82.8769	62.1029	1644.41	81.2	no	P	CCNA_02464	UDP-glucose 6-dehydrogenase	21.5641	212.368	RNA-seq
2607956	+	51.9113	36.4483	30	47.8158	39.5377	30.8827	34.3413	29.9929	70.8196	7	no	N	CCNA_R0060	tRNA-Cys	29.7895	2597.33	RNA-seq
2608458	-	34.2655	26.1812	10	12.1713	22.593	46.8065	40.7516	26.8172	28.489	0.1	yes	N	CCNA_R0164	small non-coding RNA	58.6923	281.842	RNA-seq
2608643	-	8.00213	18.3097	17	9.99784	2.56738	8.44447	0.457884	1.05857	118.841	57	no	I	CCNA_02465	UDP-glucose 6-dehydrogenase	46.5128	70.6053	RNA-seq
2609899	-	56.2201	72.7255	61	69.1155	60.5902	134.629	64.5616	81.8629	309.343	109	no	P	CCNA_02465	UDP-glucose 6-dehydrogenase	76.3846	122.658	RNA-seq
2609906	-	4.71921	14.8873	0	5.65096	0	8.68575	0.915767	2.11714	52.9133	8	no	P	CCNA_02465	UDP-glucose 6-dehydrogenase	76.8718	114.368	RNA-seq
2610131	+	10.4643	16.2563	28	21.7344	14.8908	20.2667	24.2678	11.6443	74.8916	10	no	A	CCNA_02466	UDP-glucose 4-epimerase	14.2368	105.154	RNA-seq
2611053	-	1.64146	2.05343	1	0	0	2.41271	0.915767	0.705715	31.748	11	no	IP	CCNA_02466	UDP-glucose 4-epimerase	475.333	656.342	RNA-seq
2611408	+	4.92439	5.13357	6	10.4325	5.13476	6.99685	10.5313	3.88143	60.2369	0.1	no	A	CCNA_02467	polyisoprenylphosphate hexose-1-phosphotransferase pssZ	5.2105	10.359	RNA-seq
2611637	-	11.2851	10.9516	5	15.6488	13.8639	16.4064	7.32614	6.35143	41.5104	25	no	P	CCNA_02467	polyisoprenylphosphate hexose-1-phosphotransferase pssZ	1051.49	1968.24	RNA-seq
2611869	-	0.205183	0.513357	0	0	2.0539	0	0.915767	0	30.1148	17	no	I	CCNA_02468	hypothetical protein	24.4872	34.2632	RNA-seq
2611964	-	56.8357	56.9826	25	52.1627	30.2951	13.5112	37.5465	39.8729	207.581	121	yes	AP	CCNA_02468	hypothetical protein	12.7179	18.1316	RNA-seq
2612245	-	15.7991	26.1812	18	28.2548	16.9447	13.5111	18.7733	22.9357	205.135	50	no	A	CCNA_02469	protein hipA	12.7179	40	RNA-seq
2612537	+	101.36	58.8649	33	59.1177	41.5916	24.8509	56.3197	47.2829	315.854	80	yes	I	CCNA_02469	protein hipA	14.3947	25.6667	RNA-seq
2613113	+	964.975	763.532	1565	1204.52	1394.08	856.994	1465.23	1294.64	1169	381	no	AP	CCNA_03967	NEW	43.2368	123.41	RNA-seq
2619984	-	100.95	143.226	105	152.576	146.341	158.274	113.555	155.963	1162.48	717	no	P	CCNA_02474	transcriptional regulator, MarR family	45.9231	119.5	RNA-seq
2620783	-	122.289	87.9551	162	134.754	256.738	208.94	190.022	124.206	412.731	72	no	P	CCNA_02475	transcriptional regulator vanR	2.8974	80.5789	RNA-seq
2620875	+	0.205183	0	0	3.04282	12.8369	6.03177	1.37365	7.05715	48.0285	0.1	no	P	CCNA_02476	vanillate demethylase oxygenase subunit A vanA	2.2368	14.0256	RNA-seq
2627992	+	14.1576	4.96245	5	4.78158	12.3234	9.8921	4.12095	2.47	28.489	10	no	A	CCNA_02481	TonB-dependent receptor	24.9737	43.9744	RNA-seq
2630321	-	67.5052	76.6612	38	61.2912	26.7007	26.781	45.3305	26.4643	228.747	30	no	IP	CCNA_02482	transcriptional regulator, AraC family	22.2308	39.5526	RNA-seq
2631905	-	15.3887	31.4858	16	21.2997	20.0256	27.0223	14.6523	15.5257	90.3444	29.1	no	IP	CCNA_02483	4-coumarate--CoA ligase	16	39.1316	RNA-seq
2635093	-	102.797	188.06	46	151.272	83.1831	208.217	154.307	148.906	488.436	261	no	P	CCNA_02486	transcriptional regulator, AraC family	4.2564	15.3158	RNA-seq
2635164	+	10.8747	3.08014	15	24.3426	23.6199	18.0953	10.9892	14.4672	136.762	92	yes	I	CCNA_02487	4-hydroxybenzoate 3-monooxygenase	1.9474	25.3333	RNA-seq
2637015	-	37.3433	49.9667	39	47.8158	49.8072	67.7971	61.3564	34.2272	65.1218	5	no	A	CCNA_02488	acetate/3-ketoacid CoA transferase, subunit A	7.1795	13.1053	RNA-seq
2640276	-	43.704	30.8014	46	27.3854	49.8072	27.2636	57.2355	32.8157	133.503	64	no	A	CCNA_02492	protocatechuate 3,4-dioxygenase subunit alpha	2.0256	56.9211	RNA-seq
2644448	+	123.315	130.393	82	53.9014	99.1009	147.658	99.8186	49.7529	311.782	85	no	A	CCNA_02496	hypothetical protein	4.7895	39.5128	RNA-seq
2647851	+	3.28293	0	0	0	4.10781	1.20635	5.03672	5.99858	70.8196	1	no	P	CCNA_02498	YjbJ-related lytic transglycosylase	2.2895	36.3077	RNA-seq
2647863	+	56.6305	3.76462	7	1.30407	63.6711	52.8383	104.855	74.8058	245.847	12	yes	P	CCNA_02498	YjbJ-related lytic transglycosylase	5.6579	49.5128	RNA-seq
2653520	-	417.137	570.853	315	439.036	313.734	439.354	385.08	299.929	837.671	332	no	A	CCNA_02503	type IV secretory pathway, VirB9 channel protein	5.7692	53.6842	RNA-seq
2655899	-	9.43841	2.22455	0	2.17344	3.59433	2.17144	2.28942	1.76429	30.9277	0.1	no	N			23.2051	38.6842	RNA-seq
2656618	+	4.92439	5.81804	0	0	18.4851	25.3334	29.7624	29.9929	27.676	3	yes	P	CCNA_02507	polyisoprenylphosphate hexose-1-phosphotransferase hfsE	11.1053	93.8462	RNA-seq
2663290	-	2.66738	62.6295	95	122.582	205.904	52.597	50.8251	46.2243	167.689	40	yes	P	CCNA_02512	polysaccharide autokinase-related protein hfsB	62.6667	169.342	RNA-seq
2663299	-	1.84665	15.0585	59	39.122	43.6455	14.7175	13.7365	23.6414	48.0285	12	yes	P	CCNA_02512	polysaccharide autokinase-related protein hfsB	60.5385	142.342	RNA-seq
2663541	-	0	0	0	0.434689	0	6.51431	0.457884	1.05857	41.5104	9	no	IP	CCNA_02512	polysaccharide autokinase-related protein hfsB	158	215.605	RNA-seq
2666045	-	20.3131	6.3314	12	13.91	210.525	250.922	505.961	510.585	1752.69	21	yes	P	CCNA_02515	cytosolic protein	161.769	378.816	RNA-seq
2666910	-	10.054	14.5451	3	13.0407	5.13476	11.0985	5.95249	2.82286	58.6111	39	no	P	CCNA_02516	glutathione S-transferase	33.0256	197.974	RNA-seq
2666918	-	254.837	254.625	191	119.105	126.315	151.518	136.907	133.027	448.544	203	no	P	CCNA_02516	glutathione S-transferase	6.0769	183.71	RNA-seq
2670957	-	0.205183	1.88231	0	1.30407	1.54043	0.723812	2.7473	5.64572	28.489	20	no	P	CCNA_02520	aspartyl/glutamyl-tRNA(Asn/Gln) amidotransferase subunit C	179.462	568.105	RNA-seq
2670966	+	23.8012	31.657	21	15.6488	18.9986	27.5049	18.3153	29.9929	33.3738	11	no	P	CCNA_02521	endonuclease involved in recombination	1.1842	28.8462	RNA-seq
2670975	-	32.2137	36.9617	20	29.9935	29.2681	23.8858	41.6674	34.58	80.5894	50	no	P	CCNA_02520	aspartyl/glutamyl-tRNA(Asn/Gln) amidotransferase subunit C	19.2821	433.211	RNA-seq
2671117	+	1968.32	2252.78	1099	1570.96	1062.9	1735.95	1305.43	1638.67	3156.15	970	no	P	CCNA_02521	endonuclease involved in recombination	16.7632	116.692	RNA-seq
2671671	+	7.59177	46.031	144	162.574	186.905	121.842	115.387	101.976	103.381	23	yes	P	CCNA_02522	hypothetical protein	40.8158	177.769	RNA-seq
2672303	+	283.152	16097	25629	16827.2	19818.1	17783.1	8246.94	8611.13	49564.7	4250	yes	P	CCNA_02523	hypothetical protein	38.8158	317.487	RNA-seq, tiling array
2672357	-	25.2375	10.7805	2	10.8672	18.4851	42.2224	78.7559	43.7543	58.6111	25	yes	N	CCNA_R0165	small non-coding RNA	10.1795	69.8421	RNA-seq
2672389	-	0	2.22455	3	2.60813	2.56738	3.13652	0.915767	2.47	32.5609	1	no	A	CCNA_02523	hypothetical protein	5	16.3947	RNA-seq
2673478	-	74.2762	64.3407	74	39.9914	26.7008	62.0066	41.6674	40.5786	166.064	5	no	P	CCNA_03899	NEW	5.1026	179.947	RNA-seq
2676250	-	346.759	433.444	543	467.291	572.013	411.125	476.199	443.189	875.937	284	no	A	CCNA_02527	hypothetical protein	51.1795	83.0789	RNA-seq
2676283	-	42.2677	29.6036	34	29.5588	37.9973	17.8541	32.9676	42.6957	242.581	18.1	no	A	CCNA_02527	hypothetical protein	36.5385	58.9211	RNA-seq
2676402	-	40.8314	56.9826	24	22.6038	17.4582	17.854	24.7257	29.9929	317.48	75.1	yes	A	CCNA_02527	hypothetical protein	31.9231	56.0263	RNA-seq
2676433	-	90.896	81.2814	38	66.942	35.9433	59.3526	50.8251	36.3443	449.35	63.2	no	A	CCNA_02527	hypothetical protein	21.6667	38.5526	RNA-seq
2676499	-	1.84665	1.36895	2	4.34689	0	4.82541	0.915767	4.58715	56.165	0.1	no	A	CCNA_02527	hypothetical protein	2.5385	12.7632	RNA-seq
2676573	+	24.8271	24.47	15	35.2098	20.0256	25.5747	40.7516	23.6414	67.5606	1	no	P	CCNA_02528	hypothetical protein	156.421	1116.85	RNA-seq
2680406	-	48.218	3.76462	21	33.471	10.783	21.7144	23.3521	10.2329	32.5609	13	no	P	CCNA_02531	proline-rich hypothetical protein	13.9231	56.5526	RNA-seq
2680699	+	94.9997	73.7522	29	53.4667	42.1051	40.0509	49.9094	70.5714	273.523	31	yes	I	CCNA_02533	hypothetical protein	9.6842	141.051	RNA-seq
2680945	-	9.02805	13.8606	5	6.52033	17.4582	16.889	10.5313	17.6429	26.8631	0.1	no	A	CCNA_02533	hypothetical protein	248.256	341.711	RNA-seq
2681158	-	21.7494	4.44909	0	4.34689	9.24257	8.68575	20.1469	8.82143	345.969	15	yes	P	CCNA_02534	hypothetical protein	27.1026	756.684	RNA-seq
2681269	+	180.561	156.232	90	129.103	126.829	207.975	217.953	118.913	154.668	0.1	no	P	CCNA_02535	DNA topoisomerase I	22.5526	326.205	RNA-seq
2681291	+	13.9524	6.67364	4	10.8672	28.7547	10.8572	13.7365	7.41001	323.185	59	no	P	CCNA_02535	DNA topoisomerase I	168.263	434.154	RNA-seq
2684051	+	17.2354	12.6628	26	9.56316	4.10781	3.61906	9.15767	5.99858	49.6543	15	yes	P	CCNA_03900	NEW	201.947	436.923	RNA-seq
2687079	-	2.25701	4.10685	0	4.78158	0	1.93017	2.7473	1.41143	27.676	0.1	no	I	CCNA_02538	endoglucanase E	37.7436	51.3684	RNA-seq
2688132	+	43.4988	40.5552	77	69.9849	47.2398	49.7018	46.2463	47.9886	88.7333	20	no	P	CCNA_02539	aspartate aminotransferase	3.8684	128.282	RNA-seq
2690727	-	89.0494	179.333	165	299.066	174.068	177.575	200.095	227.593	597.522	329	no	P	CCNA_02540	N-acyl-L-amino acid amidohydrolase	20.5385	161.79	RNA-seq
2691646	+	383.897	331.971	174	173.006	168.42	294.833	121.339	117.149	355.746	37	no	IP	CCNA_02542	hypothetical protein	26.8684	107.487	RNA-seq
2692188	+	840.429	1030.31	753	868.508	703.975	740.219	869.063	841.565	3931.94	1672.1	no	P	CCNA_02543	LSU ribosomal protein L33P	415.842	6108.46	RNA-seq
2692741	-	1661.36	107.805	50	31.2976	127.856	309.068	1739.5	1821.45	1152.72	350	yes	I	CCNA_02544	hypothetical protein	69.2821	182.684	RNA-seq
2694497	-	21.5442	13.1762	20	23.0385	22.593	13.9937	19.689	16.9372	39.8845	1	no	P	CCNA_02545	alkaline phosphatase	100.641	192.237	RNA-seq
2696307	+	14.3628	5.4758	4	8.69378	9.75605	4.58414	9.15767	14.1143	88.7333	1	no	AP	CCNA_02548	hypothetical protein	1.4211	86.4872	RNA-seq
2696372	-	235.55	76.8324	51	129.103	775.863	1048.56	1676.31	774.522	2591.18	1182.1	yes	P	CCNA_02547	response regulator receiver protein divK	42.2051	760	RNA-seq, tiling array, biochemical
2696466	-	308.185	395.285	225	289.937	505.261	334.16	322.808	312.632	1028.97	741	no	AP	CCNA_02547	response regulator receiver protein divK	11.5897	48.8421	RNA-seq
2696934	+	13.1317	15.4007	27	20.8651	6.16171	30.4001	7.78402	11.9972	38.2587	27	no	IP	CCNA_02549	glucokinase	40.1842	121.154	RNA-seq
2696954	+	10.054	51.3357	136	135.188	98.074	69.2447	59.5249	54.6929	169.323	47	yes	IP	CCNA_02549	glucokinase	49.6842	215.846	RNA-seq
2699284	+	35.2915	42.4375	17	19.561	11.2965	3.86033	15.1102	11.6443	103.381	8	yes	I	CCNA_02551	hypothetical protein	15.6316	159.205	RNA-seq, beta-gal
2699421	+	1436.69	1220.08	1745	968.921	2108.34	1485.75	1137.38	1006.7	6698.98	728	no	IP	CCNA_02552	ATP-dependent Clp protease adaptor protein ClpS	133.737	393.615	RNA-seq, beta-gal
2700909	-	16.0043	13.1762	0	4.34689	13.8639	5.7905	5.95249	6.35143	226.308	12	no	A	CCNA_02553	ATP-dependent clp protease ATP-binding subunit ClpA	11.0769	22.2368	RNA-seq
2702239	+	104.643	110.372	143	166.051	216.687	302.553	168.043	104.093	230.38	76	no	P	CCNA_02554	hypothetical protein	13.4211	359	RNA-seq, beta-gal
2703112	-	227.548	218.176	516	265.161	360.46	268.534	362.643	279.816	586.127	102	no	P	CCNA_02555	adenosine 5'-monophosphoramidase	5.0769	175.026	RNA-seq
2703649	-	16.825	23.4433	20	28.2548	29.7816	14.9588	38.4622	29.9929	30.9277	18	no	A	CCNA_02556	hypothetical protein	2.9744	59.3158	RNA-seq
2710554	-	17.6457	289.191	933	1765.27	748.648	173.956	444.147	814.396	2093.76	258	yes	P	CCNA_02562	Sel1 repeat domain protein	23.8205	391.421	RNA-seq, tiling array
2712103	-	98.0774	106.778	228	157.357	376.892	280.839	120.881	116.09	210.027	22	yes	IP	CCNA_02563	acyl-CoA dehydrogenase	16.5897	25.1579	RNA-seq
2713165	-	252.17	182.584	168	246.903	250.063	139.937	235.352	169.372	464.824	64	no	P	CCNA_02564	acyl-CoA dehydrogenase, short-chain specific	2.5128	29.5	RNA-seq
2713242	+	74.8917	15.4007	2	17.3875	37.4837	97.2322	155.68	115.032	465.63	220	yes	P	CCNA_02565	hypothetical protein	2.4211	96.5897	RNA-seq
2716613	+	4195.99	5526.29	18594	11119.3	14648.5	10081.5	8337.61	9229.69	27095.6	8583	yes	P	CCNA_02567	sensory transduction histidine kinase pleC	76.8158	250.949	RNA-seq, biochemical
2718322	+	1.43628	4.44909	6	13.0407	18.9986	15.6826	6.41037	9.52715	35.8126	21	no	I	CCNA_02567	sensory transduction histidine kinase pleC	58.0789	97.0513	RNA-seq
2721236	-	20.1079	27.379	31	34.7751	21.0525	27.5049	47.162	32.11	151.416	38	no	P	CCNA_02569	glutathione S-transferase	7.9487	88.8421	RNA-seq
2721502	-	20.3131	45.8599	23	35.6445	30.8086	60.8002	21.5205	12.7028	187.229	45.1	no	A	CCNA_02570	transporter	3.8718	10.1053	RNA-seq
2722817	+	35.4966	8.38482	5	10.4325	7.70214	6.75558	9.61556	14.1143	30.9277	16	yes	P	CCNA_02571	transporter	8.5526	29.1282	RNA-seq
2722962	-	52.5268	51.3357	49	43.0342	77.0214	56.2161	56.7776	51.5172	228.747	8	no	A	CCNA_02571	transporter	17.1282	26.2105	RNA-seq
2723255	-	3.69329	6.3314	0	1.73876	0	1.44762	2.28942	2.82286	28.489	0.1	no	A	CCNA_02571	transporter	2.359	13.3158	RNA-seq
2724537	+	32.6241	29.7747	64	46.077	70.8597	24.8509	49.9093	78.6872	145.719	25	no	P	CCNA_02572	adenylosuccinate lyase	11.8684	430.974	RNA-seq
2725003	-	67.9155	62.6295	59	45.6423	66.2384	94.0956	38.4622	37.4029	53.7262	33	no	A	CCNA_02572	adenylosuccinate lyase	4.2308	39.1842	RNA-seq
2725781	-	1.64146	1.71119	2	0.434689	0.513476	3.86033	9.15767	0	25.2299	0.1	no	A	CCNA_02572	adenylosuccinate lyase	2.6667	25.6053	RNA-seq
2727659	-	2135.75	3558.08	1310	1896.11	2246.46	1894.21	2736.77	1813.34	3949.87	1566	no	P	CCNA_02575	cytosolic protein	38.641	654.211	RNA-seq
2727681	+	8.61768	25.3256	5	9.56316	4.10781	3.13652	10.5313	9.52715	58.6111	0.1	no	P	CCNA_02576	phosphoribosylamidoimidazole-succinocarboxamide synthase	18.4211	32.5641	RNA-seq
2727713	+	11.6954	19.5076	11	25.6466	12.3234	10.3746	11.4471	13.4086	52.1004	6	no	P	CCNA_02576	phosphoribosylamidoimidazole-succinocarboxamide synthase	29.8421	42.8205	RNA-seq
2727764	+	31.5982	41.2397	29	24.7773	35.9433	19.0604	17.3996	13.4086	105.819	2	yes	P	CCNA_02576	phosphoribosylamidoimidazole-succinocarboxamide synthase	43.5789	114.744	RNA-seq
2727792	+	37.7536	46.5443	33	50.8586	30.2951	26.7811	24.2678	21.5243	161.992	65.1	no	P	CCNA_02576	phosphoribosylamidoimidazole-succinocarboxamide synthase	58.5263	402.59	RNA-seq
2729204	-	0.205183	0.855594	0	1.30407	2.56738	1.44762	1.37365	0.352857	26.8631	0.1	no	I	CCNA_02578	transcriptional regulator, TetR family	11.7436	35.6316	RNA-seq
2729879	+	1.02591	4.79133	6	9.12847	13.8639	8.2032	10.5313	7.76286	30.9277	5	no	P	CCNA_02579	cytochrome P450	5.1842	21.3846	RNA-seq
2731667	+	14.9783	15.2296	38	33.471	24.6469	20.508	22.4363	14.4672	31.748	19	no	P	CCNA_02581	hypothetical protein	8.1842	86.7179	RNA-seq
2732389	+	189.384	244.187	315	274.723	316.301	203.391	316.855	261.114	462.386	327	no	P	CCNA_02583	phosphoribosylformylglycinamidine synthase I	32.6053	765.539	RNA-seq
2733390	-	16.2094	65.1963	100	58.683	5.13476	27.5049	12.3629	21.1714	56.9779	0.1	yes	P	CCNA_03970	NEW	3	49.2105	RNA-seq
2734094	+	8.82286	24.9834	38	28.6895	31.322	18.5778	23.81	37.4029	68.3809	6	no	P	CCNA_02586	phosphoribosylformylglycinamidine synthase II	20.7632	412	RNA-seq
2734114	+	1.02591	2.05343	0	2.60813	1.02695	0.723812	1.37365	0.352857	32.5609	20	no	I	CCNA_02586	phosphoribosylformylglycinamidine synthase II	197.105	465.282	RNA-seq
2735769	-	4.10366	1.02671	0	2.60813	2.0539	1.20635	1.37365	1.05857	30.1148	12	no	A	CCNA_02586	phosphoribosylformylglycinamidine synthase II	6.4872	34.6053	RNA-seq
2739206	-	3.89847	9.92489	12	12.1713	4.10781	2.41271	10.0734	11.2914	61.8628	2	no	P	CCNA_02588	aminopeptidase	35	213.579	RNA-seq
2739286	+	636.272	775.34	560	740.275	632.089	536.104	664.389	538.107	1907.36	179	no	P	CCNA_02589	bolA-related transcriptional regulator	16.0526	201.256	RNA-seq
2739298	+	54.989	28.5769	26	32.167	26.7007	19.3016	45.3305	28.2286	257.236	60	no	P	CCNA_02589	bolA-related transcriptional regulator	62.3947	245.872	RNA-seq
2740538	+	19.9028	20.5343	23	13.0407	37.4837	8.2032	27.473	33.1686	57.7908	0.2	no	P	CCNA_02591	glutaredoxin	163.237	813.615	RNA-seq
2741397	+	23.1857	5.81804	25	12.1713	46.2129	6.27304	21.9784	23.9943	55.3521	8	no	N			40.7632	92	RNA-seq
2743618	-	3.48811	3.5935	0	0.434689	0.513476	0	4.57884	5.64572	28.489	7	no	P	CCNA_02595	hypothetical protein	74.3846	2933.29	RNA-seq
2744422	-	781.952	428.311	442	629.864	640.305	425.119	596.164	685.955	9207.95	1312	no	P	CCNA_02596	SSU ribosomal protein S4P	4617.13	6587.55	RNA-seq
2744457	-	244.168	440.289	363	444.253	446.724	362.148	334.713	417.078	2210.19	241	no	P	CCNA_02596	SSU ribosomal protein S4P	87.1538	5153.18	RNA-seq
2745116	+	8.20732	11.6361	9	7.38971	5.13476	10.3746	11.905	11.9972	33.3738	5	no	A	CCNA_02598	toxin protein relE-2	14.2632	107.923	RNA-seq
2745402	-	34.2655	38.844	22	25.6466	22.593	41.7398	30.2203	39.1672	144.085	11	no	P	CCNA_02599	antitoxin protein relB-2	42.3077	252.526	RNA-seq
2747566	-	495.927	102.158	89	222.561	159.691	79.1368	155.68	76.9229	250.725	41	no	P	CCNA_02601	glutathione-dependent formaldehyde dehydrogenase	8.1026	151.737	RNA-seq
2753826	-	86.7923	39.8707	30	49.1198	42.105	63.4542	38.4622	33.8744	184.79	3.1	no	P	CCNA_02606	hybrid sensor histidine kinase/receiver domain protein	9.4872	20.3684	RNA-seq
2753841	-	0.410366	0.855594	0	2.60813	0	0	0	0	30.9277	0.1	no	P	CCNA_02606	hybrid sensor histidine kinase/receiver domain protein	10.8462	14.7895	RNA-seq
2753851	+	114.902	126.97	110	118.67	121.694	164.547	136.449	92.4486	210.027	16	no	P	CCNA_02607	isocitrate dehydrogenase (NADP)	35.3421	1482.26	RNA-seq
2755270	+	2.46219	46.5443	208	133.884	104.236	22.4382	42.5832	76.5701	73.2657	30	yes	P	CCNA_02608	hypothetical protein	24.6579	166.641	RNA-seq
2760739	+	21.7494	34.2238	16	20.8651	20.539	18.3366	21.5205	16.9372	90.3591	67	no	A	CCNA_02612	alanyl-tRNA synthetase	1.8421	13.3846	RNA-seq
2761128	-	0	0.684475	0	1.73876	0	0	0.915767	6.70429	26.8631	11	no	P	CCNA_02612	alanyl-tRNA synthetase	229.256	412.553	RNA-seq
2761162	-	36.9329	62.2873	82	50.8586	44.6724	43.67	40.2938	51.87	183.977	19	no	P	CCNA_02612	alanyl-tRNA synthetase	22.5641	268.658	RNA-seq
2762714	-	6.15549	0.513357	0	2.60813	1.54043	0.482541	0.457884	0	31.748	0.1	no	P	CCNA_02614	fumarylacetoacetase	15.8718	86	RNA-seq
2767181	+	19.2872	10.6094	10	18.6916	15.9178	6.27304	15.1102	40.2257	45.5823	10	no	P	CCNA_02619	stomatin/prohibitin-related protein	12.5526	296.333	RNA-seq
2768558	+	498.594	335.222	231	263.421	362.514	252.369	234.894	152.082	475.407	97	no	P	CCNA_02621	CAAX amino terminal protease family	19.9474	53.2821	RNA-seq
2773187	-	0	7.52923	8	26.9507	4.62129	6.03177	0.457884	2.11714	30.1148	17	yes	I	CCNA_03971	NEW	1381.82	2168.16	RNA-seq
2773216	-	0.205183	105.409	73	168.66	96.5335	41.016	24.7257	34.58	690.312	44.2	yes	P	CCNA_03971	NEW	50.9744	1902.42	RNA-seq, tiling array, biochemical
2774920	-	29.3411	499.325	412	699.849	262.386	369.868	132.786	241.002	1536.96	139	yes	IP	CCNA_02624	cell division protein ftsA	218.18	299.5	RNA-seq
2775845	-	140.55	61.4316	47	141.273	452.886	896.079	738.566	303.81	1085.14	533	yes	IP	CCNA_02625	cell division protein ftsQ	163.41	838.5	RNA-seq
2778327	-	32.2137	38.844	35	29.9935	15.9178	17.854	41.2095	27.5229	210.027	6	no	P	CCNA_02627	aminopeptidase	32.6923	164.237	RNA-seq
2778348	+	15.7991	15.7429	18	30.8629	23.6199	18.0953	27.0151	21.1714	96.0569	15	no	N	CCNA_R0170	small non-coding RNA	8.0526	57.6667	RNA-seq
2781007	-	44.1143	47.7422	104	96.9356	72.9136	41.4986	70.5141	62.8086	196.186	63	no	A	CCNA_02630	hypothetical protein	7.4359	290.237	RNA-seq
2782070	+	12.311	10.7805	28	16.5182	4.62129	9.65083	19.2311	19.76	33.3738	11	no	P	CCNA_02632	SOUL domain heme-binding protein	3.8421	29.5641	RNA-seq
2782082	+	176.457	289.875	545	173.441	67.7789	30.1588	68.2247	115.032	122.107	4	yes	P	CCNA_02632	SOUL domain heme-binding protein	3.1316	52.1026	RNA-seq
2782097	+	8.20732	3.25126	10	7.8244	9.75605	1.44762	15.1102	3.17572	26.0502	1	no	P	CCNA_02632	SOUL domain heme-binding protein	13.8421	73	RNA-seq
2785185	-	19.4924	16.7696	21	16.5182	30.2951	31.1239	42.1253	35.2857	32.5609	13	no	P	CCNA_02633	membrane-bound glycosyl hydrolase	93.2308	127.579	RNA-seq
2788076	+	330.549	233.748	274	196.479	167.393	316.065	229.858	169.372	669.967	120.1	no	P	CCNA_02637	PAS-family sensor histidine kinase	43.7895	173.564	RNA-seq
2793649	-	1.43628	10.9516	158	89.5459	90.3718	2.41271	24.7257	100.211	63.496	3	no	IP	CCNA_02640	phospho-N-acetylmuramoyl-pentapeptide- transferase	130.359	385.632	RNA-seq
2800019	-	40.421	70.6721	15	92.1541	186.905	290.007	178.575	161.962	350.861	166	yes	P	CCNA_02646	cell division protein mraZ	12.7436	336.579	RNA-seq
2800063	+	0.410366	5.81804	0	6.95502	8.21562	3.37779	5.4946	3.88143	35.8126	0.1	no	N	CCNA_R0171	small non-coding RNA	3.5263	12.4103	RNA-seq
2800694	-	7.1814	5.30469	6	10.8672	2.56738	12.5461	14.6523	20.4657	41.5104	26	yes	I	CCNA_R0061	RNAseP	16479.4	26994.7	RNA-seq
2800722	-	21768.5	27067.2	21352	23042.9	20125.2	36857	24029.7	26055	91398.2	49402	no	N	CCNA_R0061	RNAseP	490.641	23534.7	RNA-seq, beta-gal
2801282	+	24.0064	31.3148	23	32.6017	41.5916	61.7653	29.7624	38.8143	48.0285	30	no	A	CCNA_02647	transcriptional regulator	0.7895	11.1282	RNA-seq
2803550	+	160.659	105.409	64	60.8565	23.6199	61.2827	60.4407	71.9829	334.573	40	yes	A	CCNA_02649	transcriptional regulator	1.9737	19.1795	RNA-seq
2805513	+	230.42	81.2815	138	116.062	106.29	213.524	141.486	125.97	554.37	50.1	no	P	CCNA_02652	cyclohexanone monooxygenase	7.6316	26.5128	RNA-seq
2807026	+	12.1058	23.101	10	9.99785	6.67519	13.9937	4.12095	2.11714	35.8126	14	no	IP	CCNA_02653	sensory transduction protein kinase	30.8684	41.6667	RNA-seq
2811557	+	296.694	530.811	781	1196.26	653.655	608.243	601.202	541.636	2170.31	234	yes	AP	CCNA_02659	two-component receiver domain protein	14.5526	425.897	RNA-seq
2811605	-	0.820732	1.54007	6	3.47751	1.02695	1.44762	0.457884	3.52857	42.3307	12	no	P	CCNA_02658	3-hydroxybutyryl-CoA dehydratase	72.641	176.737	RNA-seq
2811737	+	257.094	121.152	124	125.19	162.259	130.044	139.654	119.266	1199.92	177	no	P	CCNA_02659	two-component receiver domain protein	374.684	610.667	RNA-seq
2812857	+	225.291	234.262	296	351.229	258.279	180.712	319.603	272.406	457.501	143	no	P	CCNA_02661	peptidase, M16 family	25.9737	353.564	RNA-seq
2813182	-	3.89847	9.75378	8	3.9122	3.59433	2.17144	5.4946	3.88143	75.7045	3	no	A	CCNA_02661	peptidase, M16 family	3.2821	11.0526	RNA-seq
2817327	-	4.51402	3.25126	2	9.56316	9.75605	5.06668	7.32614	4.94	43.1436	12	no	P	CCNA_02662	aminopeptidase	12.1538	166.5	RNA-seq
2817921	-	1043.77	1856.29	2553	2365.14	1242.61	1326.99	2673.59	1760.76	3103.22	419	no	P	CCNA_02663	DnaK suppressor protein dksA	59.8462	1218.37	RNA-seq
2818575	-	49.449	38.5017	204	257.336	635.17	517.526	399.733	258.997	888.146	81	yes	P	CCNA_02664	flagellar assembly regulator fliX	2.7436	201.605	RNA-seq, biochemical
2818733	+	0	0	0	0	1.54043	0.723812	0.457884	0	1.62583	0.1	no	P	CCNA_02665	flagellar P-ring protein flgI	4.7368	37.6667	RNA-seq, biochemical
2822731	-	158.401	217.321	241	182.569	185.365	307.379	238.1	165.49	550.307	30	no	IP	CCNA_02669	hypothetical protein	16.5641	30.1316	RNA-seq
2824573	-	185.28	18.8231	23	5.65096	11.2965	28.4699	217.494	155.61	142.452	3	yes	P	CCNA_02671	hypothetical protein	190.641	290.737	RNA-seq
2824887	-	3.28293	2.7379	1	2.60813	2.0539	6.27304	1.83153	0.705715	25.2299	15	no	I	CCNA_02672	hypothetical protein	211.308	324.658	RNA-seq
2825121	-	52.3216	50.9934	46	45.6423	70.8597	57.1812	39.378	23.2886	171.769	49	no	P	CCNA_02672	hypothetical protein	35.0256	649.658	RNA-seq
2825320	+	34.4707	34.0527	6	20.8651	5.64823	17.1302	19.689	26.1115	99.3086	4.1	yes	P	CCNA_02673	excinuclease ABC subunit A	26.7632	111.103	RNA-seq
2830170	-	8.4125	6.16028	5	6.95502	1.02695	0.482541	2.7473	1.76429	48.0285	21	no	P	CCNA_02676	hypothetical protein	66.8205	255.079	RNA-seq
2830189	-	26.4686	26.8657	38	62.5952	44.159	33.7779	21.5205	30.3457	135.949	14	no	P	CCNA_02676	hypothetical protein	3.7179	192.605	RNA-seq
2832646	-	231.857	235.631	680	510.759	647.494	258.883	386.454	266.76	192.934	124	no	P	CCNA_02679	hypothetical protein	79.0769	300.447	RNA-seq
2839034	+	155.939	50.3089	69	70.8543	172.528	74.7939	74.1772	78.3343	183.164	77	no	P	CCNA_02686	N-carbamoyl-L-amino acid hydrolase	17.7105	26.8462	RNA-seq
2843304	-	60.9394	53.218	56	72.5931	79.5888	86.8574	80.1297	37.7558	87.1001	36	no	A	CCNA_02689	urate oxidase	2.6667	39.6053	RNA-seq
2846861	+	8.4125	5.98916	9	5.21627	6.16171	5.30796	9.15767	9.88001	48.8414	1	no	A	CCNA_02693	iron-regulated protein frpC	2.7368	40.641	RNA-seq
2847042	-	102.181	154.007	42	12.1713	3.59433	0.241271	9.15767	39.8729	436.328	205.2	yes	I	CCNA_02693	iron-regulated protein frpC	93.5897	127.5	RNA-seq
2848045	-	1092.8	1745.93	368	129.537	15.4043	31.8477	96.1556	280.874	735.104	534	yes	P	CCNA_02693	iron-regulated protein frpC	32.1795	136.895	RNA-seq
2848052	-	1734.62	595.494	398	111.28	25.1603	8.68575	68.2247	257.939	593.457	47	yes	P	CCNA_02693	iron-regulated protein frpC	21.4872	122.184	RNA-seq
2851489	+	3.07774	3.76462	8	0.869378	2.0539	7.47939	4.12095	5.64572	26.8631	1	no	P	CCNA_02698	inosine-uridine preferring nucleoside hydrolase	13.1053	132.359	RNA-seq
2859382	+	83.7146	73.5811	110	115.627	165.852	100.851	120.881	75.8643	253.171	79	no	P	CCNA_02704	NADP-dependent malic enzyme	4.4737	151.128	RNA-seq
2862103	-	2981.93	2063.7	2042	2048.69	2375.34	1021.78	2280.72	2483.06	47383.8	3619	no	P	CCNA_02705	cold shock protein	320.795	3450.76	RNA-seq
2868265	-	40.6262	66.3941	11	29.1242	28.2412	35.2255	24.2678	15.5257	50.4672	29	no	N	CCNA_R0069	16S ribosomal RNA	2174.33	5655.89	RNA-seq
2869567	-	770.052	577.869	546	643.34	568.932	444.421	508.708	683.484	4005.22	536	no	P	CCNA_02709	CBS domain containing protein	43.7692	295.105	RNA-seq
2870361	+	40.0107	7.01587	4	27.3854	114.505	156.343	345.244	176.429	215.725	12	yes	P	CCNA_02711	holdfast attachment protein hfaA	11.9211	298.205	RNA-seq
2871772	+	0.410366	0	0	2.17344	0	9.65083	6.86826	0	30.1148	9	no	IP	CCNA_02713	holdfast attachment protein hfaD	150.29	205.41	RNA-seq
2874621	-	13.1317	7.01587	8	6.95502	13.8639	10.8572	4.12095	3.52857	26.0502	10	no	A	CCNA_02714	ABC transporter ATP-binding protein uup	4.1282	15.9737	RNA-seq
2875084	+	192.667	34.9082	14	23.4732	14.3774	47.5304	41.2095	34.2271	218.164	6	no	P	CCNA_02715	MASE1-family sensor histidine kinase	49.0526	93.7692	RNA-seq
2875106	+	414.264	16.4274	59	50.8586	62.1306	21.9556	28.8467	20.1129	147.344	12	no	P	CCNA_02715	MASE1-family sensor histidine kinase	72.9737	101	RNA-seq
2875935	-	167.429	60.0627	66	55.2055	67.2654	66.5907	73.7193	85.0386	197.819	13	no	A	CCNA_02715	MASE1-family sensor histidine kinase	4.5385	24.5	RNA-seq
2877358	+	226.522	294.495	250	255.597	616.171	523.798	306.782	288.99	520.184	245	no	P	CCNA_02716	ABC transporter substrate-binding protein	14.7895	161	RNA-seq
2877939	-	2.87256	0.171119	6	4.34689	0.513476	5.54923	0.915767	0.705715	51.2801	0.1	no	A	CCNA_02716	ABC transporter substrate-binding protein	4.1282	13.7368	RNA-seq
2881568	-	18.6716	29.9458	15	24.3426	8.21562	33.0541	19.689	15.8786	26.8631	12	no	A	CCNA_02720	hypothetical protein	7.0256	10.5789	RNA-seq
2885684	-	144.654	50.6512	39	9.99785	64.1845	57.4224	75.5508	37.7557	122.107	14.1	no	P	CCNA_02722	hypothetical protein	195.231	268.053	RNA-seq
2885832	-	17.6457	2.7379	1	1.73876	4.62129	20.0255	14.1944	12.7029	113.15	25	yes	AP	CCNA_02722	hypothetical protein	6.2051	296.5	RNA-seq
2889018	-	6.56585	5.98916	2	6.08565	2.56738	9.16829	0.915768	2.47	69.1938	25	no	P	CCNA_02725	choline dehydrogenase	22.359	51.8158	RNA-seq
2889177	+	261.608	112.767	312	266.899	192.553	215.937	341.581	207.48	2430.8	667	no	I	CCNA_R0063	minimal medium ex	3915.97	124256	RNA-seq
2889204	+	69.9673	35.7639	115	76.0706	58.5363	73.105	160.717	105.857	174.208	67	no	I	CCNA_R0063	minimal medium ex	88952.3	141461	RNA-seq
2889663	-	0	4.96245	3	4.78158	1.54043	3.86033	1.83153	0	53.7262	41	no	I	CCNA_02726	putative acetyltransferase/acyltransferase	51.4872	72.1579	RNA-seq
2889874	-	9.6436	11.8072	32	16.9529	17.9717	7.23812	8.69979	9.17429	73.2657	8	yes	P	CCNA_02726	putative acetyltransferase/acyltransferase	38.8718	61.8421	RNA-seq
2889891	+	0	1.71119	0	1.30407	4.62129	18.3366	2.7473	1.41143	34.1867	0.1	no	P	CCNA_03973	NEW	11.2895	174.513	RNA-seq
2889918	-	52.9372	163.761	111	188.655	70.3462	130.045	87.9137	93.5072	289.804	23	no	P	CCNA_02726	putative acetyltransferase/acyltransferase	4.4872	36.1579	RNA-seq
2891064	+	14.9783	7.52923	0	6.52033	9.75604	3.86033	14.6523	5.64571	317.472	67.1	no	P	CCNA_02728	hypothetical protein	306.842	1455.51	RNA-seq
2895210	-	110.183	75.2923	65	109.107	92.4258	64.178	94.782	129.851	109.078	16	no	P	CCNA_02732	hypothetical protein	75.0513	900.342	RNA-seq
2895859	-	11.4902	7.18699	0	2.17344	3.59433	8.68575	6.41037	1.76429	39.0716	18	no	I	CCNA_02733	glutaminyl-peptide cyclotransferase	74.7692	117.842	RNA-seq
2897172	-	52.1165	88.6396	34	36.9486	44.159	30.8827	43.9568	25.4057	62.6831	0.1	no	IP	CCNA_02734	serine acetyltransferase	83.0513	323.053	RNA-seq
2897194	-	34.2655	1.71119	0	7.8244	4.62129	0.482541	4.57884	2.11714	26.0502	18	no	IP	CCNA_02734	serine acetyltransferase	41.1538	196.263	RNA-seq
2897814	-	36.9329	30.6303	29	37.8179	30.2951	26.781	32.9676	27.17	100.942	33	no	I	CCNA_02735	phosphohydrolase (MutT/nudix family protein)	7.6923	45.5526	RNA-seq
2898928	-	104.438	81.6237	122	112.15	95.5066	71.8987	147.896	112.562	137.567	46	no	P	CCNA_02737	queuosine biosynthesis protein QueF	10.9487	257.421	RNA-seq
2899829	+	0.410366	7.70035	14	21.7344	12.3234	15.9239	9.15767	7.76286	35.8126	12	yes	A	CCNA_03974	NEW	29.2105	54.4872	RNA-seq
2901445	+	568.356	292.1	183	371.224	198.202	229.207	142.402	86.45	2185.77	463	no	P	CCNA_02741	hypothetical protein	6.4737	144.436	RNA-seq
2901494	+	3290.31	11599.6	4432	5933.94	4728.09	8634.6	4916.75	5219.82	14226.6	1650	no	P	CCNA_02741	hypothetical protein	181.684	687.41	RNA-seq
2901515	+	869.771	2617.78	670	846.774	1297.56	1704.09	2737.69	4001.04	3104.03	1120	yes	P	CCNA_02741	hypothetical protein	450.632	710.154	RNA-seq
2908936	-	3.89847	10.6094	5	4.34689	8.7291	3.61906	5.03672	4.58715	56.165	40	no	A	CCNA_02746	hypothetical protein	16.1282	35.9474	RNA-seq
2910147	-	33.8552	225.192	147	152.576	117.586	64.6606	82.4191	81.5101	624.392	22	yes	P	CCNA_02747	ABC transporter substrate-binding protein	24.2564	270.105	RNA-seq, tiling array
2910264	+	17.4405	5.81804	62	42.1648	24.1333	70.9336	31.594	22.23	100.942	38	no	I	CCNA_02748	hypothetical protein	9.1316	177.026	RNA-seq
2914898	-	34.4707	20.0209	59	36.5139	47.7533	35.2255	38.4622	52.5758	94.4311	17	no	P	CCNA_02752	GAF/PAS-family histidine kinase/receiver protein	20.5128	138.342	RNA-seq
2917951	-	6.97622	4.6202	5	7.38971	1.54043	6.27304	3.20519	2.11714	108.265	22.1	no	N			147.359	207.79	RNA-seq
2919278	-	395.593	237.513	422	307.325	386.648	304.725	319.145	331.686	1246.34	260	no	P	CCNA_02754	parathion hydrolase	15	158.421	RNA-seq
2919414	+	122.289	289.876	623	396.002	407.7	415.468	374.549	201.835	1064.79	46.2	yes	N	CCNA_R0071	tRNA-Leu	7.9737	1820.41	RNA-seq
2921741	+	362.763	100.96	48	76.9399	51.8611	58.3875	80.1296	72.3358	411.106	66	no	P	CCNA_02758	hypothetical protein	23.1842	146.744	RNA-seq
2922245	+	316.597	264.55	193	293.85	297.816	210.147	316.398	300.987	225.495	80	no	P	CCNA_02759	methionine aminopeptidase	14.9474	256.461	RNA-seq
2922255	+	212.159	163.761	137	131.276	149.935	107.365	167.128	161.609	161.999	35	no	P	CCNA_02759	methionine aminopeptidase	44.8684	296.282	RNA-seq
2923161	+	2.46219	0	0	0.869378	0	0.965083	0	0	29.3019	1	no	P	CCNA_02760	hypothetical protein	95.8684	208.308	RNA-seq
2923175	+	11.6954	23.6144	1	7.38971	10.2695	12.0635	11.4471	5.29286	65.9347	0.1	no	P	CCNA_02760	hypothetical protein	104.526	560.923	RNA-seq
2923196	+	3847.38	3588.88	2245	3299.72	2953.01	3794.22	2701.51	1886.02	9909.67	1938	no	P	CCNA_02760	hypothetical protein	155.447	1063.1	RNA-seq
2923679	+	3.89847	3.25126	1	1.30407	7.70214	0	2.7473	0	26.8631	3	no	I	CCNA_02761	hypothetical protein	317.184	582.615	RNA-seq
2924789	-	5.74512	16.5985	9	7.8244	4.62129	6.99685	5.95248	23.9943	107.452	74	no	A	CCNA_02762	DNA repair protein radC	12.3333	17.3684	RNA-seq
2924855	-	0	1.88231	2	0.434689	3.59433	0.482541	0	2.47	26.0502	9	no	N			6.9744	14.4474	RNA-seq
2926088	-	22.3649	33.1971	22	23.9079	17.4582	43.4287	14.6523	10.2329	127.798	59	no	A	CCNA_02763	transposase	40.3846	74.9474	RNA-seq
2926657	-	7.59177	9.0693	7	10.4325	8.7291	4.58414	11.4471	3.88143	71.6325	0.1	no	IP	CCNA_02764	hypothetical protein	16.4103	29.3158	RNA-seq
2927759	-	6.15549	14.374	6	11.7366	13.8639	7.47939	10.0734	11.6443	32.5609	7	no	I	CCNA_02767	conjugal transfer protein trbI	14.5641	24.6842	RNA-seq
2928724	+	31.8033	29.2613	68	85.6337	70.8597	24.1271	68.2247	49.7529	102.568	16	no	A	CCNA_02768	conjugal transfer protein TrbG	15.8158	45.2821	RNA-seq
2931485	+	49.2439	35.2505	14	28.6895	39.0242	31.8477	25.6415	23.9943	153.042	80	no	AP	CCNA_02771	transposase	10.4737	20	RNA-seq
2933639	+	181.382	169.579	107	163.878	195.634	200.013	163.007	115.737	1180.4	17	no	P	CCNA_02774	hypothetical protein	18.7895	613.231	RNA-seq
2933943	-	20.3131	11.9783	12	10.4325	11.2965	16.889	9.15767	4.58715	50.4672	8	no	A	CCNA_02774	hypothetical protein	4.8205	19.0789	RNA-seq
2934443	-	62.786	59.8916	34	50.4239	41.0781	64.6606	50.8251	24.3472	288.991	147	no	I	CCNA_02775	hypothetical protein	111.333	349.605	RNA-seq
2934457	-	94.1789	131.762	60	76.9399	129.909	114.604	78.756	63.5143	225.495	33	no	I	CCNA_02775	hypothetical protein	27.4359	323.737	RNA-seq
2936239	-	122.289	70.3299	93	84.3297	92.4258	118.223	86.54	64.2201	316.668	102	no	IP	CCNA_02776	adenosylcobyric acid synthase (glutamine-hydrolysing)	77.3846	148.737	RNA-seq
2936251	-	40.0107	29.2613	10	28.6895	34.4029	25.3334	41.2095	24.7	72.4454	29	no	IP	CCNA_02776	adenosylcobyric acid synthase (glutamine-hydrolysing)	81.8718	137.447	RNA-seq
2936633	-	93.9737	134.842	100	147.794	158.664	80.5844	158.886	182.781	354.925	63	no	AP	CCNA_02777	vitamin B12 receptor	13.6923	30	RNA-seq
2936654	+	43.9091	31.9992	18	28.2548	14.8908	47.5303	27.0151	34.9329	83.8484	2	no	P	CCNA_02779	hypothetical protein	27.0789	892.564	RNA-seq
2936890	-	2.46219	4.62021	12	2.17344	2.0539	0.482541	3.20519	2.82286	47.2155	0.1	no	A	CCNA_02779	hypothetical protein	3.1026	17.2105	RNA-seq
2937399	+	12.7213	5.13357	1	4.34689	3.59433	0.965083	6.86826	7.05715	30.1148	15	no	I	CCNA_02779	hypothetical protein	116.289	178.564	RNA-seq
2938240	+	7.1814	19.3364	1	6.95502	11.2965	7.47939	5.95249	3.88143	129.431	5	no	N			84	115.436	RNA-seq
2938499	-	3.89847	6.50252	6	5.21627	5.64824	4.1016	5.03672	1.76429	33.3738	0.1	no	N			24.4103	60.9211	RNA-seq
2938706	+	34.4707	42.6087	40	53.0321	61.1036	46.0827	49.9093	61.0443	141.639	46	no	I	CCNA_02780	hypothetical protein	38.2632	87.9487	RNA-seq
2939202	-	16.4146	22.2455	7	10.8672	19.5121	7.23812	7.32614	11.2914	84.6613	39	no	A	CCNA_02780	hypothetical protein	30.7949	46.1842	RNA-seq
2939222	-	5.33475	8.72706	24	7.38971	9.75605	12.5461	13.7365	11.2914	44.7694	0.1	no	A	CCNA_02780	hypothetical protein	21.1282	46.3158	RNA-seq
2940246	+	87.8183	179.846	101	82.1562	82.6697	147.175	128.207	119.619	245.027	174	no	A	CCNA_02782	hypothetical protein	14.5263	78.1282	RNA-seq
2940490	+	254.016	1152.65	399	930.234	644.413	861.819	628.216	387.085	2114.96	342	no	P	CCNA_02783	two-component response regulator	348.947	566.205	RNA-seq
2940595	+	13.7472	47.9133	59	52.1626	39.5377	33.7779	29.7625	25.0529	394.817	137	yes	P	CCNA_02783	two-component response regulator	684.921	2095.59	RNA-seq
2940670	-	51.7061	71.5277	210	159.531	181.257	145.969	173.538	109.033	139.2	61	yes	N	CCNA_R0172	small non-coding RNA	323.077	13824	RNA-seq
2941003	-	6.56585	12.1494	3	5.21627	6.67519	10.3746	8.69979	2.11714	74.8916	2	no	A	CCNA_02783	two-component response regulator	6.0256	23.3684	RNA-seq
2941162	-	7.79695	11.465	10	12.606	9.75605	6.99685	14.1944	4.94	56.165	10	no	A	CCNA_02783	two-component response regulator	7.9231	19.8684	RNA-seq
2941670	+	123.93	137.066	80	90.85	147.881	137.283	130.039	98.4472	67.5606	48	no	I	CCNA_02783	two-component response regulator	66.8421	109.821	RNA-seq
2942597	-	13.1317	16.2563	18	8.25909	14.8908	8.68575	13.2786	9.88001	216.538	110	no	A	CCNA_02784	hypothetical protein	0	13.7368	RNA-seq
2943673	-	234.319	332.142	240	178.657	258.278	504.256	226.194	221.241	847.441	352	no	A	CCNA_02785	hypothetical protein	2.359	16.3947	RNA-seq
2944559	+	0.820732	2.56678	0	1.30407	0.513476	0.482541	1.83153	3.52857	26.0502	3	no	IP	CCNA_02787	hypothetical protein	20.4211	27.9231	RNA-seq
2944906	-	19.2872	13.3473	42	26.0813	30.8086	32.3303	30.2203	20.8186	133.503	32	no	A	CCNA_02787	hypothetical protein	11.8205	18.0263	RNA-seq
2944915	-	7.1814	39.1862	66	83.895	78.0484	43.1875	27.9309	25.4057	303.646	29	yes	A	CCNA_02787	hypothetical protein	11.6923	17.4474	RNA-seq
2945571	-	20.3131	33.7104	38	33.471	40.0511	70.6923	24.7257	17.9957	57.7982	42	yes	I	CCNA_02788	transcriptional regulator, Xre family	8.0513	11.2632	RNA-seq
2946531	-	7.38658	4.27797	3	4.78158	0	1.44762	3.66307	1.41143	38.2587	7	no	A	CCNA_02790	RNA polymerase ECF-type sigma factor	5.8718	11.6053	RNA-seq
2946560	+	310.647	199.011	140	154.315	195.634	276.496	157.054	153.846	541.357	243	no	IP	CCNA_02791	FecR family protein	40.4211	239.308	RNA-seq
[truncated: 727 more rows]
