# Supplementary material for: The Global Regulatory Architecture of Transcription during the Caulobacter Cell Cycle
Source: PLoS Genet. 2015 Jan 8;11(1):e1004831. doi: 10.1371/journal.pgen.1004831 (PMC4287350; doi:10.1371/journal.pgen.1004831)
Supplement: S3 Dataset — β-galactosidase (beta-gal) verification of TSSs identified by global 5′ RACE by inserting the 75 bp sequence upstream of TSS in front of lacZ. A previously made construct was used for beta-gal assay of the ctrA (CCNA_03130) antisense TSS where 200 bp of upstream sequence was inserted in front of lacZ. (XLSX) [file pgen.1004831.s013.xlsx]

## Sheet: Summary
Dataset S3
Column fields	Description
mean (Miller)	Mean (n=3) of beta-galactosidase measurement (Miller units)
standard error (Miller)	Standard error of (n=3) beta-galactosidase measurement (Miller units)
TSS location	Location (in genomic coordinates) of TSS
strand	Chromosomal strand of TSS
category	Indicates categorization of TSS (P: primary; A: antisense; N: noncoding; I: internal; IP: primary and internal to upstream CDS; AP: primary and antisense to upstream CDS. (see Figure 1B)
CCNA	CCNA # of CDS that corresponds to TSS
annotation	annotation of CDS

## Sheet: Dataset S3
mean (Miller)	standard error (Miller)	TSS location	strand	category	CCNA	annotation
72.6866	12.2756	761593	-	N
75.8518	2.4578	2605028	-	N
95.5882	16.7556	6320	-	A	CCNA_00008	chromosomal replication initiator protein DnaA
780.575	13.5626	20611	-	I	CCNA_00020	hypothetical protein
2097.71	30.2804	399736	-	P	CCNA_00382	adenine-specific methyltransferase ccrM
798.378	73.1848	445497	+	P	CCNA_00439	methyl-accepting chemotaxis protein
767.599	145.796	479673	-	A	CCNA_00466	glycosyltransferase
496.05	17.0381	488353	+	A	CCNA_00473	hypothetical protein
150.94	22.9316	513998	-	A	CCNA_00496	threonyl-tRNA synthetase
137.871	36.5834	639777	-	A	CCNA_00603	integral membrane protein
192.096	11.1595	876476	+	A	CCNA_00813	dimethylaniline monooxygenase (N-oxide forming)
224.624	16.3237	1112769	+	A	CCNA_01026	hypothetical protein
720.548	147.837	1121908	+	IP	CCNA_01033	FecR family protein
52.8666	7.9228	1188454	-	A	CCNA_01083	hypothetical protein
599.628	59.9482	1588422	+	IP	CCNA_01480	hypothetical protein
453.581	44.3272	1733379	-	A	CCNA_01612	rod shape-determining protein mreB
276.942	11.8774	2169160	+	A	CCNA_02022	NADH-quinone oxidoreductase chain H
2012.21	31.2904	2180981	-	P	CCNA_02036	DNA-binding protein HU
2443.73	37.5333	2699284	+	I	CCNA_02551	hypothetical protein
924.6	163.002	2699421	+	IP	CCNA_02552	ATP-dependent Clp protease adaptor protein ClpS
9632.07	2492.9	2702239	+	P	CCNA_02554	hypothetical protein
57.4881	6.0262	3093786	-	A	CCNA_02933	aminopeptidase
9932.48	100.737	3198774	-	P	CCNA_03043	type IV pilin protein pilA
1116.2	53.023	3279418	+	A	CCNA_03130	cell cycle response regulator ctrA
509.558	27.0527	3419648	-	A	CCNA_03249	TonB-dependent receptor
43.1588	3.208	3457748	+	A	CCNA_03290	hypothetical protein
2919.86	34.2184	3744802	-	P	CCNA_03590	hypothetical protein
219.061	12.0506	3774716	+	I	CCNA_03619	zinc metalloprotease
547.559	53.9938	3842198	+	A	CCNA_03680	aminopeptidase N
491.363	55.9096	1231559	+	P	CCNA_03890	hypothetical protein
60.035	10.9674	824823	-	A	CCNA_03936	hypothetical protein
25200.3	831.219	2800722	-	N	CCNA_R0061	RNAseP
10629.1	252.792	3797928	-	N	CCNA_R0087	16S ribosomal RNA
8897.39	1544.43	3798024	-	N	CCNA_R0087	16S ribosomal RNA
1963.89	698.409	182	-	N	CCNA_R0094	small non-coding RNA
203.968	29.9611	2086425	+	N	CCNA_R0152	small non-coding RNA
12.3619	1.338					empty vector control
