# Supplementary material for: The Global Regulatory Architecture of Transcription during the Caulobacter Cell Cycle
Source: PLoS Genet. 2015 Jan 8;11(1):e1004831. doi: 10.1371/journal.pgen.1004831 (PMC4287350; doi:10.1371/journal.pgen.1004831)
Supplement: S4 Dataset — Cell cycle-regulated TSSs with enriched RpoD (σ73) motif (S2 Fig.). (XLSX) [file pgen.1004831.s014.xlsx]

## Sheet: Summary
Dataset S4
Column fields	Description
TSS location	Location (in genomic coordinates) of TSS
strand	Chromosomal strand of TSS
category	Indicates categorization of TSS (P: primary; A: antisense; N: noncoding; I: internal; IP: primary and internal to upstream CDS; AP: primary and antisense to upstream CDS. (see Figure 1B)
CCNA	CCNA # of CDS that corresponds to TSS
motif location	Location (with respect to TSS) of the 5' nuceotide of motif sequence
p-value	p-value of motif sequence (from MEME output)
motif sequence	sequence of motif orientated in the same direction as TSS
annotation	annotation of CDS

## Sheet: Dataset S4
TSS location	strand	category	CCNA	motif location	p-value	motif sequence	annotation
4034837	-	P	CCNA_03871	-37	0.000838	TCGACCCGCTCGCCTGATTGGCGTA	glucose inhibited division protein A
4031926	-	I	CCNA_03869	-33	0.00676	TGGAGGCGATCCGCGCCAACGGCCC	chromosome partitioning protein parA
4025293	-	P	CCNA_03863	-37	0.00023	TTGACCGCGTTCCGGGCAAGCCTTT	hypothetical protein
4024219	-	AP	CCNA_03861	-36	0.00115	TTGGCGGGAAGGCCGAGGCCGCTCT	pyridoxal 5'-phosphate dependent enzyme class III
4022952	-	P	CCNA_03859	-37	0.00192	TTGTCCCCGGGGGGCGCAGCGGTGC	two-component response regulator cenR
4009733	-	AP	CCNA_03842	-34	2.15e-06	TTGCCCTTGACGACGGTTGGGCCCA	molybdopterin biosynthesis MoeB protein
4008829	-	P	CCNA_03841	-35	0.000497	TTGACCTCCCTAGCGTAACGCCGTT	alpha/beta hydrolase fold protein
4007786	-	I	CCNA_03840	-35	0.00547	TGACAGCGCAGCGCCAGACCCGCCA	succinyl-CoA:coenzyme A transferase
4005950	-	A	CCNA_03839	-37	0.00256	TTGGCGGGGTCTCCGATTGTCTCCA	acylamino-acid-releasing enzyme
4003137	-	P	CCNA_03837	-37	0.000166	TTGCGGGCGGCCATGGGCGGTTTGA	hypothetical protein
4003119	-	P	CCNA_03837	-34	0.00587	TTGAAAAGCTCTCTCTGACAGGCGT	hypothetical protein
4002472	-	P	CCNA_03836	-37	0.00378	TTGAGACCTCACCCACCGTCGTGCT	3-hydroxydecanoyl-(acyl-carrier-protein) dehydratase
3998836	-	P	CCNA_03833	-35	0.000575	TTCCGCCAGACGACCGCGCCTGCTA	enoyl-(acyl-carrier protein) reductase (NADH)
3992352	-	P	CCNA_03826	-35	0.00277	TCGACTCGCGTTCCGCTTTCGTTCA	hypothetical protein
3991462	-	I	CCNA_03825	-38	0.007	TTTATGAGGCGATCGTCGGGAGTTT	hypothetical protein
3957831	-	P	CCNA_03793	-35	0.00337	TTTACACTTTCGCCCGTTCGACTAA	cell division protein ftsY
3950133	-	P	CCNA_03781	-36	6.92e-05	TGGACGTTGGTCGACGGCGGCGCTA	aconitate hydratase
3945886	-	P	CCNA_03779	-35	0.0063	GTTCCAATCGCCTCGTTTATCGCTA	cytosolic protein
3945396	-	A	CCNA_03778	-36	0.003	TGGAACAGGTTGATGAAGTTGATGT	integral membrane protein
3944537	-	P	CCNA_03777	-36	8.81e-05	TTGCGAGACGCGCGCAGCCCCTCCT	Tas protein
3941602	-	I	CCNA_03773	-35	0.000838	TTCAATGCGCCCGAAAATGCGGGCA	conserved hypothetical protein
3941539	-	I	CCNA_03773	-35	0.00312	TTGCATCTGGCGCAGGCAGAGCGTC	conserved hypothetical protein
3937760	-	P	CCNA_03769	-35	0.000575	TTCCCGTCGGGCTCTCGCCGCCCTA	hypothetical protein
3937043	-	P	CCNA_03768	-36	0.000175	TTGACTCCTAGGCCTTTTTCAGCCA	signal recognition particle GTPase, SRP
3930306	-	I	CCNA_03759	-37	0.00567	TTCCATCTAAACCCTACAGGCTCTA	mRNA 3'-end processing factor
3921562	-	P	CCNA_03751	-35	0.0116	GTGGAATTCTAGGCAGGGCGTGTTA	peptidyl-prolyl cis-trans isomerase
3915606	-	P	CCNA_03745	-35	0.000133	TTTTCTTTGCGCGCCGGCTTCTCTA	formyltetrahydrofolate deformylase
3914713	-	P	CCNA_03744	-37	0.00983	TTGCGCGTACACTAAAAACTGGATA	dTDP-glucose 4,6-dehydratase
3913569	-	I	CCNA_03743	-34	8.3e-05	TGGAAAAGCGCCGCGCGCTCGGCGA	beta-lactamase family protein
3910618	-	P	CCNA_03740	-36	0.00105	CTGACAGCGGCCTGAGGCGGGTCTA	cysteine synthase
3906567	-	N	CCNA_R0091	-36	0.00149	TTGCCGCGCCACGCGCGCGCTGGCA	tRNA-Ala
3906530	-	N	CCNA_R0091	-35	4.89e-06	TTGACGAGCGCGCTTTGGGGCCGTA	tRNA-Ala
3901894	-	P	CCNA_03733	-37	0.0112	TTCGTTACAGCTCTGTTTGCCTTTA	mannose-1-phosphate guanylyltransferase (GDP)
3899293	-	P	CCNA_03731	-37	0.00105	TTGGCGATTCTGCGCCCGCCGGGTT	histidinol-phosphatase
3897026	-	P	CCNA_03728	-35	0.0112	TTCGCAAATGCGGCCTGACGGGCTA	hypothetical protein
3895557	-	P	CCNA_03726	-36	0.00177	TTGCCTGGGCCGGGAAACAGTCGGT	transcriptional regulator
3895516	-	I	CCNA_03726	-33	0.348	TCGTCACGAAGCCTCACTAAGAGCG	transcriptional regulator
3887625	-	A	CCNA_03722	-36	6.19e-06	TTGACGTCATCCCCGAACTCGCCGA	glutamate synthase (NADPH) large chain
3882882	-	N	CCNA_R0090	-36	0.000125	TTGACGCGGCCTGAGGCTTTCCCTA	tRNA-Leu
3881413	-	IP	CCNA_03715	-35	0.00527	TGCAATCGAGCGCCTACTCCGTATA	protein yhbN precursor
3878405	-	IP	CCNA_03712	-34	0.0092	TCGACATCGCCCGTCGGACCGTGGC	hypothetical protein
3878398	-	IP	CCNA_03712	-35	0.00192	TCGCCCGTCGGACCGTGGCCAAGTA	hypothetical protein
3877617	-	P	CCNA_03711	-35	0.000603	TTGACACCCGCCTGCGACAGGCGCG	ribosome-associated factor Y
3877603	-	I	CCNA_03711	-38	0.0049	CTGCGACAGGCGCGTCATATCGCTA	ribosome-associated factor Y
3877095	-	IP	CCNA_03710	-36	0.000664	TTGACCGCATACCCGGCAATCGTGT	nitrogen regulatory IIA protein
3873745	-	P	CCNA_03704	-35	0.00131	TTTGCGCCCAAGTCGGGATTGGCCA	3-phosphoshikimate 1-carboxyvinyltransferase
3873677	-	P	CCNA_03704	-35	0.000522	TTGCCATGGCGAGAGCCCGCTGTCA	3-phosphoshikimate 1-carboxyvinyltransferase
3871602	-	IP	CCNA_03702	-36	2.64e-05	TTGCTCGACACCTCGGAAATGACTA	SSU ribosomal protein S1P
3869525	-	P	CCNA_03701	-36	2.82e-05	TTGAAGACTCAGCCGTCGTTGGGCA	integration host factor beta-subunit
3869142	-	P	CCNA_03700	-36	0.00227	TTGACCCAGAGTCGCGAACGCCTCC	large-conductance mechanosensitive channel
3859858	-	P	CCNA_03693	-36	0.00378	CTGCCAAGCGGGCGGGTTTGGGCTT	creatinine amidohydrolase family protein
3853337	-	P	CCNA_03686	-35	0.000157	TTGACCCCTGTCGCCGCTTAGGCTC	alpha2 macroglobulin domain-containing extracellular protein
3843816	-	P	CCNA_03681	-37	0.00035	TTGAACAGACGGGCTAAACGTTCTT	ABC transporter ATP-binding protein
3843788	-	P	CCNA_03681	-36	0.00508	TTGCCGCCACGCCCGCCGTCGAGTC	ABC transporter ATP-binding protein
3834204	-	P	CCNA_03674	-37	0.0092	TGGTGAAGCCTTTGGCGTTGCGCTA	hypothetical protein
3833215	-	P	CCNA_03672	-36	0.00312	TTACGCTTCGCCTCCGCGCGCACTA	superoxide dismutase
3830272	-	P	CCNA_03668	-37	0.00014	TTGCCATGCGAGCCTTGCGAGCCCA	hypothetical protein
3824817	-	P	CCNA_03663	-35	0.000256	TTGTGACGCCCGGTCCCCGTCGCTA	NADP-dependent malic enzyme
3821519	-	P	CCNA_03660	-35	3.92e-05	TTGAGCGACTCGCCAAGTCGGCCAA	Usg protein
3821174	-	P	CCNA_03659	-36	0.00023	TTGCGCGGCGGCTTCCCCGCCCGTA	N-(5'-phosphoribosyl)anthranilate isomerase
3821166	-	I	CCNA_03659	-33	0.274	CTTCCCCGCCCGTAACTCCCCCGGC	N-(5'-phosphoribosyl)anthranilate isomerase
3820558	-	IP	CCNA_03658	-37	0.00105	TGGCGTGGAGCGTGGTCCCGGCCTA	tryptophan synthase subunit beta
3818454	-	IP	CCNA_03656	-35	0.0035	TTCTAAAAGCGTCGGAGCTGGCTAA	acetyl-coenzyme A carboxylase carboxyl transferase subunit beta
3798967	-	IP	CCNA_03639	-38	0.00143	TGGTCCAGGCTGTCGAGGCGGTGAA	ferredoxin, 2Fe-2s
3798381	-	N		-37	1.98e-06	TTGCCAGTCGCCGGCTGGCCGACTA
3798300	-	N		-35	5.75e-05	TTGCATCGGTCCAGACGCTTCGCTA
3798153	-	N		-35	0.000696	TTGACTTCGGAATGTCGCCTCATTA
3798024	-	N	CCNA_R0087	-37	0.000105	TTGACTGGATTGGCCGACTTCTCTA	16S ribosomal RNA
3797928	-	N	CCNA_R0087	-34	0.000175	TTGACACGGAATTCGGGGTTGGATA	16S ribosomal RNA
3786307	-	IP	CCNA_03629	-35	0.000961	TTGGGCTTGGGCTGCGGATATGCGA	hypothetical protein
3785763	-	I	CCNA_03629	-35	0.000729	TTGCTTTCTCTGCCCAGCACGAACA	hypothetical protein
3785405	-	AP	CCNA_03628	-35	1.22e-05	TTCCCCTCACCGCCGCCATCCGCTA	histidyl-tRNA synthetase
3781500	-	N	CCNA_R0093	-35	0.000764	TTGACACCGTCACGAATTTGACGTT	minimal medium ex
3778826	-	A	CCNA_03623	-36	0.0008	TTGGCCGCCTTGGCCGCCGCCGGGT	transcriptional regulator
3767304	-	P	CCNA_03612	-35	0.00277	TTGACGATCATCTATTTGGGTTGTA	transcriptional regulatory protein
3765182	-	P	CCNA_03610	-35	0.00337	TTGCGGTGACGCCGGGGCTGCGTAC	methyltransferase
3764139	-	P	CCNA_03609	-35	0.000473	TTGCGCACGAACGTTTCACGTGCGA	cell surface antigen Sca2
3759323	-	IP	CCNA_03604	-37	0.000368	TGGGCCTGGCCACCCAGAAGGATGA	hypothetical protein
3759238	-	P	CCNA_03604	-35	0.00023	TTGTGTTTCCGGCCGCTTTCATGCA	hypothetical protein
3744802	-	P	CCNA_03590	-34	0.00951	TGGAACCGGGTACGGAAAACCACGT	hypothetical protein
3739859	-	P	CCNA_03583	-36	0.003	TTTCATCCCGCGCGCACTGGCCCTA	hypothetical protein
3734884	-	P	CCNA_03577	-36	5.4e-05	TTCCCGACGCGCGCCGCGCCCCCTA	DNA polymerase I
3730192	-	P	CCNA_03574	-36	0.000175	TTGACTTTCATCAAGACGAGGGTGA	TonB-dependent receptor
3727854	-	I	CCNA_03574	-37	0.00777	AGGACGGCGTGGACCTGACGCTATA	cytosolic protein
3727648	-	P	CCNA_03573	-37	0.0105	TTGACGCCTGCATGCGGCCGGGCGC	D-aminoacylase
3725371	-	AP	CCNA_03994	-34	0.0119	TTGATCTTTCGGCATGGGAGGCCAG	NEW
3725204	-	A	CCNA_03571	-35	0.00983	TGGAGCCAGGTCATGAGCAATGATA	CAAX amino terminal protease family
3721325	-	A	CCNA_03567	-35	5.75e-05	TGGTCGGGCCGGCCGAAGTCGCGGA	acyl-CoA dehydrogenase
3719677	-	P	CCNA_03564	-35	0.00951	TTTTTCTTTTCCGGCGACAGGACTA	hypothetical protein
3719376	-	P	CCNA_03563	-35	0.000838	TTGCGACTGCGAAAGGCCCGTGTTA	ATP synthase subunit delta
3718676	-	P	CCNA_03562	-34	0.00508	TCGCCCTGAAGCGCGCTTAAGCCTT	ATP synthase subunit alpha
3711222	-	A	CCNA_03554	-38	0.00246	TTCATCGTGTTCGGCTCGTCTATGA	esterase Lipase Family Protein
3711204	-	A	CCNA_03554	-35	0.00547	ATGAGATAGTGGGCGTTGTTGGGAT	esterase Lipase Family Protein
3702213	-	A	CCNA_03545	-36	1.05e-05	TTGTCCGTCAGGTCGATGTGGACGA	iojap protein family
3697019	-	P	CCNA_03538	-36	0.0108	TGGGCAACCCCTCCCGCGCGGGACT	NADH-ubiquinone oxidoreductase
3692168	-	P	CCNA_03533	-36	0.000918	CTGACGCGCGGGCGGGAAAGTCCTA	multidrug resistance ABC transporter ATP-binding and permease protein
3684904	-	P	CCNA_03527	-34	1.22e-05	TTGAGGTTCGCAAAGAAAACGCCCA	glutamate-cysteine ligase
3676595	-	P	CCNA_03518	-35	0.000575	TTGGCAAGGGCTAGCGATGCGCGTA	cytochrome c oxidase polypeptide II coxB
3675505	-	P	CCNA_03517	-34	0.0086	CGGCTCCTGCCGCGCCGGCGGCCTA	cytochrome c oxidase polypeptide I coxA
3671907	-	P	CCNA_03513	-36	0.00266	TGGCGGCGCACCGTCGAGAGGTCTA	cytochrome c oxidase subunit III coxC
3664061	-	P	CCNA_03505	-35	0.00337	TGGCCATACCTCAAGCATTGGCGTT	peroxiredoxin
3663995	-	P	CCNA_03505	-35	0.000207	TTGGCGGCCGCCGCGCGGGGGTCTA	peroxiredoxin
3655137	-	P	CCNA_03495	-36	0.00256	TCGCCCGCAGCCCTGAATTCATCTA	D-beta-hydroxybutyrate dehydrogenase
3653120	-	P	CCNA_03493	-35	0.00149	TCGATCTGAAGGTCGGCTTCCCCTA	phosphohydrolase (MutT/nudix family protein)
3651680	-	P	CCNA_03491	-34	0.0184	TCGGCCTCTGACCCCCTCTCCTTCA	3-oxoacyl-(acyl-carrier protein) reductase
3650782	-	I	CCNA_03490	-36	0.000196	TTGCGCGGGCGGCCCGGCGGTGTGA	hypothetical protein
3649471	-	P	CCNA_03488	-35	0.0123	TGGACGACGAGCGTCTTCCGAAGCA	hypothetical protein
3648524	-	P	CCNA_03486	-35	8.81e-05	GTGACAGCGGGCCGGGAGTTGGCGA	hypothetical protein
3648077	-	P	CCNA_03485	-38	0.0445	TGGACGCAGGAGCGCGCTAACCTCC	membrane protease family, stomatin/prohibitin-like protein
3646554	-	P	CCNA_03483	-35	0.0131	CTGTTATCGCGCCGCCTCGACACCA	ABC transporter ATP-binding protein
3639786	-	P	CCNA_03474	-35	0.000408	TGGCGGTCAAGGGGGCGGTGAGGTA	SpoVT-AbrB family transcription factor, phd antitoxin
3637582	-	P	CCNA_03909	-34	0.0012	TTGCGACGTCACGCATATGCCTTTA	NEW
3629507	-	P	CCNA_03465	-35	2.01e-05	TTGACTCCGCCCGCCCTGTCCCTCA	aminomethyltransferase
3621642	-	I	CCNA_03458	-36	0.000473	TTGAATTGCGTCTGCGTTCCGGCTT	hypothetical protein
3615969	-	N		-37	0.00407	TTGTCCCCGGCGTTGAGTCCGCCCG
3615491	-	AP	CCNA_03449	-35	3.92e-05	TTGCCGCCGTCGCCCGCCCGGCCCA	methyltransferase
3605778	-	I	CCNA_03443	-35	0.000603	TTGCGCCGCGCAGGGTGTGACCGCA	cytosolic protein
3596477	-	P	CCNA_03432	-35	4.47e-05	TTGGCCTCGGCGTCGAACGCCCCTA	aldose 1-epimerase
3594185	-	P	CCNA_03430	-35	3.85e-06	TTGACTCCGGCCCGCGTCCTGACTA	LSU ribosomal protein L36P
3593296	-	P	CCNA_03428	-36	0.000133	TTCCCAGCGACGCGCCTTCGAACTA	cytosolic protein
3592579	-	P	CCNA_03426	-36	0.0012	TTGAACCGACCTGCGATTTCCGGCA	hypothetical protein
3590244	-	P	CCNA_03423	-35	0.00288	TCGACGACAAGGACCGTTTTGGTCA	hypothetical protein
3590131	-	P	CCNA_03423	-37	0.00337	TTTCGGAGAGGTGTCGCGAACCTTA	hypothetical protein
3590120	-	P	CCNA_03423	-35	0.00439	TCGCGAACCTTAAGACTTAGGCTTA	hypothetical protein
3587997	-	IP	CCNA_03421	-35	0.000207	TGGCGGCCGGCGGAACCAAGACCTA	2-polyprenylphenol 6-hydroxylase accessory protein ubiB
3582735	-	P	CCNA_03415	-36	0.00218	TTGAGCCTTCGTCGCCCGCGTTGTA	hypothetical protein
3582723	-	P	CCNA_03415	-37	0.0754	TCGCCCGCGTTGTATCGGGCGAACT	hypothetical protein
3576727	-	P	CCNA_03408	-38	0.0075	TGGCCGACGCTCGCGGAAAGGGCTG	ABC transporter ATP-binding protein
3572233	-	P	CCNA_03402	-35	0.00653	TTTTCCGTCAGACATCTGACGCCTA	quinone oxidoreductase
3571141	-	P	CCNA_03401	-36	0.00407	TTCCCTTTTCACGAGAACCGGATTA	cytosolic protein
3569503	-	IP	CCNA_03398	-34	0.00192	TTGCGCCACCGCTGCCGGCGTTCTA	hypothetical protein
3568858	-	P	CCNA_03397	-35	0.00439	TTTACCGCCTGTCAGCCTTTGCTAT	cytosolic protein
3561234	-	P	CCNA_03387	-36	0.0127	TTCTGTAGCGTGCGTCGGGCTGCTA	aspartate racemase
3558134	-	P	CCNA_03385	-35	0.00423	TTGGTCGCCGGATAAATCGGGTTTA	cytosolic protein
3557206	-	P	CCNA_03383	-35	0.00149	TGGTAGTCGGGGTGAATGTCTTGTT	multidrug/protein/lipid ABC transporter family, ATP-binding and permease protein
3557108	-	P	CCNA_03383	-35	0.00014	TGGCCCTCGAAGACGCGCGGCTATA	multidrug/protein/lipid ABC transporter family, ATP-binding and permease protein
3554362	-	A	CCNA_03382	-35	1.62e-05	TTGCACGCGGCGATGCCGGCCTTCA	cytosolic protein
3552556	-	P	CCNA_03380	-35	0.00137	TTGACGGAAAGAAATTATTGCGAGA	hypothetical protein
3547570	-	P	CCNA_03372	-35	0.000196	TTGCAAAAGCGGTCGCGGTGCGCTA	bacterioferritin-associated ferredoxin
3547236	-	P	CCNA_03371	-36	0.00143	TTGAACGCTGTTTCGGCTTGCCCCA	bacterioferritin
3547229	-	P	CCNA_03371	-33	0.0325	TTTCGGCTTGCCCCACGGTCGCCGC	bacterioferritin
3546114	-	P	CCNA_03369	-35	0.000575	TTGCGTCGCGGGCGCTATCCGGTCA	hypothetical protein
3540545	-	P	CCNA_03905	-35	0.00364	TTGACAAGCCGCCGTTCCGCCCATG	NEW
3535125	-	P	CCNA_03355	-36	0.00236	TTGTGCTGCGCGCCCGGCCTCGCCT	acylamino-acid-releasing enzyme
3533067	-	N	CCNA_R0077	-34	0.00473	TCGCTGGAGCGGCCTAGCGACTATA	6S RNA
3531240	-	P	CCNA_03352	-36	0.000185	TTGTCAAACCCGCTCGCGAGGGGCT	cytosolic protein
3522811	-	P	CCNA_03341	-35	0.00804	TTCACCGCAGCGCCGCTTCATGCCA	TolQ protein
3516442	-	P	CCNA_03334	-37	0.00143	TGGCGCAAGCGCTCAAGACCCCCTA	cell division protein ftsH
3512258	-	P	CCNA_03332	-36	0.00105	TCGACCGGATGCTGGGGGAGGCGTA	dihydropteroate synthase
3511381	-	P	CCNA_03331	-35	0.00324	TTTGTGCGCGTCCGATTCCCGCCTA	phosphomethylpyrimidine kinase/hydroxymethylpyrimidine kinase
3498737	-	P	CCNA_03319	-35	0.000575	TTGACTCTCCAGTCCGGGAAGATCA	hypothetical protein
3488390	-	P	CCNA_03313	-36	0.000729	TTGCCGCACCCTGAAACCAGGCGCA	hypothetical protein
3487601	-	N	CCNA_R0076	-37	3.27e-06	TTGCCGGGCGAGTGCGACCCTGCTA	tRNA-Trp
3484262	-	AP	CCNA_03306	-35	3.55e-06	TTGACGCTGGACCACTTCGCGAGTA	SSU ribosomal protein S12P
3479477	-	P	CCNA_03302	-36	0.0119	TATCCGCTTGACGCCTATTCGGCTA	nitrate/nitrite sensor histidine kinase narX
3464543	-	P	CCNA_03294	-36	2.15e-05	TTGCCCATCCCGCTTCGCTCGTCTT	beta-lactamase family protein
3457076	-	A	CCNA_03289	-36	0.0149	TTCCAGCGTCTCGCCGACGCTGATA	hypothetical protein
3456741	-	P	CCNA_03287	-34	0.00378	TTGATCTAGAATACGATATATGTAG	transcriptional regulatory protein
3453744	-	P	CCNA_03283	-36	0.00983	TTTACAGGCCGTCGGCGGTGGTCTC	putative metal-dependent hydrolase
3447942	-	I	CCNA_03280	-36	0.00184	TCAACCTCTACAAGCTGATGGCCTA	pyruvate ferredoxin/flavodoxin oxidoreductase family protein
3446265	-	P	CCNA_03278	-34	0.00218	TGGAAGATCGAGCGCGGTCGGCTAA	aminobutyraldehyde dehydrogenase
3443959	-	N	CCNA_R0075	-36	2.15e-05	TTGATGCGAAGCGCGCTTGGGCGTA	tRNA-Met
3436996	-	P	CCNA_03266	-36	3.22e-05	TTGCCAGCGACCGTCGGCGCGGGCA	hypothetical protein
3433751	-	A	CCNA_03263	-35	0.00035	TTGTAGCCCTTGGAGTAGAAGGCAT	TonB-dependent receptor
3433088	-	A	CCNA_03263	-38	0.002	TTGCGGTTGTAGTCCTGTTTGGTCC	TonB-dependent receptor
3433055	-	A	CCNA_03263	-35	5.07e-05	TTGCCGTACGAGGTCATCGACGTGA	TonB-dependent receptor
3427074	-	P	CCNA_03255	-35	0.0008	TTGCGAGAGCCCGCTATACAATTTA	hypothetical protein
3423190	-	P	CCNA_03989	-36	0.00527	TTGCGCCCTCGGCCATTCAATAGCT	NEW
3419648	-	A	CCNA_03249	-35	0.000633	TTGTTGTTTTGGTCCAGCCGGATGA	TonB-dependent receptor
3417798	-	A	CCNA_03248	-36	0.000243	TTGAAGGTCACGCCCGAGATCCGGT	TonB-dependent receptor
3416764	-	A	CCNA_03248	-35	8.81e-05	TTGTTGTTGGCGTCCAGCGTGACGA	TonB-dependent receptor
3416757	-	A	CCNA_03248	-36	0.0049	TTGGCGTCCAGCGTGACGATGTTGC	TonB-dependent receptor
3415376	-	A	CCNA_03247	-35	0.00439	GCGACGGCGCTGCTGACCTGCTTCA	methyl-accepting chemotaxis protein
3409490	-	I	CCNA_03243	-35	0.003	TGGCCCTGTCGATGGACGTCGATAT	aldehyde dehydrogenase
3401867	-	I	CCNA_03236	-35	0.0049	TGGCGGCCGTGTTCATCTTCCTCTA	spermidine/putrescine transport system permease protein potC
3386990	-	P	CCNA_03224	-36	0.00156	TTGTGCGATAGCGAAACAACTGTCA	hypothetical protein
3377926	-	P	CCNA_03216	-37	0.00014	TTGAAGTAAGGCCTGTGCTTCTCTA	hypothetical protein
3376208	-	AP	CCNA_03214	-35	0.00378	TTGCGGGCATGACGGCATATCCATA	hypothetical protein
3363888	-	AP	CCNA_03202	-35	0.000633	TCGACGGCCGAGCCCTTCAGGCGTA	hypothetical protein
3363139	-	IP	CCNA_03201	-37	0.000196	TTGACGACGCAGGGGTTCGGCTGGT	adenylosuccinate synthetase
3355485	-	P	CCNA_03194	-35	0.00364	TTGAAGAGCGGTAACGCATTTGTAA	integral membrane protein
3355001	-	I	CCNA_03193	-36	0.00266	TCGACGCCCTGTCGGTTTGGCGTAA	lactoylglutathione lyase
3353664	-	I	CCNA_03191	-36	9.35e-05	TTCTGCTCCCGCGAGTGGAGGCGTA	sensory box/GGDEF family protein
3342315	-	IP	CCNA_03182	-36	0.00184	TCTCGCCGCTGGCCGACTTCAGCTA	hypothetical protein
3338109	-	P	CCNA_03178	-36	0.00131	TTGACCTCGGTTCAGGCGGGTCCCA	transcriptional regulator, MerR family
3327748	-	P	CCNA_03168	-34	0.0112	TTGCTCGCCGTGCGGTTCTGGCTAG	hypothetical protein
3320740	-	A	CCNA_03164	-35	4.76e-05	TTGATCTTGGCCACGCGCGTGGCCA	protein translocase subunit secA
3320704	-	A	CCNA_03164	-35	0.000877	TTGCGTTCGTTGGAAGAGCCGAAGA	protein translocase subunit secA
3299103	-	A	CCNA_03146	-37	0.003	TTGCGCGGCGAGTGGCCGCCCGGCA	M61 glycyl aminopeptidase
3296437	-	P	CCNA_03143	-35	0.0108	TTGCGTTTCAGTCCCTGGAGTTGTG	PAS-family sensor histidine kinase
3294538	-	P	CCNA_03142	-36	0.000548	TTGACACCGGCTTCCCCCAAAGCCA	RNA polymerase sigma factor rpoD
3294109	-	I	CCNA_03142	-35	0.0011	TCGATCTGACCGACGCCGGCGTCAA	RNA polymerase sigma factor rpoD
3294102	-	I	CCNA_03142	-33	0.0201	CCGACGCCGGCGTCAAGAAGTTCAT	RNA polymerase sigma factor rpoD
3285917	-	P	CCNA_03986	-37	0.00587	TTGTTCTTATCGGATGGATAGAGGA	NEW
3285826	-	P	CCNA_03986	-36	0.0003	TTGACCAAGGCTCCCGCCAGCGCAG	NEW
3281518	-	I	CCNA_03133	-36	0.00218	TTGGCAAAATGTATCTAATTGGATA	toxin protein higB
3280865	-	P	CCNA_03131	-37	0.003	TGGCGCCGCCGCCTGACGGCGCTCT	LytR/AlgR-family transcriptional regulator
3279769	-	P	CCNA_03130	-37	0.00149	TTGCACCCGATTCGCAAATCAGATT	cell cycle response regulator ctrA
3267310	-	P	CCNA_03118	-35	0.000877	TCGACTCGCGCGCGGAATGAGAACA	hypothetical protein
3265383	-	A	CCNA_03115	-35	0.00508	TTGATCTGCTGGGTGCCGTGATAGA	cobaltochelatase cobS subunit
3261779	-	P	CCNA_03110	-35	0.000877	TATCCGGCGGGGTCGAGCTGACCTA	two-component receiver domain protein
3251405	-	P	CCNA_03100	-37	0.000548	TTGACGCGCCACGGGGCCATCGCCT	PhnA protein
3249241	-	P	CCNA_03097	-36	0.000877	TTGTCGCGCCTCCGGGCGACCCCCA	aldo/keto reductase family protein
3245026	-	P	CCNA_03095	-37	0.000148	TTGATCCGCGCCGCCACCTCGGCCC	mechanosensitive ion channel
3243963	-	P	CCNA_03094	-35	0.00149	TTGACGGGCTTTTTGCGTCGCCGCA	malyl-CoA lyase
3240247	-	P	CCNA_03090	-36	0.000603	TTTCCCTTCGGGGATTTGGCCTCTA	acetyl-coenzyme A carboxylase carboxyl transferase subunit alpha
3234414	-	P	CCNA_03084	-36	0.00126	TTCCCGCCCGCCCGATAAATGTCCT	hypothetical protein
3226675	-	A	CCNA_03076	-35	4.19e-05	TTGTACATGGCGCCGATCTGCGGAA	excinuclease ABC subunit B
3215042	-	P	CCNA_03062	-34	0.000157	TTGCGAGTCGGTCATGGATACGTCA	cell wall hydrolase family protein
3205394	-	P	CCNA_03050	-37	0.000285	TTTTCAGTCGCGCCCCCATTCGATA	protein tyrosine phosphatase
3203051	-	IP	CCNA_03048	-35	0.0136	TCGCTGTCCTGCTGGCGCTGGGACT	para-aminobenzoate synthetase component I
3189129	-	P	CCNA_03034	-33	0.00983	TCGTCCTGGCGTAGGTCTTGCGCTG	hypothetical protein
3188065	-	AP	CCNA_03032	-34	0.000729	TTGCGATGAGCGCGCGCTTGCGACA	cytosol aminopeptidase
3184722	-	P	CCNA_03029	-36	0.00439	TTGCGCTCGCGTCTCTTACACGCTA	3-deoxy-manno-octulosonate cytidylyltransferase
3180223	-	P	CCNA_03024	-35	0.0063	TTGACGCATCCCCCCACGGGGCGTC	branched-chain amino acid aminotransferase
3168464	-	IP	CCNA_03014	-37	0.00209	TTGATCCGGTTGGCGTCGCCGTGCT	hypothetical protein
3168107	-	I	CCNA_03014	-38	0.0179	TTTTCGAGCGGCGTTTCGCTCGTTT	hypothetical protein
3167875	-	I	CCNA_03014	-36	0.00983	TAGTGGGGGCGCTCGGAAGCTGGCT	hypothetical protein
3165273	-	AP	CCNA_03011	-35	3.02e-05	TTGTAGGCCTGGGCGGTAAAGGGTT	outer membrane lipoprotein Blc
3164513	-	P	CCNA_03010	-36	0.0063	TTTTAGCGAACGCCGTTGTCTGGTC	hypothetical protein
3156322	-	P	CCNA_03002	-35	0.00951	ATCCCTTCGGCCGGTTTGTGCGTTA	CDP-diacylglycerol--glycerol-3-phosphate 3-phosphatidyltransferase
3152957	-	P	CCNA_02997	-34	0.000157	TTGATATCCCCAGAAAAATCCTGTT	cold shock protein
3150221	-	P	CCNA_02994	-37	0.000497	TTGCGCCAAACCGACTCCGTCTCTA	carbamoyl-phosphate synthase large chain
3142459	-	P	CCNA_02986	-33	0.00804	TTTCCAGCGACGACTTTGCTGCTAG	phage-related hypothetical protein
3135833	-	I	CCNA_02980	-35	0.00218	TTGCACCGCGACTTCAGCCAGACCT	tryptophan 2,3-dioxygenase
3134495	-	I	CCNA_02979	-38	0.0657	CGGCCAAGGGCGTGGTGGTCGACGT	cysteine desulfhydrase/selenocysteine lyase
3128095	-	P	CCNA_02971	-36	0.0299	TAGCGCTTTCCCTTGCGGAAATGCT	hypothetical protein
3122738	-	P	CCNA_02966	-34	0.0086	TTGCCAAGAGGATGGACACGCTTAC	non-specific DNA-binding protein Dps/iron-binding ferritin-like antioxidant protein/ferroxidase
3119822	-	P	CCNA_03984	-35	0.00256	TAGACATGGGCGGAGATATAGTGTG	NEW
3098651	-	A	CCNA_02937	-38	0.0391	CTTTCAATCTGGCCCGCCAGCGCGA	hypothetical protein
3093786	-	A	CCNA_02933	-36	0.00045	TTCAGGTCGTCGGCGGGGTTGTGAT	aminopeptidase
3092768	-	A	CCNA_02933	-34	1.28e-06	TTGCCCTTCACGTCCAGGCCCGCAT	aminopeptidase
3086642	-	P	CCNA_02924	-37	0.0131	TCGCCTGAGGGCGTCCAAACCCCTT	cytosolic protein
3069410	-	P	CCNA_02910	-36	0.000497	TTGACCCATGCCCCTGACACAGCCT	TonB-dependent receptor
3047025	-	P	CCNA_02895	-36	0.00288	TTGACAACGCTGTCTGGCGTTGTCA	TonB-dependent receptor
3042730	-	I	CCNA_02894	-35	0.00364	CCGCGCCCAAGGCCCGCCTCGTCTA	endo-1,4-beta-xylanase
3036240	-	A	CCNA_02888	-36	0.00236	TTGTTCAGCTCGAAGCTGGGCATGT	nitrilotriacetate monooxygenase
3013084	-	P	CCNA_02860	-34	0.000522	TGGACGTCCTAGATGGAGGGGGTTA	chaperone protein dnaJ
3010116	-	IP	CCNA_02856	-34	0.00725	TTGATCCGCCGGACCGCCGCCCCAT	hypothetical protein
3004585	-	P	CCNA_02850	-35	0.00804	TCCCGGCGACGGCCGGAACAAGCTA	cytochrome c-type biogenesis protein ccmI
2998223	-	P	CCNA_02845	-36	0.0075	TCGCGTGATGCGCGGAATCGGGGGA	two-component response regulator
2990138	-	IP	CCNA_02836	-34	0.00014	TTTGCCATCACCAGGGGCTTGGCAA	hypothetical protein
2990119	-	IP	CCNA_02836	-35	0.000166	TTGGCAATATCGAGGCGGCGGGTTT	hypothetical protein
2985133	-	A	CCNA_02830	-35	0.00804	TTGTGTTTTCAAGTAAAGCCCGCGT	DNA repair protein radC
2980257	-	A	CCNA_02824	-35	0.00324	TTCTCGCCGTGGCGGCGGATGTGGA	hypothetical protein
2980021	-	I	CCNA_02823	-36	0.00804	TTGGCTAGGAATGAGGTGGAATGCA	hypothetical protein
2979655	-	I	CCNA_02822	-35	0.00364	TTGACATCGGCCCTTCGTTAGCTAC	transcriptional regulator, MerR family
2976725	-	A	CCNA_02820	-36	0.00266	TTGATTTGGGCTTTGAGAGCTGTCT	hypothetical protein
2976403	-	A	CCNA_02820	-37	0.00209	TTGCTCGTCAAGTCGGTGATCGAGT	hypothetical protein
2976192	-	A	CCNA_02820	-35	8.3e-05	TTGGAGTCGAGGCGCGTGACGGTGT	hypothetical protein
2967588	-	N	CCNA_R0173	-36	0.00777	TGGCGCGTCTCCAGAGTTAGGATTT	small non-coding RNA
2967204	-	A	CCNA_02809	-36	0.00725	TCGCACTTCGCCCAGGGTCATTTTA	AcrB-family cation/multidrug efflux pump
2966905	-	A	CCNA_02809	-37	0.00439	TAGACCCTGGGCCAGCCGTTGCCTT	AcrB-family cation/multidrug efflux pump
2965608	-	A	CCNA_02809	-34	4.19e-05	TTGCGCAGCAGCGGCGCGTAGCCCA	AcrB-family cation/multidrug efflux pump
2960792	-	A	CCNA_02805	-34	0.00149	TCGCCATTGCTCTTCTGATGAGCGA	hypothetical protein
2946531	-	A	CCNA_02790	-36	0.000961	TGGTTCAGGACGAAAACATCGCGCA	RNA polymerase ECF-type sigma factor
2943673	-	A	CCNA_02785	-38	0.000125	TCGTCCTCCAGGCTCTGAAGGGTGT	hypothetical protein
2941003	-	A	CCNA_02783	-36	0.00288	TTGATCGCGCGATGCGCGGCGCGAT	two-component response regulator
2940670	-	N	CCNA_R0172	-36	0.000603	TTGTGGGTAACCATCGGCGCGTCTA	small non-coding RNA
2939222	-	A	CCNA_02780	-36	0.00101	TCGACCCTAGCGGGCTCTGGGTGGA	hypothetical protein
2939202	-	A	CCNA_02780	-35	0.00983	TGGATAAATGTTCCCGCGGCGTCCA	hypothetical protein
2938499	-	N		-35	0.0092	ATGCCGCTTTAAGTGCAATTGTCTA
2936890	-	A	CCNA_02779	-36	0.014	TCGTCCAGTTCCCACGCCTTCGTCA	hypothetical protein
2936633	-	AP	CCNA_02777	-35	0.000207	TTCCCCCGGACCCACCCTGCCACTA	vitamin B12 receptor
2936251	-	IP	CCNA_02776	-35	0.00045	TTGAGAACGCCTTGGACAAGGATTA	adenosylcobyric acid synthase (glutamine-hydrolysing)
2936239	-	IP	CCNA_02776	-35	0.00527	TGGACAAGGATTACCAGACGATCCT	adenosylcobyric acid synthase (glutamine-hydrolysing)
2934457	-	I	CCNA_02775	-36	0.00184	TCGTCAGGCCTGGTCTTGTCGTGGT	hypothetical protein
2934443	-	I	CCNA_02775	-35	7.8e-06	TTGTCGTGGTAGGTCGCGTCGGCGA	hypothetical protein
2933943	-	A	CCNA_02774	-37	0.00392	TGGCCAACCGCTGCCGATCAAGTCT	hypothetical protein
2927759	-	I	CCNA_02767	-36	0.0116	CCGTCCCGGGCGGCGAAAGCATCTA	conjugal transfer protein trbI
2926657	-	IP	CCNA_02764	-35	0.0112	TGGCGGGCGCAGCTACTTTCGCGTT	hypothetical protein
2926088	-	A	CCNA_02763	-34	0.00364	TTCATCGCAGCCCGCTTCTCCGGCA	transposase
2924855	-	N		-36	1.74e-05	TTGTCACTGATGGCGTAAGCGGCGA
2914898	-	P	CCNA_02752	-35	0.00131	TTGTGTCGCGGCCCTGCAGCGGCTT	GAF/PAS-family histidine kinase/receiver protein
2910147	-	P	CCNA_02747	-36	0.0105	TTTCCCTCGCCATGCCCGAGCGGGC	ABC transporter substrate-binding protein
2908936	-	A	CCNA_02746	-38	0.0092	TAGATCAGCACCATGGTCGGCAGCA	hypothetical protein
2898928	-	P	CCNA_02737	-35	1.52e-06	TTGTCTCGGGAGGCGCGGAGGCCTA	queuosine biosynthesis protein QueF
2897814	-	I	CCNA_02735	-37	0.00609	AAGACGATGTCTCCGAAGCGTTGTA	phosphohydrolase (MutT/nudix family protein)
2897172	-	IP	CCNA_02734	-36	0.00831	TGGCGTTGTTGCTGAGAACGCACCA	serine acetyltransferase
2895859	-	I	CCNA_02733	-38	0.007	TGGACCGACCAGGTCGGCTTCATCT	glutaminyl-peptide cyclotransferase
2895210	-	P	CCNA_02732	-35	0.00137	TTGCCGTTCTCGCGGCGGGCGCTAG	hypothetical protein
2877939	-	A	CCNA_02716	-35	0.000166	TTGATCTTGCCTTCCTTCTCGATGA	ABC transporter substrate-binding protein
2875935	-	A	CCNA_02715	-36	0.000877	TTGAAGGAGGAAGAGCCCACCGATA	MASE1-family sensor histidine kinase
2874621	-	A	CCNA_02714	-35	6.51e-05	TTGAAGAAGTCCGGGTTCTGGTCCA	ABC transporter ATP-binding protein uup
2869567	-	P	CCNA_02709	-35	0.0063	TTGATTGAAAGGCCGCTTTGGAGGA	CBS domain containing protein
2868265	-	N	CCNA_R0069	-34	0.000118	TTGTGTTTCGAAACGTGGATCGCTA	16S ribosomal RNA
2862103	-	P	CCNA_02705	-36	0.0017	TAGCGCGTCTCGAGGTTTTGCGTCA	cold shock protein
2843304	-	A	CCNA_02689	-35	4.47e-05	TTGGAGATCAGGCCGATCTGGGTGA	urate oxidase
2832646	-	P	CCNA_02679	-36	0.0003	TCGCCAGACGCGCGGCGAGACCCTA	hypothetical protein
2830189	-	P	CCNA_02676	-34	0.00527	TGTTGAACCGCCGCGAACCTTGTTA	hypothetical protein
2825121	-	P	CCNA_02672	-34	0.00101	TTGCCAGAGTAGGTTTTCGCTGCAA	hypothetical protein
2817921	-	P	CCNA_02663	-34	0.00407	TTGAACGCGGCTCACCTTTTGGTAT	DnaK suppressor protein dksA
2817327	-	P	CCNA_02662	-36	3.22e-05	TTGCCAGACCAGGCGCGCTTTTGGA	aminopeptidase
2813182	-	A	CCNA_02661	-35	0.0011	TTGAAGTTTTCCGAGCCGTTGAACA	peptidase, M16 family
2800722	-	N	CCNA_R0061	-36	0.00014	TTGACCTGCGCCCGATCCCCGGTCA	RNAseP
2793649	-	IP	CCNA_02640	-35	0.0017	TTCCTCCGACTCGGCGGGGCGGCTA	phospho-N-acetylmuramoyl-pentapeptide- transferase
2785185	-	P	CCNA_02633	-35	0.00027	TTGAACAGCCCCCGCGCCCATGCTC	membrane-bound glycosyl hydrolase
2781007	-	A	CCNA_02630	-36	0.000575	TTTCGCGTCGCGCGGAATTGGTCTA	hypothetical protein
2774920	-	IP	CCNA_02624	-37	0.00149	TCGACCAAAGGCAGCGAATCCTGGA	cell division protein ftsA
2762714	-	P	CCNA_02614	-34	0.0168	TTGCGCGCGCTTCGGCGATGTGGGG	fumarylacetoacetase
2761162	-	P	CCNA_02612	-35	0.000473	TTCCCCTTCGCCGAAAACCGCGCTA	alanyl-tRNA synthetase
2747566	-	P	CCNA_02601	-33	0.000118	TCGACAAGGCCGCGCAGGCGTACCA	glutathione-dependent formaldehyde dehydrogenase
2744457	-	P	CCNA_02596	-35	2.3e-05	TTGACTCTCCGCCGCCGCTCCCCCA	SSU ribosomal protein S4P
2743618	-	P	CCNA_02595	-35	3.68e-05	TTGAACCGGATCGCGCGGGCGCCTA	hypothetical protein
2739206	-	P	CCNA_02588	-36	0.007	TTGAATGTGGCGCCCGCTCCGGGCC	aminopeptidase
2735769	-	A	CCNA_02586	-36	0.000118	TTGCCAAAGCCCGTGCGCAGGTCGT	phosphoribosylformylglycinamidine synthase II
2729204	-	I	CCNA_02578	-38	0.00951	TTGCGGGTCAGTTTTGGGGGCAAAA	transcriptional regulator, TetR family
2727659	-	P	CCNA_02575	-35	0.00163	TTGCAGCGACGAGCGCCACGATATA	cytosolic protein
2725781	-	A	CCNA_02572	-38	0.0612	AAGATCACGTCGACATTCTTGGTGT	adenylosuccinate lyase
2725003	-	A	CCNA_02572	-36	0.00439	TTGGCGCGCTGGAACTCGGCGTAGT	adenylosuccinate lyase
2722962	-	A	CCNA_02571	-35	2.01e-05	TTGATGGCCTGACCGATGGTCGAGA	transporter
2721236	-	P	CCNA_02569	-34	0.000603	TTGAGCGCACCATAAACGCAGGCTA	glutathione S-transferase
2713165	-	P	CCNA_02564	-36	0.000664	TTTCCCTTCGCGTGAACGTCGTTCA	acyl-CoA dehydrogenase, short-chain specific
2710554	-	P	CCNA_02562	-34	0.000548	TTGACAGTGGCCAATCCCGGGCACA	Sel1 repeat domain protein
2703649	-	A	CCNA_02556	-36	0.002	TCGACATCGCCCGCCGAGGCCAGTA	hypothetical protein
2703112	-	P	CCNA_02555	-35	0.0261	TTTGCGCGCCCCCTGGCGTTTGCTA	adenosine 5'-monophosphoramidase
2700909	-	A	CCNA_02553	-35	0.000473	TTGTGGAAGTCCTCGTAATAGGTCT	ATP-dependent clp protease ATP-binding subunit ClpA
2696466	-	AP	CCNA_02547	-35	0.00137	ATGACCAAAGGCGCGGTGGGTGAGA	response regulator receiver protein divK
2694497	-	P	CCNA_02545	-36	0.000428	TTGCGCGAAGGGCGGCTTCGCGCGA	alkaline phosphatase
2690727	-	P	CCNA_02540	-36	0.000764	TTGACCCCTCGCGGCGACGCGCCCC	N-acyl-L-amino acid amidohydrolase
2687079	-	I	CCNA_02538	-35	0.0075	TGGACCTCAGGGCGTGCGACTGGCA	endoglucanase E
2676433	-	A	CCNA_02527	-35	0.000838	TGGCAAAAGCCGAAAGACTTGCCTA	hypothetical protein
2676402	-	A	CCNA_02527	-37	0.00951	TTGCTCCTTGGCCGCAACCAGGCTG	hypothetical protein
2673478	-	P	CCNA_03899	-34	0.00455	TTGTTGCGGGGCGCAGGAGGCGCAT	NEW
2672389	-	A	CCNA_02523	-34	0.003	GTGATGGCGACCGCCACCAAACCCA	hypothetical protein
2670975	-	P	CCNA_02520	-37	0.000118	TTGAAACGCGGGCCTTCGCCCGCTA	aspartyl/glutamyl-tRNA(Asn/Gln) amidotransferase subunit C
2666918	-	P	CCNA_02516	-36	7.82e-05	TTGGCGGGCGGCGCGGCGGGGACCA	glutathione S-transferase
2666910	-	P	CCNA_02516	-34	0.0239	GCGCGGCGGGGACCATGTTCGGGAA	glutathione S-transferase
2663299	-	P	CCNA_02512	-35	0.00312	TGGTCGCCTTTCGCCCGCAGGGTTA	polysaccharide autokinase-related protein hfsB
2663290	-	P	CCNA_02512	-36	0.0163	TTTCGCCCGCAGGGTTAATATCGCA	polysaccharide autokinase-related protein hfsB
2655899	-	N		-34	0.002	TTGAGCTGATGAACGGCGCCGGGCC
2653520	-	A	CCNA_02503	-37	0.0049	TGGTGGCCGTCGTCGCCTCGCGATA	type IV secretory pathway, VirB9 channel protein
2637015	-	A	CCNA_02488	-35	0.0144	TCGACTTGACGATGCGGTCGACATA	acetate/3-ketoacid CoA transferase, subunit A
2630321	-	IP	CCNA_02482	-37	0.0119	ATCTCGAAGATCGGCTGGCCCGGTA	transcriptional regulator, AraC family
2620783	-	P	CCNA_02475	-36	0.00777	TTGTGAGCGTCTCAGTCGGTCGGCT	transcriptional regulator vanR
2619984	-	P	CCNA_02474	-36	0.0517	TCCCGGAAGAAGCGCTATAGTACCA	transcriptional regulator, MarR family
2612245	-	A	CCNA_02469	-36	0.00045	TGGCGCACCTGGCCAGCGTCGACTA	protein hipA
2611053	-	IP	CCNA_02466	-38	0.0017	TTGACGCCATGGCCGCCCGTATCGA	UDP-glucose 4-epimerase
2608643	-	I	CCNA_02465	-37	0.00567	TGCTCAAGGCCCCGGTCGTCGTCGA	UDP-glucose 6-dehydrogenase
2608458	-	N	CCNA_R0164	-35	0.00423	TCGACATTCCGAAATACACCACCTA	small non-coding RNA
2605120	-	I	CCNA_02463	-34	0.00527	GCGACGTCACCGCCACCTATGCCAA	UDP-N-acetylglucosamine 4-epimerase
2605028	-	N		-34	0.00266	TTTGTGGACTGGCGGAGGGGCGCTA
2604192	-	P	CCNA_02461	-35	0.0063	TTCCTGCGGGGCCGTGCTTCAGGCA	hypothetical protein
2603805	-	IP	CCNA_02460	-35	0.00149	TTGACCAACCACATGGACGACACGA	hypothetical protein
2597453	-	P	CCNA_02455	-35	8.41e-06	TTGACCCGGAAGCCTCCAAAGGCTA	hypothetical protein
2593429	-	I	CCNA_02454	-33	0.000729	GTGATGGCGGCGGCGCAGGGGACGA	N-methylhydantoinase (ATP-hydrolyzing)
2589827	-	P	CCNA_02448	-35	0.00014	TTGCCCTCGGGTGAAGTCGGTCGCA	hypothetical protein
2578748	-	P	CCNA_02437	-35	0.00192	TAGCTACGCGAAGCAAAATCGCATA	transcriptional regulator, LysR family
2575102	-	P	CCNA_02433	-35	0.00889	TTCGCCCAAGGGGCGAGCGGTGTTA	hypothetical protein
2571934	-	P	CCNA_02430	-34	3.68e-05	TTGCCAAGCGGCGACTGACGCGCGA	conserved cytosolic protein
2570970	-	P	CCNA_02428	-36	0.00277	TCGACGTTTGGGGGGTAATTGCGTT	bacterial protein translation initiation factor 1 (IF-1)
2568784	-	N	CCNA_R0058	-37	3.22e-05	TGGACATCCTTTCGCGCCTCCCCTA	tRNA-Phe
2567822	-	P	CCNA_02423	-36	0.0127	TTGACGCTGTCTACTCACGCTCCAT	hypothetical protein
2566090	-	N		-35	0.00126	TTGTTTCCGCCGTGCGGACCTCCCA
2565884	-	P	CCNA_02421	-34	0.000185	TTGACGGTACGAAAAGGGGTTGCCA	TonB accessory protein exbB
2565861	-	P	CCNA_02421	-38	0.00105	TTGCCAAAGGACCCCAGCCGCAATT	TonB accessory protein exbB
2564507	-	IP	CCNA_02419	-35	0.136	CTCCATCCAAGCCGGTTTACGTCTC	TonB1 protein
2560823	-	A	CCNA_02417	-35	0.00023	TTGCGTTTGTAGAAGTTGAGGGTGA	biotin synthase related domain containing protein
2559208	-	P	CCNA_02414	-36	0.00177	TTGACGTCAGGGGTCTCTAAAGGTG	DadA-related amino acid oxidase
2558267	-	IP	CCNA_02413	-35	0.00218	TTGTTCGCGCCGCTTGTGGCTGACA	acyl-CoA dehydrogenase
2558254	-	IP	CCNA_02413	-35	0.00023	TTGTGGCTGACATGGTCGCGGCTTA	acyl-CoA dehydrogenase
2548826	-	A	CCNA_02405	-35	8.3e-05	TGGACGTTGGTCAAGGTCGCGCCGA	ABC membrane transporter, periplasmic component
2545388	-	I	CCNA_02402	-36	0.0049	GCGCCGGGGCGGACGGTATCGCCCA	methyl-accepting chemotaxis protein
2543376	-	P	CCNA_02400	-35	0.00227	TTGTGTCGCGGCGTTTGGCTCGCCA	transporter, major facilitator superfamily
2539365	-	I	CCNA_02396	-36	0.00277	TGGAGGGGGACGATGATCACGCTGT	hypothetical protein
2538508	-	P	CCNA_02395	-36	0.000838	TTGCGGTCGGCGCCCCGCGCATGCT	hypothetical protein
2529411	-	P	CCNA_02385	-36	0.000368	TTGCCTTTTCCTTCCATTTGCGGTA	3-deoxy-7-phosphoheptulonate synthase
2527826	-	P	CCNA_02384	-37	0.00045	TTGACCGGTCGCGCGGGCCTCTCCA	very-long-chain acyl-CoA synthetase
2521571	-	N	CCNA_R0055	-35	0.0017	TTTAAGCCGCGTTCGGCTCATGCTA	tRNA-Met
2520849	-	I	CCNA_02377	-38	0.00163	TTGACGTCGAGCTGCACGATTATCT	hypothetical protein
2518237	-	A	CCNA_02371	-35	0.00131	TTGTAGTGCAGCACCAGAAAGTCGC	tryptophan halogenase superfamily protein
2516843	-	A	CCNA_02370	-37	0.0112	ATGTAGGTCGCGCCATACTTCTGAT	TonB-dependent maltose outer membrane transporter malA
2509131	-	P	CCNA_02366	-36	0.00149	TTGCGTGTGGCGTCCGCGCGTGCGC	cytoplasmic membrane maltose transporter malY
2498597	-	P	CCNA_02358	-35	0.000388	TTGCCCGTCGCGCCGCTTTGCCCCA	FMN reductase
2493318	-	P	CCNA_02353	-35	7.82e-05	TTTCAAAACGCGCGCCGACGCGCCA	membrane-bound aldehyde dehydrogenase iron-sulfur protein
2484878	-	P	CCNA_02344	-35	0.000125	TTGACGCTGAAGCGGGCTGGCCTTA	phosphoglycerate mutase
2480674	-	P	CCNA_02340	-34	0.0017	TTGACGCGCCGATAACCATGGCTAA	methyltransferase
2478179	-	P	CCNA_02337	-36	0.0012	TCGCGTTCGACGACGGCAAGAAATA	nonspecific lipid-transfer protein
2475422	-	P	CCNA_02333	-36	0.00156	TTGCGCGAGGCGTGCGCGAGAGCCT	lipid A biosynthesis lauroyl acyltransferase
2470214	-	P	CCNA_02327	-36	0.000118	TTGCGAAAAGGGCCCCCAAGGCGCA	ABC transporter permease protein
2469275	-	P	CCNA_02326	-36	0.000218	TTGACACGACGGCGTTCCACGGCGA	acetylornithine aminotransferase/succinyldiaminopimelate aminotransferase
2463361	-	P	CCNA_02320	-35	5.4e-05	TTGCGTTTGCGGCCGGGTTTGGCGA	deoxycytidine triphosphate deaminase
2461605	-	P	CCNA_02318	-36	5.75e-05	TTGACATGACGCTGCGAATGCATGA	hypothetical protein
2458404	-	P	CCNA_02312	-36	0.00439	TTGCGCTGACCTCAGACCCGCCTCA	SLA2 protein
2449306	-	P	CCNA_02303	-35	0.00439	TTGCGGGACGGGGCGGCGTCGTTAT	cation transport protein chaC
2438331	-	I	CCNA_02290	-37	0.000408	TTGGGTCGAATCCTGTGACCGTCCA	hypothetical protein
2435662	-	P	CCNA_02286	-34	0.00288	TTGACGGCGTTCAGATTGGTGCTAT	hypothetical protein
2435374	-	P	CCNA_02285	-35	4.47e-05	TTGAACCTCCGCCTCGGCGGAGCTA	transcription elongation factor greB
2434069	-	P	CCNA_02283	-35	0.00266	TTGGTTCTGTCGCTGAGTCGGATCA	HNH endonuclease family protein
2426638	-	P	CCNA_02275	-35	0.0008	TTGATTCTCAGAATCAATCGCAATA	hypothetical protein
2421905	-	N	CCNA_R0053	-35	3.92e-05	TGGAATTCGCCGCGAACGCCTGCTA	tRNA-Leu
2418642	-	P	CCNA_02264	-35	0.0008	TTGAAAGGGTGGCTGCGTCTGTCAT	thiJ/PfpI family
2418179	-	I	CCNA_02264	-36	0.00455	TGGTCCCCGGCTATGCGGGCGCCGA	thiJ/PfpI family
2412820	-	I	CCNA_02261	-38	0.048	AGGCCAGCTTTGGCGACGACCGCAT	propionyl-CoA carboxylase biotin-containing subunit
2411359	-	P	CCNA_02260	-35	8.41e-06	TTGATCCCGGCCGCAGCAAGCTCTA	hypothetical protein
2408993	-	N	CCNA_R0052	-35	0.00126	TTCCCAAAGCCGATTCAGTTTGCTA	tRNA-Leu
2402321	-	P	CCNA_02252	-35	0.00131	TTCCGGGGCAGGGTGGAAAAGGCTA	methylcrotonyl-CoA carboxylase carboxyl transferase subunit
2396146	-	P	CCNA_02246	-35	0.00137	TGGCCTTAGAGATGGGGAAGGTCCA	division plane positioning ATPase mipZ
2394657	-	I	CCNA_02245	-35	0.000368	TTGATCAAGCCGCGCGGCTCAGCTA	DnaJ domain protein
2392475	-	A	CCNA_02243	-37	0.000285	TTGACGTAGTTGCCCCGGAAATAGA	D-alanyl-D-alanine serine-type carboxypeptidase
2391632	-	P	CCNA_02242	-35	0.000497	TTGACTGCTGCACTGCAACATGGCA	PHB granule-associated protein, phasin2
2390968	-	P	CCNA_02241	-36	0.00392	TTTTGCCGACCGATCCGTCGCGGTA	translation initiation inhibitor
2386459	-	A	CCNA_02237	-35	3.02e-05	TTGATGTACAGGTTCTGGTCGCGGA	Xaa-pro dipeptidyl-peptidase
2379676	-	P	CCNA_02231	-35	0.000196	TTGCGCGAAGGCCTTCTGACCGCTA	ABC transporter ATP-binding protein
2375095	-	P	CCNA_02226	-35	0.00473	GTGCTGTCGATCGTTTGCTGAGCTA	glyoxalase family protein
2366176	-	A	CCNA_02219	-35	3.68e-05	TTGCCGCCGCGCTTGGCGGGGATCA	hypothetical protein
2365594	-	A	CCNA_02219	-35	0.000428	TTCTCGATGCGGGTCACCTCGGGCA	hypothetical protein
2364406	-	P	CCNA_02217	-35	0.0102	TTTTCATCTGTTGCGTGGGGGTGTT	hypothetical protein
2361984	-	P	CCNA_02213	-35	0.00023	TTGCCGCCCATGATCCGCCCTCCCA	NADH dehydrogenase
2359343	-	A	CCNA_02211	-35	0.000522	TCGACAACGGCACCAGCAGGAACGA	hypothetical protein
2358905	-	A	CCNA_02211	-36	7.22e-06	TTGCCCCCGGCGCCGAAACTCAACA	hypothetical protein
2353010	-	P	CCNA_02204	-34	2.3e-05	TTGACGAAACGGCAAAAAAACGCTC	ketol-acid reductoisomerase/2-dehydropantoate 2-reductase
2351826	-	P	CCNA_02203	-35	0.00455	TTGCGCGGTTCAGCGCCGCACGGGA	hypothetical protein
2348524	-	P	CCNA_02198	-35	0.00156	TTGTGCTCGCCTTGACCCTGACCTA	trans-isoprenyl diphosphate synthase
2348507	-	P	CCNA_02198	-34	0.133	TGACCTATCCCGCCACCATTGTCCC	trans-isoprenyl diphosphate synthase
2324664	-	P	CCNA_02171	-37	0.00324	TTGCGGTCTGGTTAACCATTCCTTA	nucleoside permease nupC
2324630	-	P	CCNA_02171	-36	1.13e-05	TTGCGTGCGACGCCGCTGTTGGTGT	nucleoside permease nupC
2321942	-	P	CCNA_03897	-36	0.00156	TCGCGTTCGGACGCGATCCGTGGCA	NEW
2316118	-	P	CCNA_02160	-35	0.0049	TAGCGCGTAACGACGTTCGCGTTTA	hypothetical protein
2313845	-	P	CCNA_02157	-33	0.00312	TTGCGTTTTTATGCAATGTGTAACA	transcriptional regulator
2309254	-	IP	CCNA_02152	-35	0.000316	TTGTGTCCTCGCTCGAGGGCGGTTA	phosphoglycerate mutase
2308468	-	P	CCNA_02151	-36	1.41e-05	TTGCCCGCGCCGCTCGTCGCCACTA	exodeoxyribonuclease VII small subunit
2304040	-	A	CCNA_02146	-35	0.00149	TTGATACCCGGTCGACGCCATCCTT	hypothetical protein
2301493	-	A	CCNA_02142	-35	0.00407	TTGCATCGGCTAGCGTTCCCTAGTT	flagellar basal-body rod protein flgF
2300534	-	I	CCNA_02141	-33	0.224	TAGATTCCAAGGAACCGCGCGCGTG	flagellar fliL protein
2294326	-	P	CCNA_02136	-36	0.0012	TGGCGGGCGCCGGGCGTTTGGCCTA	glucose-6-phosphate 1-dehydrogenase
2294254	-	P	CCNA_02136	-35	1.31e-05	TTGCCTTTCCCGCGCAGGCATGTCA	glucose-6-phosphate 1-dehydrogenase
2288296	-	I	CCNA_02132	-38	0.371	CGACGACACGCCGGGAGCGAAGATA	transcriptional regulator, LacI family
2279218	-	P	CCNA_02125	-36	0.00392	TTTACACCCTAGGAATCGGTGACTA	polar development protein podJ
2276144	-	P	CCNA_02124	-35	0.000877	TTGCATTCAAGCACCTTCCCGGGCC	hypothetical protein
2276075	-	P	CCNA_02124	-35	0.0012	TGGACCTATCGCGTCCGGTCGGTAA	hypothetical protein
2266441	-	I	CCNA_02116	-35	0.00156	TGGCCGATACCCTGTTTTTCTTCCA	putative capsule polysaccharide biosynthesis protein
2261356	-	P	CCNA_02111	-35	0.000522	TTAGCCTCCTGCGCGAGCAGTGCTA	pilF-related tetratricopeptide repeat protein
2260265	-	P	CCNA_02109	-35	0.00312	TTGACCTGTGCGTCAGTGTCCCTAG	thiamine biosynthesis protein thiC
2252952	-	P	CCNA_02104	-35	0.00209	TTGACTTTATATTTTATCCGGGTAA	hypothetical protein
2250555	-	P	CCNA_02100	-35	0.00831	TGGATCGAATAGCATGCGTCTGCGA	hypothetical protein
2250216	-	I	CCNA_02100	-35	0.00567	TGGACGATCGTCGAGACTCAGCGTG	hypothetical protein
2246132	-	A	CCNA_02097	-34	0.0154	GTGTTTTCCTTGCGGATGCGGTAGT	periplasmic glucan glucosyltransferase
2246122	-	A	CCNA_02097	-35	0.000522	TTGCGGATGCGGTAGTAGACGTTGC	periplasmic glucan glucosyltransferase
2245406	-	P	CCNA_02096	-35	0.00192	TTTTCGCTTGCCGATGGGTTCGCTA	hypothetical protein
2243642	-	P	CCNA_02094	-36	0.000207	TTCTAAGCGGCCTCGAAGCGCGCTA	NAD-dependent oxidoreductase
2243633	-	I	CCNA_02094	-33	0.00126	TCGAAGCGCGCTAGACAGCGGCCCA	NAD-dependent oxidoreductase
2232757	-	P	CCNA_02082	-35	4.76e-05	TTGTAACGACGCGGCTCACGGTCTA	Sec-independent protein translocase protein tatA
2230464	-	A	CCNA_03896	-37	6.19e-06	TTGCCGGTGTCGCGAGCGCGGACGA	conserved hypothetical protein
2222954	-	P	CCNA_02071	-35	0.000664	TTGCAAAAGATAAGGCGAACGCATA	protein translocase subunit YajC
2220334	-	I	CCNA_02069	-36	0.00023	TCGCTGTCGGCCTGATGTTTGTCTA	protein translocase subunit secF
2219445	-	P	CCNA_02067	-35	0.0049	TTTGCCCGACTCCCAAATATCCCTA	hypothetical protein
2215544	-	P	CCNA_02064	-35	0.00266	TTGCCGCGACGCAGCGACGCACCTA	UDP-3-O-(3-hydroxymyristoyl) N-acetylglucosamine deacetylase
2214526	-	P	CCNA_02063	-35	0.00508	TTTGCGCCTTCGACGGCGTGGTGTA	lipoprotein, ComL family
2214021	-	I	CCNA_02063	-36	0.000196	TGGCCGCCCTGCGCGACGTCGTCCA	lipoprotein, ComL family
2213484	-	P	CCNA_02062	-36	0.00337	TTTGAAAAATCCTGATTCCCGGCGA	DNA repair protein recN
2210274	-	P	CCNA_02060	-35	0.000368	TTGGCGTTCTCTCCCCCTCGGCGCA	CrcB family protein
2206153	-	P	CCNA_02056	-35	0.000428	TTGCGCGACATCGCGATCTTGCCCA	chaperone, ATP12 family protein
2204981	-	P	CCNA_02054	-35	9.92e-05	TTGCGCCCCGGCGCGCGCCTCGCTA	propionyl-CoA carboxylase carboxyltransferase subunit
2188650	-	N	CCNA_R0048	-36	6.92e-05	TTGCGCGCCCCGCCCGCAACCCGTA	tRNA-Leu
2188477	-	P	CCNA_02042	-35	0.00209	TTGGATGCTCGCGCACGTCGTGACA	trigger factor, ppiase
2186903	-	P	CCNA_02041	-37	0.000729	TTGCAACCTGTTAAGGGGAACGCGA	ATP-dependent endopeptidase clp, proteolytic subunit ClpP
2185327	-	P	CCNA_02039	-34	6.92e-05	TTGCACGAGGGGGCCAATCGCCCAA	ATP-dependent endopeptidase clp, ATP-binding subunit ClpX
2185233	-	P	CCNA_02039	-34	1.87e-05	TTGTGAACCTGGCCCGGATCGGGGA	ATP-dependent endopeptidase clp, ATP-binding subunit ClpX
2180981	-	P	CCNA_02036	-36	0.00983	TTTGACGGGGCTTTTTCAACCGCCA	DNA-binding protein HU
2180551	-	N	CCNA_R0047	-34	0.0008	TTTGCGCGGAAGGCGAGGGCGGATA	tRNA-Val
2158021	-	P	CCNA_02011	-36	0.0112	TTTCCGCGTTGCAGCACTGGTGCTA	methylmalonyl CoA epimerase
2157033	-	IP	CCNA_02008	-33	0.057	CTTCCGCCCAAAGCGCGACGGCACA	prolyl-tRNA synthetase
2156903	-	IP	CCNA_02008	-36	0.000664	TTGCCAAGCTGTCGGGCGAGGGGCT	prolyl-tRNA synthetase
2156488	-	I	CCNA_02008	-36	0.00105	TTCCGCGCCTCGATCAAGAGCTATA	prolyl-tRNA synthetase
2154259	-	I	CCNA_02006	-36	0.000764	TCGATCCGGTGGAGGCGCTCCGCTA	lipoprotein releasing system ATP-binding protein lolD
2152484	-	P	CCNA_02004	-36	0.00137	TTGTGAACAGAACAAAACCGGAATA	hypothetical protein
2150936	-	I	CCNA_02003	-36	0.00131	TGGGTCTCGTCGACCGGCTCTGCAA	DNA polymerase III alpha subunit
2147259	-	P	CCNA_02000	-36	4.89e-06	TTGCCTTTTCGCGCAACAGCGACTA	SSU ribosomal protein S2P
2144431	-	IP	CCNA_01997	-34	0.107	CCTCGGCCGTCGCGCTCATGCGCGA	ribosome Recycling factor (RRF)
2141062	-	IP	CCNA_01993	-35	1.05e-05	TTGACCGCCGTATCGGGTTTCTCGA	membrane endopeptidase MmpA
2137476	-	IP	CCNA_01991	-36	0.00227	TTGACCGCCAGAGGTCGCCCGGCGT	hypothetical protein
2129148	-	A	CCNA_01983	-38	0.00266	TCGAACTGAGCGTGCAACATCGTGT	citrate synthase
2125336	-	I	CCNA_01981	-36	0.007	TGGAGCCGACAACCTGGAACCTCTA	DNA translocation competence protein ComA
2115485	-	AP	CCNA_01970	-35	5.07e-05	TTGAACACGTCGCTAATACCGAAGA	triosephosphate isomerase
2115410	-	P	CCNA_01970	-35	0.000877	TTGGCGAACTTGCGGAAACCGGCGA	triosephosphate isomerase
2114421	-	P	CCNA_01969	-38	0.00236	TTGACATCGCGGCGCCCACGTGCGC	aspartyl-tRNA synthetase
2107997	-	P	CCNA_01964	-36	7.22e-06	TGGACGGTGAGGGCGCGGGGCGCTA	NADH dehydrogenase
2103786	-	P	CCNA_01958	-35	0.000112	TTGTATAGCCGGTTCCGCCGGGTCA	thiS protein
2103425	-	P	CCNA_01957	-35	0.000256	TTGAAACTGCGGCTTCCCGGGCGTA	thiazole biosynthesis protein thiG
2097000	-	P	CCNA_01952	-33	0.00609	TTTCGCTACCGCGCCCGATCGATAT	N-acetylmuramoyl-L-alanine amidase
2095736	-	P	CCNA_01951	-35	0.000961	TTCCCCTTTCGACTGTCGCGCTCTA	multimodular transpeptidase-transglycosylase PBP 1A
2086832	-	P	CCNA_01944	-33	0.000633	TTGGCCTGAAGGCAGCGATTGGTAA	cytosolic protein
2085486	-	P	CCNA_01942	-35	6.51e-05	TTGACCGCCGCGCTTGGTCTTCCTA	Rrf2 family protein
2076391	-	P	CCNA_01930	-34	0.00027	TTGACCGTGATCGACGAGGCGGCGA	ADP-heptose LPS heptosyltransferase
2075485	-	IP	CCNA_01929	-35	4.89e-06	TTGAGATGCTGGTCGCGGAGGACTA	hypothetical protein
2072478	-	P	CCNA_01925	-36	0.00218	TTGCGTCTTAGCGCCGCCTCCCGCA	coniferyl aldehyde dehydrogenase
2069188	-	A	CCNA_01923	-35	1.87e-05	TTGTCGTCGGCCGGCGTGACCAGCA	ATP-dependent RNA helicase
2068210	-	AP	CCNA_01922	-38	0.0158	TGGGCCTGGATGGGGGTCGCAGTGG	SAM-dependent methyltransferase
2062917	-	A	CCNA_01919	-35	1.87e-05	TTGAACTTCTGGGCCATATAGGCTT	FrnE protein
2061153	-	P	CCNA_01917	-37	0.00192	TTGCCTGACCGAACGTCATTATCGT	alpha-methylacyl-CoA racemase
2055457	-	P	CCNA_01910	-36	0.0116	TTTACTCGCTCTCCGCAGCTCATCC	thymidylate kinase
2014204	-	I	CCNA_01876	-35	0.00277	TCGTTTCCAAGGCCAACACCTGGTA	cyclohexanone monooxygenase
2009972	-	IP	CCNA_01870	-35	0.000185	TTGGCCTGGGCGCTCAAAGGCCCTA	transcriptional repressor
1988620	-	A	CCNA_01856	-36	9.92e-05	TTGTCATAGTCGACGCCGACCAGTA	ferrichrome-iron receptor
1974744	-	A	CCNA_01843	-35	4.76e-05	TTGGCCCCGCAGTTCAAGGCGTTGA	malate synthase
1972416	-	P	CCNA_01840	-33	0.00547	TTGCGGGCCCAGGAAAACTCGTGAT	transcriptional regulator, MerR family
1949821	-	P	CCNA_01822	-35	0.0063	TGGCGCTGGCCGCATATTCCTCGCA	melibiose carrier protein
1926746	-	A	CCNA_01801	-35	0.000764	TTGCCCAGCGCCGAGCGGATTCATA	hypothetical protein
1923633	-	A	CCNA_01797	-34	0.0123	TCAAGGTCCATCCTCTCTGCGCGTA	septum formation initiator
1921111	-	I	CCNA_01794	-35	0.00312	TTCCGGTGGAAGCCCTGTCGTTCTA	enoyl-CoA hydratase/isomerase family
1918219	-	A	CCNA_01791	-35	1.22e-05	TTGATCTCGTTGGTCACGTGCGGGA	CTP synthase
1913220	-	P	CCNA_01785	-34	0.00455	TTGACTGACTTGGTCAGTCCTGCAC	hypothetical protein
1912079	-	P	CCNA_01783	-35	0.000207	TCCCCCGCCCCGCCGAAGCGGCCTA	DnaA-related protein
1901978	-	P	CCNA_01775	-35	0.00288	TGGTGATCAGCTTCATCCGCTGCTA	phosphoribosylformylglycinamidine cyclo-ligase
1895262	-	P	CCNA_01766	-38	0.000256	TTGAAAGTGGCGAGGCGAAGCGTCC	hypothetical protein
1870669	-	P	CCNA_01741	-36	3.02e-05	TTGCGTTTGTTCCCCATATCCTGTA	SSU ribosomal protein S6P
1869144	-	P	CCNA_01738	-35	0.111	TGCTGGGCGCCTTGTGTCTAAATTA	TonB-dependent outer membrane receptor
1865692	-	I	CCNA_01737	-38	0.0402	TGGGTAAGACGGCCCTGGCGACCAA	replicative DNA helicase
1860681	-	I	CCNA_01732	-35	2.3e-05	TTGGTTTTGGCGACAAGGACGTCTA	DNA repair protein RadA
1858244	-	P	CCNA_01729	-35	0.000603	TTTCGCTGCTGGTCAGCGCGTGACA	transporter, Sodium/bile acid symporter family
1846948	-	A	CCNA_01717	-36	0.0003	TTGTGGCGCTTGCCCAGACGGTTCA	hypothetical protein
1844628	-	P	CCNA_01712	-35	0.000696	TTGACGGAAACGTTTACGTGCGTAA	beta-lactamase repressor
1835749	-	A	CCNA_01703	-37	0.00831	TGGAACGCCTTGATCCGCTCGTGGT	IolE-related protein
1835742	-	A	CCNA_01703	-35	1.13e-05	TTGATCCGCTCGTGGTAACGATCGA	IolE-related protein
1810374	-	AP	CCNA_01682	-38	0.0116	TTCACGTGCCAATCCCACGGCACAT	hypothetical response regulator receiver protein
1797603	-	P	CCNA_01674	-36	0.00156	TTCTCAAAGCAGCCGAATGGCGCCC	cytosolic protein
1782994	-	A	CCNA_01663	-35	0.00337	TGGTCTCGCCCGCATAGCTCTGCCA	potassium-transporting ATPase A chain
1768356	-	P	CCNA_01647	-36	0.0011	TTGCGGACTCGGGGCGCCTTGCCTA	8-amino-7-oxononanoate synthase
1751588	-	P	CCNA_01632	-35	0.00889	TAGCACCGATGGGGGTTCGGCGGTA	hypothetical protein
1747415	-	P	CCNA_01625	-35	0.00115	TGGACAAAGCCCGGAAGGCGTCGGA	aminobenzoyl-glutamate utilization protein B
1744933	-	P	CCNA_01623	-36	0.00473	TTGCCTCGGCATCGCGTTTCGGGCT	phosphohydrolase, MutT/nudix family
1741089	-	AP	CCNA_01619	-37	0.00218	TTCCAACAAGGCCTCGCGACTCGTA	cytosolic protein
1733379	-	A	CCNA_01612	-38	0.00473	TTCAGCACGATGCCCTTACCCTTCT	rod shape-determining protein mreB
1724551	-	P	CCNA_01603	-36	0.000333	TTGCACCACGGCCACCGGGGGCGTA	aspartate aminotransferase
1720510	-	A	CCNA_01598	-36	0.0158	TCTCCGGACCGCCGCGTGGCGTGAT	pyridine nucleotide-disulphide oxidoreductase
1719242	-	P	CCNA_01597	-35	7.8e-06	TTGCGCCCCGAACCCAAGTGCGCGA	hypothetical protein
1714831	-	P	CCNA_01593	-35	0.0035	TCCCTATGGAAGAGGGTTTGGGTTA	Xaa-pro aminopeptidase
1699611	-	P	CCNA_01583	-35	0.0012	TTAAAACTGTCGTCAAACTGTGACA	phosphate-binding protein
1694028	-	I	CCNA_01577	-35	0.00392	TGGACCGTCGAGGAAGCCGCCGACT	2-keto-4-pentenoate hydratase family protein
1676481	-	A	CCNA_01559	-35	0.000696	TTGACGTTGATCCCCTTGGTCGCCC	2-deoxy-D-gluconate 3-dehydrogenase
1673780	-	A	CCNA_01557	-35	0.00236	AGGACGGCGTGCCCCGGAAGAGATA	uronate isomerase
1665320	-	P	CCNA_01550	-36	0.000428	TTGTCGCAAGCGTCGCTCGGCCCTA	sulfate adenylyltransferase subunit 2
1659436	-	AP	CCNA_03953	-36	0.0291	ATGTACGGCAGGGCGGAGGTAATCA	NEW
1654917	-	P	CCNA_01543	-34	0.000522	TTGACCTTCCGCCGGAAGGCGTTAC	chaperone protein dnaK
1643646	-	N		-38	0.000316	TTGTTGACGCTGCCAGCCATCGCTT
1631476	-	P	CCNA_01522	-34	0.00177	TTGCCAAGCGCGCGAGCGCCGGTAG	ATP-dependent protease subunit
1630483	-	P	CCNA_01521	-36	0.00101	TGGACGCGCGCCAGACGCGCGGCCA	hypothetical protein
1628204	-	P	CCNA_03892	-35	0.00227	TTGATCTTTCTCAACCGATGCGCCA	HD family metal-dependent phosphohydrolase
1593749	-	P	CCNA_01486	-35	0.00508	TTGACACATCAGCTGAGGCCGCTAT	hypothetical protein
1586401	-	AP	CCNA_01478	-35	0.000918	TTGCGGTCGTGATGACTATAGCTGA	transcriptional regulator
1572404	-	P	CCNA_01464	-36	0.00473	TTGACCCGGAGCCACGGCCTGCTGT	hypothetical protein
1571956	-	P	CCNA_03951	-35	0.002	GTGACATACGCGAATCTTGTGTCTA	NEW
1550033	-	P	CCNA_01437	-34	0.00218	ATGACGGAGCCGCCGCTTCGTGCGA	transglycosylase associated protein
1545702	-	A	CCNA_01430	-35	5.07e-05	TGGACCTCGGCGCTGAGCGCTTCCA	hypothetical protein
1545017	-	P	CCNA_01427	-35	0.000388	TCGATTTCGCCGCGACATCCCGCTA	lipoprotein, SmpA/OmlA family
1544959	-	P	CCNA_01427	-35	0.0737	TAAGCCCGCGCGAGCGATAGGTCAA	lipoprotein, SmpA/OmlA family
1540820	-	A	CCNA_01424	-36	0.000316	TTGACGATCCTGCCATTGGCGATGA	hypothetical protein
1529754	-	P	CCNA_03949	-35	1.31e-05	TTGATAACCATGGCCTTTCGCTCCA	NEW
1525525	-	P	CCNA_01406	-34	0.002	TTGACATTTTTGTCAGTACAACCAA	predicted metal-dependent hydrolase
1524403	-	P	CCNA_01405	-35	0.000633	TTGTATTTATTGCCCAACTCGCGCA	cytosolic protein
1523512	-	A	CCNA_01404	-33	0.00889	TCCAGGGCCTCGACGCGGGCTACGA	glycyl-tRNA synthetase subunit beta
1513286	-	P	CCNA_01394	-35	0.000207	TGGAGACCGGCGACAATCCGAGTTA	uracil DNA glycosylase superfamily protein
1512455	-	P	CCNA_01393	-35	4.17e-06	TTGATCGGCCCGACCGCCCGCACTA	soluble lytic murein transglycosylase
1497192	-	A	CCNA_01381	-36	0.000105	TTGATGTCGCGCGCCTGGCCCGACA	valyl-tRNA synthetase
1492300	-	P	CCNA_01377	-34	0.00277	TTGATCAGCGCTACGCGAGGTTGGA	hypothetical protein
1487505	-	P	CCNA_01372	-35	6.12e-05	TTGAAACCCCGGGAGCGAATCCTGA	lysine decarboxylase family
1487013	-	I	CCNA_01372	-35	0.000125	TTCACCAGAAGCCGATTGTGTTCCA	lysine decarboxylase family
1486803	-	P	CCNA_01371	-36	0.000473	TTGACTTAGTTTTCAAAGAAAACGA	hypothetical protein
1430284	-	A	CCNA_01303	-36	9.77e-06	TTGCCATTGCGGCTATTGCAGCCTT	hypothetical protein
1423037	-	P	CCNA_01297	-35	0.00256	TTGGACCGGTGACGGACGATGCTAA	23S rRNA Gm2251 methyltransferase
1422126	-	P	CCNA_01296	-35	0.00725	TTTCGTGAATCTCTCTTAACCGTTT	hypothetical protein
1422101	-	P	CCNA_01296	-36	0.000603	TTGATTTCGTCGCAAGCTCGTGCTT	hypothetical protein
1419994	-	P	CCNA_01295	-35	0.00209	TTGCATCGTCCGGCGCGCCACAGCA	integral membrane protein
1415667	-	P	CCNA_01289	-35	0.000185	TTTACGAGCAGGTGAACGACGTTAA	hypothetical protein
1413966	-	P	CCNA_01287	-35	0.000133	TTGCCGGGCTGGCGCGCACGCAGCA	epoxide hydrolase
1412590	-	P	CCNA_01285	-36	0.00439	TTCACAACGCCGCGCCGAACGCGCT	proline iminopeptidase
1405781	-	P	CCNA_01279	-35	0.00312	TTGACAAGACCACGGCCTTCCCGCC	ATP-NAD kinase
1386582	-	A	CCNA_01259	-35	0.00209	TCGTGAAACCCGCCGGATTGATGTA	class II aldolase and Adducin protein
1386195	-	P	CCNA_01258	-35	0.000207	TTGCCAGCAAGGCCGCGCCGTCGGA	permease
1381514	-	P	CCNA_01252	-36	0.0239	AAGTGAGACTGGACCATGACTTGCA	soluble lytic murein transglycosylase
1380053	-	I	CCNA_01252	-33	0.0049	TTCTATGCCGAGGGCGCGCGGCACA	soluble lytic murein transglycosylase
1376338	-	A	CCNA_01248	-37	0.000118	TTGACGTGATCCCCAGTGCTGCAGA	transcriptional regulator, TetR family
1369250	-	P	CCNA_01242	-35	4.76e-05	TTGCGCAAAGGCGCCTCTCTGACTA	amino acid permease
1367636	-	IP	CCNA_01241	-36	0.00209	TGGCACTCGAAGCTGGCCAAGGGTA	Zn-dependent hydrolase, glyoxalase II family
1361183	-	P	CCNA_01233	-33	0.118	GCGACATAATGGCACGTATAGTGTC	haloalkane dehalogenase
1360109	-	I	CCNA_01232	-36	0.00547	TTGAAGTTCAAAGAGAAGGCCGAGT	cytosolic protein
1345792	-	A	CCNA_01219	-37	0.003	GTGCCGCCGTGCTCAAACTCGTGAT	cytosolic protein
1344645	-	A	CCNA_01218	-36	2.15e-05	TTGCGGACGACCCCGATGCGCGTCA	sphingosine kinase/diacylglycerol kinase-related protein
1342464	-	P	CCNA_01215	-36	0.000157	TTCCCTGTCCCCCCGCGCGTCCCTA	histidine triad (HIT) protein
1330816	-	P	CCNA_01203	-35	9.92e-05	TTGCCCCCGATTTGGGGTTCGCCTA	TonB-dependent receptor
1328779	-	P	CCNA_01202	-35	0.00236	ATGATTTTCCCCTCCGGGGCCGCCA	membrane alanine aminopeptidase
1322883	-	A	CCNA_01199	-36	0.00105	TTGGTGATGCCGTGACCGAAATAGA	glucose-1-phosphate thymidylyltransferase
1316735	-	I	CCNA_01194	-35	7.8e-06	TTGCGATGCGCATCCACATGTTCGA	TonB-dependent receptor
1309935	-	A	CCNA_01190	-36	0.0086	TGGACGTGATGGTCGCCCGCCTGCC	hypothetical protein
1309348	-	A	CCNA_01189	-35	0.00105	GTGAGGTTGAAGCTGTTTTTAGCCA	TonB-dependent receptor
1294635	-	P	CCNA_01174	-37	0.00473	TGGAAAGCAAGGCGGGGTCGCCCCT	transcriptional regulator, LysR family
1294552	-	P	CCNA_01174	-33	0.343	CTCGGCTCGAAGGGGCCAATTCGCA	transcriptional regulator, LysR family
1293510	-	P	CCNA_01173	-35	0.000243	TGGTCCGACCGCCCCAAAACCGCTT	chorismate mutase
1291707	-	N	CCNA_R0028	-34	0.003	TTGCGCTCCCAAAATCATTGCGTAT	tRNA-Lys
1261648	-	A	CCNA_01155	-38	0.000497	TTGAAGACATTCGAGACGCCGCCCA	TonB-dependent outer membrane receptor
1261273	-	A	CCNA_01155	-35	0.002	TTCTTCTGCTCGGCGATGTTGATGT	TonB-dependent outer membrane receptor
1249199	-	I	CCNA_01145	-35	0.000285	TTGATCTGGACGCCTCAGCCCCGTT	amine oxidase (flavin-containing)
1238481	-	P	CCNA_01133	-36	0.00508	TTGACCGCCCTCCGATTGGGCGAAA	hypothetical protein
1234549	-	N		-36	0.0131	TTCTGTTTTCGATTCTGGATCCGTA
1224371	-	P	CCNA_01120	-35	0.0168	TGTTCGAACATCCGGTTTGGAGTCA	hypothetical protein
1219504	-	P	CCNA_01114	-35	5.73e-06	TTGCCTTGGCGCGGCGAGGCGCCTA	SufE protein
1208044	-	P	CCNA_01101	-35	0.000148	TTGATACAGCGCGGCGGGCGCGTCA	bacterial protein translation initiation factor 3 (IF-3)
1204066	-	P	CCNA_01098	-35	0.000218	TTGCCAGAACCGAGTCTTTCCTGTA	LSU ribosomal protein L35P
1199264	-	P	CCNA_01094	-35	6.12e-05	TTGCGCAACGCCAAACCCCGCGCTA	hypothetical protein
1191490	-	I	CCNA_01086	-38	0.0246	TCGTCATCCCGATCCAGGCCGCCAT	GTP-binding protein lepA
1191129	-	P	CCNA_01085	-35	0.000316	TTCTCGCCCGGGCGAATCCCGGCTA	DNA-cytosine methyltransferase
1187887	-	A	CCNA_01083	-34	0.00105	TTGCCCTTCAAATCAAAAGGGTGAC	hypothetical protein
1165953	-	A	CCNA_01061	-35	1.66e-06	TTGACGTCCACGCGCACGATCCCGA	type I secretion adaptor protein RsaE
1163507	-	A	CCNA_01060	-35	9.07e-06	TTGTCGTTCATCACGGCCAGGCCGA	type I protein secretion ATP-binding protein RsaD
1159977	-	A	CCNA_01059	-35	0.000575	TTGATGAAGCGGTTTTCCTGAGCGA	S-layer protein rsaA
1159498	-	P	CCNA_01058	-35	4.89e-06	TTGTACCCCCCGCCGAAAAGCGCTA	transcriptional regulator
1159111	-	P	CCNA_01057	-35	0.00105	TGTTCAGCGAAGACTAGTTCGGTTA	STS1
1150624	-	A	CCNA_01051	-38	0.00288	TTCTCGAAGAAGCCGGCCGTGATGT	TonB-dependent receptor
1150608	-	A	CCNA_01051	-36	0.0136	GTGATGTAGCTGCTGGGCTTGTAGT	TonB-dependent receptor
1150347	-	A	CCNA_01051	-36	6.51e-05	TTGCCCTTGCCGGCCAGCGGCTGAT	TonB-dependent receptor
1143085	-	A	CCNA_01047	-35	0.0105	TTATCGCGCAGCTCGTCGTCGTTAT	TonB-dependent receptor
1134996	-	A	CCNA_01040	-36	0.0108	TCGAAGGTCGAGGTGGCGATGTAGT	beta-xylosidase/alpha-L-arabinofuranosidase
1133411	-	P	CCNA_01038	-35	0.0092	TGGCCGCAAAGCCTCGCCTGGATCA	glyoxalase family protein
1132924	-	P	CCNA_01037	-35	0.0035	TGGCGCCGCGCCCGGTCATACAATA	transcriptional regulator, GntR family
1113467	-	P	CCNA_01026	-35	0.00337	TTTGCGCGGGCGTATCTCTCCCCTA	hypothetical protein
1111746	-	I	CCNA_01024	-37	0.0049	TTGCTCATTTCAAAGACGATGAGCA	hypothetical protein
1104453	-	P	CCNA_01020	-36	0.00227	ATGACACAGTGGACAACATGGACTA	transcriptional regulator, LacI family
1104408	-	P	CCNA_01020	-35	0.00473	TTGCGGACGCCGCCTTTCGCTGGTG	transcriptional regulator, LacI family
1094627	-	N	CCNA_R0023	-35	0.202	CCCCTCAAGTCCCGGCTCTACGCTA	tRNA-Met
1094537	-	N	CCNA_R0023	-36	9.77e-06	TTGAAATCTGGCCCGCTCTTCGCCT	tRNA-Met
1081336	-	N	CCNA_R0126	-36	0.00439	TTCCATATGCCTCGCCCGTCGCCAA	small non-coding RNA
1066846	-	AP	CCNA_00985	-35	9.35e-05	TTGACCATAGCGCTTCTGCGCCGCA	protease II
1057044	-	N	CCNA_R0021	-35	1.17e-06	TTGCGCCCCCCGGAACACCCACCTA	tRNA-Pro
1052950	-	A	CCNA_00974	-36	0.000729	TTGACCCGCGGCCACGGCCCCGCCC	OAR protein precursor
1052490	-	A	CCNA_00974	-36	0.0201	TCGCGCTTGCGCTTACGGCTGGTGT	OAR protein precursor
1052479	-	A	CCNA_00974	-35	0.00392	TTACGGCTGGTGTCGAAATAGGTCA	OAR protein precursor
1042042	-	P	CCNA_00967	-36	0.002	TTGCTTCGCGTCGATTTTCGCGATT	transcriptional regulator, TetR family
1039379	-	P	CCNA_00963	-34	0.0075	TTGAATTTATATCGCACACGATTAA	organic hydroperoxide resistance protein
1015494	-	A	CCNA_00940	-38	0.00831	ATGCAGGCGATGACGGTGATCGACA	sensory transduction protein kinase
1012943	-	P	CCNA_00937	-37	0.00804	TCCCCCGCTGGGGGGAGGATTTGGA	acetyltransferase
1003657	-	P	CCNA_00926	-36	1.22e-05	TTGACACCGATGCGAGAGAACTCTA	acyl CoA thioesterase
1002605	-	P	CCNA_00925	-35	0.00184	TTGGGGGACTCAACCAAACCCGCTA	hypothetical protein
995262	-	P	CCNA_00917	-35	0.000125	TTGAATGCGGTACCAGATTTTGGTA	antitoxin protein parD-1
973965	-	N		-35	0.00163	GTGTGGTCTGCGGCCATGGCGCTAA
964756	-	P	CCNA_00885	-34	0.002	TTGACTCCTCACGCAACCTACCTGA	hypothetical protein
961712	-	P	CCNA_00881	-35	5.07e-05	TTGCCTGCTGCGCCGCATCAGGCTC	ABC transporter ATP-binding protein
952957	-	AP	CCNA_00873	-36	0.00209	TCGACGGCGATCGGAAAGCGTCGCA	amidophosphoribosyltransferase family protein
952032	-	P	CCNA_00872	-34	0.00364	GTTACAGAAACGCAGGCGCGCCCTA	glutaredoxin
950400	-	P	CCNA_00869	-34	0.0112	TTCTCCCGCCCGCCCAGATCGCTAT	DNA modification methyltransferase-related protein
942431	-	P	CCNA_00863	-35	0.00407	TGGCGTTGACCTAAGAAAACTGTCA	xylonolactonase xylC
939592	-	P	CCNA_00861	-37	0.00227	TTCACAACACCCAGCCGAATCGCAT	hypothetical protein
917262	-	P	CCNA_00845	-35	4.47e-05	TTGACGCCATCGGCCATCGGCGGGA	antitoxin protein relB-1
915248	-	P	CCNA_00842	-35	9.35e-05	TTGCCCATACCGTGTAACGCGGCGA	hypothetical protein
907489	-	A	CCNA_00839	-36	6.75e-07	TTGCCGTGCACGGCGTCGATGCCGA	glucan 1,4-beta-glucosidase
901399	-	A	CCNA_00835	-35	4.19e-05	TTGAACTTGGCGTTCGAAGCGGCCT	flagellin
901391	-	A	CCNA_00835	-37	0.00192	TTGGCGTTCGAAGCGGCCTTCGTGA	flagellin
896849	-	A	CCNA_00831	-35	0.00951	GGGAAATCCATCACCAGGCCGCGCA	alpha-glucosidase
896050	-	A	CCNA_00831	-36	3.68e-05	TTGAAGTTGTCGGTGGTCGGATAGA	alpha-glucosidase
886139	-	P	CCNA_00824	-36	1.51e-05	TTGCCGAACGCCACGGCGACGGCTG	galactonate operon transcriptional repressor
885244	-	P	CCNA_00823	-35	0.000368	TTGCCGAACTGAAGCGTTCGCATAA	hypothetical protein
872364	-	P	CCNA_00808	-35	2.3e-05	TTGACATCCCCGCGACGTTCTTTTA	LSU ribosomal protein L34P
871734	-	IP	CCNA_00806	-35	0.00143	TTGACGATGTCAAAACCGCGCTGAT	inner membrane protein translocase component yidC
870506	-	I	CCNA_00806	-35	0.0112	TCGACTGGGGCATGTTCCGCTTCTT	inner membrane protein translocase component yidC
870486	-	I	CCNA_00806	-35	0.00407	TTCTTCACGCGCCCGATCTTCAACA	inner membrane protein translocase component yidC
850489	-	P	CCNA_03938	-37	0.00423	TTGCGCGGCCTCTCGAACCGGTATT	NEW
846445	-	P	CCNA_00783	-35	0.0017	TTGCAGAAGAAATTCTGCTTCTCCA	secreted protease precursor sapA
845474	-	I	CCNA_00783	-36	0.000125	TCGACACCCTGGACTTCTCCGGCTA	secreted protease precursor sapA
841686	-	P	CCNA_00780	-34	0.000243	TTGACCCCGCGCCGCGACGCTTCGA	N-formylglutamate deformylase
824421	-	P	CCNA_00767	-35	0.00163	TGGCGCGGGGCGCCGCCACGCCCTA	hypothetical protein
822935	-	P	CCNA_00764	-35	0.00676	TTGCATTGCGGCGTCGAAGCGCTAA	electron transfer flavoprotein beta-subunit
796828	-	P	CCNA_03934	-36	0.000633	TTGCGCGCGCGTCCCGCCTCTGCTA	NEW
793099	-	P	CCNA_00735	-33	0.00392	TTGCCGCCGCAATCGCGTGGGACAT	hypothetical protein
780023	-	P	CCNA_00722	-35	3.92e-05	TTGACTCCCCGAGGGCCGGCGCCTA	chaperonin GroES
774321	-	P	CCNA_03933	-36	0.00277	TTGACACGTTTGCGAACGCCACGCA	NEW
772904	-	P	CCNA_03930	-36	0.000838	TTGACGACAACCAAAAGTCGAATGT	NEW
763406	-	P	CCNA_00705	-35	0.000664	TTGATCACTCAAAAAAGCGCCGCTA	hypothetical protein
761108	-	P	CCNA_00700	-36	0.000256	TTGCCAAACCCGCGCATTTGCCGCA	TonB-dependent receptor
754342	-	P	CCNA_00694	-35	0.00027	TTGCCCCGCCCCGATTCCCGCCCCA	ATP-dependent DNA helicase
748934	-	P	CCNA_00691	-35	3.01e-06	TTGACAAGCGGCCCCCAGACTTCGA	ferredoxin
748440	-	P	CCNA_00690	-36	0.00725	TTTCATAGGGCTTAATTTTATGCTA	CarD-like transcriptional regulator
735123	-	P	CCNA_00678	-35	0.00227	TTGACTCCCCGTCCCCCGCCTGCTA	LSU ribosomal protein L11P
733748	-	P	CCNA_00676	-36	0.000548	TTGTGAGGCCGGCTAGCCAGTGTTA	hypothetical protein
729790	-	P	CCNA_00671	-37	0.000918	TTGTCCCGACGCTTTGGCCCCTATA	teichoic acid translocation permease protein tagG
720456	-	N	CCNA_R0010	-34	0.000368	TTCTAACCGCCCCCGTCTTGCGCTA	tRNA-Arg
719648	-	IP	CCNA_00662	-34	0.0352	GTGCCGGCCTCGGAGATCAGTGTAG	hypothetical protein
719555	-	I	CCNA_00662	-36	0.00587	TTGGCGGACAGAAAACCCGGAGATA	hypothetical protein
708928	-	I	CCNA_00655	-35	0.00312	TTGCATCTCGGCGTACGCCAGAAGA	hypothetical protein
701735	-	A	CCNA_00650	-35	0.000105	TTCTCTTTGAGGGAGGCGTGGGGTT	nitrate transporter
692957	-	P	CCNA_00642	-36	0.002	TCGCGTGAGACGGATCGCGTGCCTA	hypothetical protein
680831	-	A	CCNA_00634	-36	0.014	ACGATCTCGACGGCGTTCTCGGCGC	chemotaxis protein methyltransferase
668251	-	AP	CCNA_03925	-35	5.07e-05	TTGACCTCTGTGGCCGCGGTGACGA	NEW
662195	-	A	CCNA_00618	-35	1.53e-07	TTGAACACCACGGCGTTACCCGCCA	succinylglutamic semialdehyde dehydrogenase
648331	-	A	CCNA_00609	-35	0.00218	TGGACAGGCAAGGGAGGATGGCGTT	transcriptional repressor
641929	-	P	CCNA_00605	-36	0.00567	TTGCTAAAGGCCAAGGTCGTATTCT	hypothetical protein
639777	-	A	CCNA_00603	-33	0.0119	AGGAACGCCCCCAGCATCGCGCCGT	integral membrane protein
626171	-	I	CCNA_00594	-35	0.00676	TGCCGGGCGCGCCGTGCTATTTCTA	hypothetical protein
622847	-	I	CCNA_00592	-34	0.00653	TTGTATTTCCGTGCGGATGTCGCAA	hypothetical protein
616530	-	A	CCNA_00587	-35	0.000388	TTGTCCGCGCCCAGATGGCGTCGAA	secretory tripeptidyl aminopeptidase
602338	-	A	CCNA_00578	-38	0.00312	TTGTTGCGCAGCATGGCCTCGGCGT	hypothetical protein
596466	-	A	CCNA_00573	-34	0.000133	TTGATGTTCATCGCCGCGAAGGCGA	TonB-dependent receptor
595259	-	A	CCNA_00573	-35	0.000105	TTGGCGCCGACCTGCACCGACTCCA	TonB-dependent receptor
594920	-	A	CCNA_00573	-34	0.007	TGGTCGACTGCGGACGGTTCTCGTA	TonB-dependent receptor
575737	-	P	CCNA_00559	-34	0.000961	TTGACACCTTCTTCGCCAAGCGCTC	homoserine O-acetyltransferase
562396	-	P	CCNA_00543	-36	0.00508	TGGCGTCACGCCTTTGCATTCGCGA	methyl-accepting chemotaxis protein
560776	-	P	CCNA_00540	-36	0.00105	TTTGCACGCAGGCGCGCAGGGGCTT	coproporphyrinogen III oxidase
555712	-	A	CCNA_00537	-36	0.00105	TTGATCGGCACGCCCTGCAGACGAT	DNA-directed RNA polymerase beta' chain
553828	-	A	CCNA_00537	-35	0.0116	TCGCCTTCTGACCGCAGTGGCGGTA	DNA-directed RNA polymerase beta' chain
536806	-	P	CCNA_00522	-36	0.000764	TTGAAATTTGTACACACAAATGTCA	hypothetical protein
535016	-	P	CCNA_00519	-33	0.00149	TTGGTTAACAGGGCGACAGTCACAA	hypothetical protein
533823	-	P	CCNA_00518	-34	0.000133	TTGCGTCGCCTGGCCCTTTTGTGTA	LSU ribosomal protein L25P
527065	-	P	CCNA_00512	-36	0.000243	TCGCCTTTGGCGGCCATCCGTGCTA	GTP-binding protein, probable translation factor
526709	-	I	CCNA_00512	-35	0.000473	TGGCCTTCGTGGCCCGCTGCTTCGA	GTP-binding protein, probable translation factor
523927	-	P	CCNA_00508	-35	0.00423	TCGCGCGAACGCCTGGGCTGAGCTA	hypothetical protein
520286	-	P	CCNA_00504	-35	0.000148	TCGACCCGCAAGCGGATCTCCGCCA	23S rRNA methyltransferase
519042	-	A	CCNA_00502	-36	0.000207	TTGACCGGCTGGAACGCGACCTCGT	glycosyl transferase family protein
518582	-	AP	CCNA_00501	-34	0.014	GCGTCGTCGACGAAAATCATCTCGT	glucosyltransferase
509770	-	AP	CCNA_00491	-34	0.00378	TAGACCGTCGGACCGCAGACATACA	GTP cyclohydrolase I
509638	-	P	CCNA_00491	-35	0.00105	TTGCCCACCCCGTAATCGGCCCCAT	GTP cyclohydrolase I
508349	-	A	CCNA_00490	-36	0.00218	TAGTGGTGGGTGAAGAAGTTGGCGT	hypothetical protein
507747	-	P	CCNA_00489	-36	0.0035	TAGCGCAGACCAGCGGCCTGCGCCA	phosphoribosyl-AMP cyclohydrolase
502218	-	P	CCNA_00485	-35	0.00378	TGGTGCGGAAGGCGCGCATGGACTA	ribosomal large subunit pseudouridine synthase D
500262	-	P	CCNA_00483	-37	0.00587	TTTTTAGAGCGCTGCTGTTCGCTCA	Zn-dependent hydrolase, glyoxalase II family
499216	-	N	CCNA_R0007	-36	0.000185	TTGCGTCTTCTGGGCGACGCCGCTA	tRNA-Ser
495197	-	P	CCNA_00478	-35	1.13e-05	TTGCGCATCACCGCATACACGGCGA	hypothetical protein
488210	-	P	CCNA_00472	-35	0.00587	TCGCGCAAAGCTTCTCGCTGGGTTA	GDP-mannose 4,6 dehydratase
486843	-	I	CCNA_00471	-34	0.25	TCCTGGCCAACGACACCTATCCGGC	GDP-L-fucose synthase
486833	-	I	CCNA_00471	-35	0.128	ACGACACCTATCCGGCCGACTTCCT	GDP-L-fucose synthase
485742	-	I	CCNA_00470	-33	0.0105	CTGAAGTTCGCGATCCCGATCTATA	O-antigen polymerase
483494	-	P	CCNA_00469	-35	0.0003	TTGAATGAGGACATCTCAACCGTTA	glycosyltransferase
482703	-	I	CCNA_00469	-36	0.00236	TCGACCAATTGAAGTTTATCGTCGA	glycosyltransferase
481511	-	A	CCNA_00467	-33	0.0179	ATGTTGAAGAGCCCGCACACGATAA	oligosaccharide translocase/flippase
481028	-	A	CCNA_00467	-36	0.00115	TTGGCCAACGCACCACGCGGAGCGA	oligosaccharide translocase/flippase
479812	-	A	CCNA_00466	-34	0.000316	TTGCTTCCATCGCCATTCTGATCAA	glycosyltransferase
479805	-	A	CCNA_00466	-38	0.295	CTTCCATCGCCATTCTGATCAAGCT	glycosyltransferase
478692	-	A	CCNA_00465	-34	0.00192	TGGAACTCTTTCACATGAATGCTTT	UDP-galactopyranose mutase
478667	-	A	CCNA_00465	-36	0.0035	TTTATGTTCGAACAATAAACTTCTA	UDP-galactopyranose mutase
477632	-	A	CCNA_00464	-33	0.167	CTCAGCGTCCAGCGCTTGATGTATT	hypothetical protein
477297	-	N		-35	0.000522	TCGAGCGGGACCTGAAGAACGTGTA
476880	-	N		-35	0.00439	TAGGCTGGTGCGTAAAATCACTCCA
475037	-	N		-35	0.00184	TTGACCAAAGCGATGGTGTCCTTAG
474904	-	N		-36	7.82e-05	TCGCAGAGGTCGGCCATCTCGTTGA
465762	-	A	CCNA_00456	-36	0.00804	ATCGCCTCGTCGCCGCCGACGTGTA	beta-N-acetylhexosaminidase
457587	-	A	CCNA_00451	-36	0.0352	TCGCTTCCTGCTCGGTCTTCACATA	TonB-dependent receptor
457227	-	A	CCNA_00451	-37	0.000408	TTGCCGGCCAGCACGCGCGAGTTCA	TonB-dependent receptor
454429	-	A	CCNA_00449	-35	0.000316	TGGACGTCGCTGATGATCAGATCGA	cheYIII
454415	-	A	CCNA_00449	-37	0.00236	ATGATCAGATCGAAGGTCTTGGTCT	cheYIII
436156	-	P	CCNA_00425	-34	0.00337	TTGACTGACCTGGTCAGTCCGGCAC	hypothetical protein
433197	-	P	CCNA_03919	-35	1.87e-05	TTGCGAACAGCGGCCTGCGCCTTTA	NEW
422593	-	AP	CCNA_00406	-35	0.000575	TGGACGGTGTCGAGCAGCTTCTCAT	DNA transformation protein tfoX
422574	-	AP	CCNA_00406	-36	5.07e-05	TTCTCATACTCGGCCAGATCGAGGA	DNA transformation protein tfoX
419692	-	N		-37	0.00951	ATGCCCGCTTCCTCCCGCTTGTTGT
419678	-	A	CCNA_00402	-33	0.00143	TTGTTGTTATGCTGGCTAGGCTACA	hypothetical protein
416782	-	P	CCNA_00398	-36	0.000256	TTGACCCCCGATGCAAGCACGCGCT	hypothetical protein
413633	-	P	CCNA_00396	-33	0.000729	TTGCACAAGGCGGTCGGAGCGGCGC	hypothetical protein
405058	-	P	CCNA_00388	-36	0.000729	TTGCGGGCGTCCCCATTTCGGGGCA	esterase lipase Family protein
403445	-	P	CCNA_00386	-35	0.00392	TAGGCAGCCTGCGAAGTTTCTGCCA	DNA-3-methyladenine glycosylase
400803	-	A	CCNA_00384	-36	0.000166	TTGACTACCCCCCACGTCTTGCGCT	glucan endo-1,3-beta-glucosidase
400487	-	P	CCNA_00383	-35	6.69e-06	TTCCCATTGGCGCCGAACCGGCCTA	ribonuclease HII
390244	-	P	CCNA_00374	-36	4.76e-05	TTGACGCACCGCAGCGAGGTCTATA	putative ATP synthase protein I
385054	-	A	CCNA_00368	-36	0.0003	TTGCCGATGAACAGGCTCCAGTCCA	phosphonates transport system permease protein phnE
382729	-	P	CCNA_00365	-36	3.02e-05	TTTACATCCCGGATCATTGCCCCTA	ornithine decarboxylase
380834	-	I	CCNA_00364	-33	0.0771	ACGTCCTGCGCGACAACTATATCGA	deoxyhypusine synthase
375854	-	P	CCNA_00358	-36	0.000112	TTGTCGCCGCCCTCCCCCCGTCCGA	delta 3,5-delta2,4-dienoyl-CoA isomerase precursor
372817	-	A	CCNA_00356	-36	0.0011	TCGACCGCTGGCGAAGAACCGGCCA	outer membrane protein
369337	-	AP	CCNA_00352	-34	0.00455	TCGAGGTTCGGCCAATAGTGATAGA	integral membrane protein
369202	-	P	CCNA_00352	-38	0.000408	TCGACAAACAGGGCGTTCGTCCCCA	integral membrane protein
360199	-	P	CCNA_00345	-36	0.00889	TTCCCTGGCTGGACCGACACGCTCT	iroE protein
355360	-	A	CCNA_00342	-34	0.000166	TTGCCTTCCTTCGAGAAGGTGATTT	2-oxoglutarate dehydrogenase E1 component
350907	-	A	CCNA_00339	-35	4.89e-06	TTGATCGACCCGGCCAGGATGCCGA	transporter
349299	-	A	CCNA_00338	-36	0.000664	TCGCCCAGGCCCGCCTGGGTGTCGT	TonB-dependent receptor
345983	-	A	CCNA_00335	-35	3.8e-07	TTGACCTCGAAGGCGGCGGCGGCGA	hypothetical protein
345655	-	A	CCNA_00335	-36	0.00137	TCTTGGGCGCGCGCGGCGGGGGCGA	hypothetical protein
345005	-	P	CCNA_00333	-36	0.00163	TTGACTTGCCGTGCGGGTCCATCTT	LytTr DNA-binding domain protein
342657	-	P	CCNA_00330	-35	0.0144	TCGGACGGCGAGCGATCATCTGTTA	molybdenum-pterin binding protein mopB
338438	-	P	CCNA_00324	-36	3.44e-05	TTTACTTCCGCGCCCGTCTGCGCCA	TolR protein
337392	-	A	CCNA_00323	-35	0.00587	TGGACGTCGCTCTTGTGGTCGTGAT	low-affinity zinc transport protein
337220	-	A	CCNA_00323	-36	2.55e-06	TCGAGATCGAAGCTGTGCTTGCCTA	low-affinity zinc transport protein
335824	-	P	CCNA_00321	-36	0.000256	TTGACTCCCGAGCCTTGGGCTGTAT	LSU ribosomal protein L21P
332971	-	P	CCNA_00317	-35	1.51e-05	TCGACGCGCGGGACGCCTTGGGACA	GTP-binding protein CgtA
330759	-	P	CCNA_00315	-34	0.0035	TGGCCGTAGCCCACTAGACCTTTCC	3-polyprenyl-4-hydroxybenzoate decarboxylase
326669	-	P	CCNA_00312	-35	6.51e-05	TTGCCGATCCCGGGCGGAAGGCCTC	hypothetical protein
326173	-	P	CCNA_00311	-34	0.00324	TGCACGGGGGAGGAGATCACGTCCA	microcin-processing peptidase 1 (PmbA)
324069	-	IP	CCNA_00309	-35	0.00378	TTGATCCTTAACCGTGTCGGGCATA	cytosolic protein
314536	-	P	CCNA_00300	-35	9.35e-05	GTGACGAGCGCCGCGCAACCCGCTA	glyoxalase superfamily protein
309061	-	A	CCNA_00294	-35	1.13e-05	TTGACATCGGCGCCGTCGATCAGGA	phosphate transport ATP-binding protein pstB
304383	-	P	CCNA_00290	-37	0.00378	TGGCGCCCCGCCAAGCCATGCGATA	autotransporter protein
300837	-	P	CCNA_00289	-35	0.00218	TTTCCGAACTAGGAATAATCGTCTT	hypothetical protein
297565	-	P	CCNA_00285	-34	0.567	GGGGGGGCGGGGTCCGCTATCGAGG	acetylglutamate kinase
294567	-	P	CCNA_00281	-35	5.4e-05	TTGCGTCCGAGGCTCGAGCCCGCTA	methionyl-tRNA formyltransferase
276261	-	P	CCNA_00263	-34	0.000175	TTGACAACGGCCGCGCGACGTCCAA	hypothetical protein
274078	-	A	CCNA_00261	-35	3.22e-05	TTGGCCTTCATGGCCTCGTATTCCA	ribonucleoside-diphosphate reductase subunit beta
273800	-	AP	CCNA_00260	-37	0.000185	TCGCCCAGCGGCACCTCTTCGGGCA	glutathione S-transferase
272689	-	P	CCNA_00259	-35	0.0075	TACCGCCTTGGCTTGCCAACGGATA	hypothetical protein
265795	-	P	CCNA_00252	-35	0.00149	TCGCGCGTTTTGTGGGCTTCGGCTA	multimodular transpeptidase-transglycosylase PBP 1A
264686	-	I	CCNA_00252	-38	0.00587	GCGCCTATGTCGGCGGCGCCGACTA	multimodular transpeptidase-transglycosylase PBP 1A
262392	-	A	CCNA_00250	-36	0.000838	TGGCCAGCTGGACGAAGCCCGGATA	poly(3-hydroxyalkanoate) depolymerase
259482	-	P	CCNA_00247	-35	0.000696	TTGAGTTGTGATGCGGAAACGCGAA	two-component receiver protein
256357	-	P	CCNA_03917	-34	0.0092	GCGCCAAACGCGTTCACGTGCACCA	NEW
247045	-	P	CCNA_00230	-36	0.00455	TTGATCCTCGCTCTCATCAGTGCGC	ribosomal large subunit pseudouridine synthase B
244691	-	P	CCNA_00228	-36	0.000175	TTGCCGCGCGACGCGGACGGCGGCA	hypothetical protein
237185	-	A	CCNA_00220	-35	0.000603	TTGCGAACATAGGGGCAGCCCTCAT	thiol-disulfide isomerase and thioredoxin
236915	-	P	CCNA_00218	-38	0.00804	TTGTGGAGGGTCGAAACTTCGCCAT	hypothetical protein
233884	-	P	CCNA_00216	-35	0.00831	TCGACAATGGCCAAGCCCCAACGGA	hypothetical protein
232652	-	A	CCNA_00215	-38	0.00137	TCGCGGTTCAGCGGCTCGGGCGCGT	cytosolic protein
227022	-	A	CCNA_00210	-35	3.22e-05	TTGTAGACGACGTCGCCGACGTTAA	TonB-dependent receptor
225050	-	P	CCNA_00209	-35	0.0136	TTGCGTTGGGTCGCATAGTTTCGTG	undecaprenyl-phosphomannose:protein mannosyltransferase
220507	-	IP	CCNA_00204	-35	0.000243	TGGTCTGGCTGCACGGCTTCGCCTA	glutathione-regulated potassium-efflux system protein kefB
215381	-	P	CCNA_00200	-34	0.00831	TCGCAACCCTCGCATCTTTGTTGTA	2OG-Fe(II) oxygenase superfamily protein
213543	-	A	CCNA_00199	-36	0.00277	TAGCCATCGACATTGGTGAAGCGTA	hypothetical protein
212106	-	I	CCNA_00198	-35	0.000633	TGGACATTCGCGCCTTTTCCAAGGA	tRNA (guanine-N1) -methyltransferase
210993	-	N	CCNA_R0004	-37	0.00527	TGGATGGAAATCCTCGTCCGGAGTT	cell cycle regula
210531	-	P	CCNA_00196	-36	0.00115	TGGATTTTGGCGCACGATCCGCCCT	3-isopropylmalate dehydratase large subunit
206817	-	P	CCNA_00192	-36	0.0112	TTCCCCCGCCCCCGTCTCACCCCCT	long-chain-fatty-acid--CoA ligase
202687	-	P	CCNA_00187	-36	1.66e-06	TTGCCAGCCTCGGCGGCGCGCGCCA	NUP-family purine nucleoside permease
200231	-	N	CCNA_R0003	-36	0.000157	TTGCGCCGGCCTCGCCTTTCGGCTA	tRNA-Arg
186901	-	A	CCNA_00172	-35	2.15e-06	TTGCCCTCGGCGCCCGGCGTTGCGA	type II secretion pathway protein D
177320	-	I	CCNA_00165	-38	0.0168	TTGGTGGGACCGAGGCCTCACGCCA	polyisoprenylphosphate hexose-1-phosphotransferase pssY
175151	-	A	CCNA_00163	-35	8.3e-05	TTGCTAGTCCGCATAGTACTTTCGA	chain length regulator/tyrosine-protein kinase (capsular polysaccharide biosynthesis)
174478	-	A	CCNA_00163	-35	0.000522	TTGACCAGGAGATAATCCGGGGGCG	chain length regulator/tyrosine-protein kinase (capsular polysaccharide biosynthesis)
172722	-	A	CCNA_00162	-38	0.000175	TTGTCGTCCCGTGCCACGCCCTTGT	hypothetical protein
168449	-	A	CCNA_00159	-37	0.00312	TTGTAGAGCGGCGGCTGGGCGATGT	DNA gyrase subunit B
163880	-	A	CCNA_00155	-38	0.00101	TCGCCGCCCTCATTGACCGTGTGCA	DNA polymerase III, subunit beta
160416	-	P	CCNA_00150	-37	9.77e-06	TTGCCGAACGGGGGCGGCGGCCCCA	PDZ domain family protein
157594	-	AP	CCNA_00145	-35	0.0049	GGGCAAACGGCGACAAGGGCGAGTA	xanthosine triphosphate pyrophosphatase
148530	-	P	CCNA_00137	-35	0.367	CGGGCGTTAAGCCGCGCCGGCTATC	hybrid two-component histidine kinase/receiver protein ShkA
146989	-	IP	CCNA_00136	-35	2.82e-05	TGGACGAAACCCGCGACGCGAGCCA	AmpG protein
140977	-	P	CCNA_00130	-34	2.3e-05	TTGAACCCGGCGCGGTTTGGGTGTA	Kup system potassium uptake protein
136629	-	P	CCNA_00126	-35	0.000664	TGCCAAGCCGCCTCGAACCCGGCTA	glutathione S-transferase
135446	-	P	CCNA_00124	-36	0.000575	TTGGCGAAACCACAAAGCCCAGCCA	hypothetical protein
133845	-	P	CCNA_00122	-36	0.0168	TTCGCGTTTGAAGCGTTCGCGGTTA	hypothetical protein
127866	-	P	CCNA_00116	-35	0.00777	TTGTAGAACGCGCCGACAGGATTAT	phosphoglucosamine mutase
124282	-	A	CCNA_00115	-35	1.74e-05	TTGCCGACGCCCCCAGCGGCGGGCA	TolB protein
121302	-	A	CCNA_00111	-36	0.00547	GTGCGCTTCTCGGCCCAGACGTCGT	hypothetical protein
120675	-	P	CCNA_00110	-36	0.00337	TAGCGCTCGCGGCCTTGCGCCGTCT	DNA-binding protein
116225	-	AP	CCNA_00104	-35	0.00115	TAGAAAAAGATCAGGAAGGCGGCCA	orotidine 5'-phosphate decarboxylase
116202	-	AP	CCNA_00104	-34	0.000764	ATGAACAGGCCGATATAGACGGCCA	orotidine 5'-phosphate decarboxylase
111638	-	P	CCNA_00100	-35	0.00337	ATGACAGAAGGGGTTTGGCCCGCTA	ribulose-phosphate 3-epimerase
107360	-	P	CCNA_00095	-36	0.000575	TTCCTTGGCTCGACGTCCCGCGCTA	quinone oxidoreductase
104971	-	P	CCNA_00092	-36	0.000196	TAGCCAATCCCGACTCGCTCCGCGA	short chain dehydrogenase
104215	-	IP	CCNA_00091	-35	0.007	AGGACATCGCGGCGGCGGCCCTGTA	transporter, drug/metabolite exporter family
83951	-	P	CCNA_00079	-37	0.000918	TTGACGACGTCACGAGATCGGGTTT	transcriptional regulator, MerR family
81227	-	I	CCNA_00077	-35	0.0003	TCGACGGTTTCGGCGCCAGCCTGCA	acyl-CoA dehydrogenase, long-chain specific
71952	-	P	CCNA_00069	-36	0.00567	TTGCCGGGACACGGTCTGAACGTTA	O-sialoglycoprotein endopeptidase
64487	-	P	CCNA_03913	-35	6.12e-05	TTGCCCTGCGCAGCGCAGAACGGTA	NEW
63989	-	I	CCNA_00062	-35	0.00227	TGGACCGCATGACCCAGTTCAAGGA	tryptophanyl-tRNA synthetase
61763	-	P	CCNA_00060	-35	0.000256	TTGCGTCACGACGTCGCGAGGTCCA	mitochondrial-type Fe-S cluster assembly protein NFU
58011	-	P	CCNA_00054	-37	2.15e-05	TTGCACACCGGGCCTCTCGCCCCCA	tRNA 2-methylthioadenosine synthase
55334	-	IP	CCNA_00051	-36	0.0049	TGGCGCATGGCGTGCTTCATCTCCT	magnesium and cobalt efflux protein CorC
52186	-	P	CCNA_00048	-35	0.0012	TTGCTCGCATAAACATATCTTTATA	S-adenosylmethionine synthetase
50069	-	P	CCNA_00046	-36	0.00473	TTCTCCGGGAGACCAGGTGGCCCTA	hypothetical protein
48959	-	P	CCNA_00044	-36	0.000316	TCGACAACGACCGCCAATTCGCCTA	cytosolic protein
46002	-	I	CCNA_00042	-37	0.00137	TTGGCCTTGGGCGGGGAGAATGTGA	cytosolic protein/LSU ribosomal protein L7AE
38746	-	IP	CCNA_00034	-35	1.87e-05	TGGAAACTCTGGAGAATTTGAGCTA	SSU ribosomal protein S15P
35689	-	P	CCNA_03912	-35	0.000196	TTGCCGCCACGCGGATGTCCCGACA	NEW
34955	-	P	CCNA_00032	-34	0.000316	TTGGCGTCAGGCCAGCCGGAACGTA	antitoxin protein VapB
32708	-	P	CCNA_00028	-35	5.07e-05	TTGCGACGGCGCCGCAACACAGATA	TonB-dependent receptor
28176	-	I	CCNA_00026	-38	0.0179	GCGCGGCGCGGGCCGGCGTCTACGA	PAS-family sensor histidine kinase
26661	-	P	CCNA_00025	-34	0.000316	TTCCCCCAAACCCTGAACCGCGCTA	transporter
24238	-	A	CCNA_00024	-36	0.00889	TGGCGATGAAGGCGAAGGCGGCGCC	uroporphyrin-III C-methyltransferase/Precorrin-2 dehydrogenase/Sirohydrochlorin ferrochelatase
22192	-	I	CCNA_00021	-35	2.15e-06	TTGCCGTCGTCGCCCAGAACACCTA	putative aerobic-type carbon monoxide dehydrogenase, large subunit CoxL
20778	-	P	CCNA_03911	-35	0.00455	TGGACGGGAAGAAATTCTCCGATCA	NEW
14623	-	A	CCNA_00013	-36	0.000388	TTGAAACCCAGATCCCACAACGCAT	protein-PII uridylyltransferase
8848	-	A	CCNA_00010	-35	1.98e-06	TTGAACTCGTCGGCCAGGTAGTCGA	chaperone protein DnaK
6320	-	A	CCNA_00008	-34	9.35e-05	TTGAAGGCCGCGGTCTGACGATCCA	chromosomal replication initiator protein DnaA
4950	-	N	CCNA_R0095	-35	0.00256	TTCTTGGCGCCGGGATTATTGGCCA	small non-coding RNA
3190	+	P	CCNA_00005	-35	1.51e-05	TTGAAGCCGACCGCGAACGGCTTCA	DNA polymerase III, subunit epsilon
4003	+	P	CCNA_00006	-36	0.00378	CTCCCCAACGCGACAGCCCTCTCTA	enoyl-CoA hydratase
4902	+	P	CCNA_00007	-36	2.46e-05	TTGACCCCAGCCAGCGCTTCCCGTA	SSU ribosomal protein S20P
4908	+	P	CCNA_00007	-33	0.521	GCCAGCGCTTCCCGTATATCCGCGC	SSU ribosomal protein S20P
7974	+	P	CCNA_00010	-34	0.00337	TTGCGTGGCGGCCCCTATCCCCCAT	chaperone protein DnaK
8019	+	P	CCNA_00010	-35	0.000105	TTGACGGGCTCGTCAACTTCGCACA	chaperone protein DnaK
23739	+	P	CCNA_00023	-35	0.00246	GCGCGACCCGTGACGAAACGGGCTA	putative periplasmic protein
31693	+	A	CCNA_00028	-35	0.000285	TTGGAATAGCGCACGACCTGCCGCA	TonB-dependent receptor
32810	+	P	CCNA_00029	-35	1.87e-05	TTCCCGATGAGCCCCGCGCCGGATA	lysine exporter protein
42677	+	A	CCNA_00041	-34	1.05e-05	TTGATGTCCTGGAAGCCCGCGAACA	bacterial protein translation initiation factor 2 IF-2
49062	+	P	CCNA_00045	-37	0.00156	TTCCGCGCCGCAGCATTTTGGGCCT	inorganic pyrophosphatase
71945	+	P	CCNA_00070	-36	0.00277	TTGCGGGCTTTCCGCCGCTCCTGTA	porphobilinogen deaminase
76114	+	N	CCNA_R0001	-35	1.61e-08	TTGCCGAGCGGCTCGCGCGCCGCTA	tRNA-Thr
78613	+	A	CCNA_00074	-35	0.000316	TTGATGACCGACGCGGTCAGGGTGT	multifunctional fatty acid oxidation complex subunit alpha FadJ
85857	+	A	CCNA_00082	-36	0.096	CCGACTTGGGGCTCTGGAACATGTA	class 1 lysyl-tRNA synthetase
88951	+	P	CCNA_00084	-35	0.00143	TTGACTCCCCCGCCCGCCCTCGTAT	phosphoribosylaminoimidazolecarboxamide formyltransferase/IMP cyclohydrolase
95087	+	A	CCNA_00086	-34	0.00378	TCGAAACGCTCGCGGGGGATATAGA	NAD-specific glutamate dehydrogenase
97818	+	P	CCNA_00088	-36	0.00105	TTGGCGCGGCGCAAGGCCCCGTTTA	HerA helicase-related ATPase
107368	+	P	CCNA_00096	-34	0.000633	TCGCCTCTCCCACGTTTCTTGGCTA	L-asparaginase
116055	+	P	CCNA_00105	-35	0.000185	TTGGCGCGCGCGACGGTCGGCCCTA	MarC family integral membrane protein
120655	+	AP	CCNA_00111	-35	2.56e-07	TTGTGATCGACCCCGTGGGCGTCGA	hypothetical protein
131921	+	IP	CCNA_00119	-35	0.00177	TTGACCCTGAACGGTTTGCGCGCGA	putative transcriptional regulator
136696	+	P	CCNA_00127	-37	0.00035	TTGGCATCCCCGCGCGCGGGCCTTA	hypothetical protein
139225	+	A	CCNA_00130	-36	3.12e-07	TTGAAGTCGTCGTTGACCTTCTCGA	Kup system potassium uptake protein
139237	+	A	CCNA_00130	-36	0.000664	TTGACCTTCTCGATCTTGACCCGCT	Kup system potassium uptake protein
140974	+	P	CCNA_00131	-35	0.00392	TCGCAAAACGCTGCTGGCCGACCCA	Rrf2 family protein
148715	+	P	CCNA_00138	-34	0.00101	TTGCGAGTGACACTCAGACTTACTA	TonB-dependent receptor
161242	+	P	CCNA_00152	-35	0.00587	TTGAATGTGTGTGGGTGGCCGCTTA	heat-inducible transcription repressor hrcA
162281	+	IP	CCNA_00153	-34	0.0173	TCCTCGGTGATCGCGGCGCCCTATA	GrpE protein
163343	+	P	CCNA_00155	-35	0.000877	TTCCCCGCGCGCGTCTTTTCGCTAA	DNA polymerase III, subunit beta
165000	+	P	CCNA_00157	-35	0.00364	TTGCAAGCGCCGGGAGTCACGATAA	glyoxalase family protein
170741	+	P	CCNA_00161	-34	0.0154	TTGTCTTGCCAGCGTCATCATGTTT	hypothetical protein
170748	+	P	CCNA_00161	-36	0.00246	TTGCCAGCGTCATCATGTTTGTATA	hypothetical protein
177823	+	P	CCNA_03915	-35	0.00126	TTCAAGTTCACAGGCCCATACGCTA	NEW
179292	+	P	CCNA_00167	-35	0.000838	TTGAACGCTGGAGCGCCGTGAGGCA	bis(5'-nucleosyl)-tetraphosphatase (symmetrical)
179633	+	I	CCNA_00167	-33	0.000838	TCGAGTTCCGCGCCCTGATGGGCAA	bis(5'-nucleosyl)-tetraphosphatase (symmetrical)
180165	+	P	CCNA_00168	-36	0.0003	TTGTTCATCGCGCGGTCACGTGCGA	putative capsule polysaccharide export protein
190942	+	IP	CCNA_00175	-35	0.00277	CTGCTGAGCTTGCTGGAACCCGCTA	type II secretion pathway protein G
198536	+	A	CCNA_00185	-35	7.36e-05	TTGACGCCCTGCTGCTCGGTGCCTT	TonB-dependent receptor
200529	+	A	CCNA_00186	-35	6.51e-05	TCGACATCGGCCAGGGCGCCGACCA	guanine-hypoxanthine permease
203820	+	P	CCNA_00189	-36	0.00163	TTGACGGCGCCTTTCAGCGTCGCAT	cytosolic protein
212363	+	P	CCNA_00199	-35	0.0131	TCCAGTTGTTCACCGTCATCGGCGA	hypothetical protein
216190	+	P	CCNA_00202	-36	6.51e-05	TTGCTTTTCCCGCGCTTCGTCGCCA	DesA-family fatty acid desaturase
220894	+	AP	CCNA_00206	-37	0.0017	TTGAATTTATTCGCGGCTCGGGCGA	succinyl-CoA:3-ketoacid-coenzyme A transferase subunit A
227610	+	P	CCNA_00211	-35	0.00609	TTTTCTTTGTCACCATCGTTTGCTA	agmatine deiminase
227647	+	P	CCNA_00211	-35	2.09e-07	TTGACCCCGGCGTCGTGAGGGGCCA	agmatine deiminase
227654	+	P	CCNA_00211	-33	0.118	GCGTCGTGAGGGGCCATCTGCGCCC	agmatine deiminase
230205	+	P	CCNA_00214	-37	0.00256	TTGACGGGAAGATACGTTATTTCAT	TonB-dependent receptor
231159	+	I	CCNA_00214	-35	0.00364	AGGCGGAGGCCGGGCACGAGGAGGA	TonB-dependent receptor
232550	+	P	CCNA_00215	-34	6.14e-07	TTGCCGCATGCGGCGGGATCGGCTA	cytosolic protein
233239	+	I	CCNA_00215	-36	0.00266	TGGGCGAACCCGTCACCGTCGCCGA	cytosolic protein
236033	+	I	CCNA_00217	-36	0.00423	TCGCGGACTTCGGCCGCGTCGGCGT	thiol:disulfide interchange protein DsbD
240852	+	A	CCNA_00224	-35	0.000877	TTGTACTCGGCGAAGGCCTCATAGT	hypothetical protein
240879	+	A	CCNA_00224	-36	0.00236	TTGCGCCCCGCGCCAGACGCTGGTC	hypothetical protein
246989	+	AP	CCNA_00231	-33	0.00246	TTGACCGTCGAGGTGAGGCTCGTAC	tRNA-specific adenosine deaminase
252437	+	P	CCNA_00237	-34	0.0012	TTTCTCGAGCCGCAAAGCGTCGCCA	two-component response regulator chvI
260870	+	AP	CCNA_00249	-36	0.000633	TTGCGCCGGCTCGTCGGCCAGCTTA	SCO1/SenC family protein
265957	+	P	CCNA_00253	-35	7.36e-05	TTGCGCCCGCTGGGCATGAGGCGTA	aspartate-semialdehyde dehydrogenase
278019	+	I	CCNA_00265	-36	1.74e-05	TCGCCAAGTTCGCAAAACGTCGCTA	AMP nucleosidase
281946	+	N	CCNA_R0005	-35	2.3e-05	TTGCATCCTGCGCGATGAGTCGCGA	4.5S RNA
283961	+	P	CCNA_00269	-36	0.216	CCCCGCTGGAGCCGGACGAGGAAGA	transcriptional regulatory protein
285227	+	P	CCNA_00271	-36	0.00508	CTGACAGCCCCGCTTTCGAAAGCCA	hypothetical protein
286771	+	P	CCNA_00273	-35	0.00027	TTGACGCTCGGAAATGACACGCCTA	peptide deformylase
287636	+	P	CCNA_00274	-35	0.00337	TTGCGGACATAGCCATCGCTCCATA	hypothetical protein
290161	+	P	CCNA_00277	-36	0.00131	TTGCGCGGACGCAAGGGGAAGCTTA	succinyl-diaminopimelate desuccinylase
300103	+	A	CCNA_00288	-35	3.02e-05	TTGATCAGGTCGCTCCAGTCCCGGA	sulfate-binding protein
305769	+	IP	CCNA_00292	-36	0.000838	TTGTCAAACACATCATGAACCGTCA	phosphate transport system permease protein pstC
312678	+	P	CCNA_00299	-37	0.000148	TTGACCCGATGCCGGTCGCACGTCA	phosphoribosylamine--glycine ligase
314588	+	P	CCNA_00301	-34	0.00337	TTGCGCGGCGCTCGTCACCCTCTAA	phosphotransferase family protein
314954	+	I	CCNA_00301	-35	0.00392	TCGCCAAGGCCTACGCCCTGTGCAT	phosphotransferase family protein
315569	+	IP	CCNA_00302	-36	0.00508	TGGTATTTCAGCTACAACCTCTTCA	parathion hydrolase
323544	+	I	CCNA_00308	-36	0.000548	ATGGCAACACGGGCGTGCTGGACTA	hypothetical protein
324073	+	A	CCNA_00310	-35	0.00177	TTGAGCAAGTTCCTGCGAGGAATTA	myo-inositol-1(or 4)-monophosphatase
326756	+	A	CCNA_00313	-34	0.014	GCGATTTCGCGGGCGATCGGGTATA	hypothetical protein
327381	+	A	CCNA_00313	-35	0.00227	TTCCGACCCGAGGCGGGGCTGTCGT	hypothetical protein
333080	+	P	CCNA_00318	-35	0.000729	TTGGTCACGGTCTCTGCAAACGTTA	hypothetical protein
335761	+	P	CCNA_00322	-34	0.000408	TTGCCGCCGGTTTTGATCACCGCGT	hypothetical protein
340212	+	A	CCNA_00327	-35	0.00246	TCGCGCGGAATGCCCAGCGCGCCGT	nitrobenzoate nitroreductase
340560	+	P	CCNA_00328	-35	0.0108	GCGACAGCGGCGTTTGCTGTGGTTA	Monofunctional biosynthetic peptidoglycan transglycosylase
348385	+	P	CCNA_00338	-35	0.000207	TGGCGTCCTGCGCCGGTTCGGGTGA	TonB-dependent receptor
352401	+	P	CCNA_00340	-37	2.3e-05	TTGCGCCTGCGAAACAGCGCTCCTA	succinyl-CoA synthetase subunit beta
360335	+	P	CCNA_00346	-35	0.00312	TTCCGTTTTATCCGGGTTCCCTCTA	dihydrolipoamide dehydrogenase
370413	+	P	CCNA_00354	-35	0.45	ACACTCTTTTCACCAATCGTCGGTA	hypothetical protein
370420	+	P	CCNA_00354	-36	0.00439	TTTTCACCAATCGTCGGTAGGGTTA	hypothetical protein
372614	+	P	CCNA_00356	-33	0.0127	TCCGCGTCGACGGCGTTCGCGTATA	outer membrane protein
373496	+	P	CCNA_00357	-35	6.92e-05	TTGCGGTGGGCGTTAACCTTGGTGT	secretory tripeptidyl aminopeptidase
375821	+	AP	CCNA_00359	-34	0.000961	TCGATCTCGACCTTGAAACAGCTAT	SH3 domain-containing cell surface protein
390576	+	P	CCNA_00375	-35	3.92e-05	TTGATTTTTCCGTCAATCTGGGCTT	hypothetical protein
400574	+	P	CCNA_00384	-35	0.00192	TGGAGCGGTCCGGCTGATGCCGTTA	glucan endo-1,3-beta-glucosidase
407825	+	P	CCNA_00392	-33	0.000729	TTGCCTCTCGAACAGGTCGGCCCTA	dihydroorotase
416696	+	AP	CCNA_00399	-35	5.07e-05	TTGCCCTTCTGTTCCTTCTGCGCCG	zinc metallohydrolase, glyoxalase II family
419702	+	P	CCNA_00403	-36	0.0075	TGGGGATTTGCGCGATCCAGATGTA	short chain dehydrogenase
422462	+	AP	CCNA_00407	-36	0.000696	TTCGCATAAATCCCGACTCCGCCGA	diamine acetyltransferase
424385	+	P	CCNA_00409	-35	0.000148	TTGACCTCGCAAAGGCTTGGCCCTA	hypothetical protein
425076	+	P	CCNA_00411	-36	3.27e-06	TTGAGCCGGAGCGCGCGACAGCCTA	hypothetical protein
431066	+	I	CCNA_00419	-36	0.000575	CTGACCTGCCACGTCGTGGCCGGTA	fasciclin domain cell surface protein
434061	+	P	CCNA_00424	-34	0.007	TTCCCACCTGAACGCCGATCACATT	aldehyde dehydrogenase
434097	+	P	CCNA_00424	-35	0.000575	TTGAAACCGTCCGCCGCGTCTCCCA	aldehyde dehydrogenase
437123	+	IP	CCNA_00428	-38	0.0371	TTCAGCGGCAGCAGGCCGCCGGCAT	hypothetical protein
440097	+	P	CCNA_00435	-34	0.00567	TTCGGATCTCGATCCGAAGCGGTTA	amino acid permease
452922	+	I	CCNA_00446	-36	0.00889	TCGATTTGGCCTCCGCGAGGCGATA	chemotaxis receiver domain protein cheYII
452935	+	I	CCNA_00446	-38	0.1	TCCGCGAGGCGATAGACCATGCCCC	chemotaxis receiver domain protein cheYII
455289	+	I	CCNA_00450	-35	3.68e-05	TTGCCAACCGCACAGCGCGACTCCA	cheE protein
455306	+	IP	CCNA_00451	-36	0.00653	GCGACTCCATGCTCCAGGGGCTCTA	TonB-dependent receptor
456243	+	I	CCNA_00451	-35	0.00567	TGTCGCGGAAGAACGACCCGCGCTA	TonB-dependent receptor
458347	+	I	CCNA_00451	-36	0.00115	TGGTGAACCTGTCGCCCGACGCCTA	TonB-dependent receptor
461880	+	P	CCNA_00455	-36	0.002	TTGTCATTCGAGAAAATTCCGTCAC	N-acetyl-glucosamine/N-acetyl-chitin oligosaccharide outer membrane transporter nagA
465785	+	I	CCNA_00456	-35	0.00218	TGGACATCTTCCCGTCGACCTTCAT	beta-N-acetylhexosaminidase
471473	+	P	CCNA_00459	-35	6.92e-05	TTGCCCGTCCGGGCGTCTGATGCGA	Na+/H+ antiporter nhaA
473486	+	N		-34	0.00256	TGGGCAAGCGGCGAGGATTGGTATA
473559	+	N		-36	0.000764	TTGTTTTGTCCGATCGCGCTGGCTA
476198	+	I	CCNA_03998	-35	0.00227	TGGAAGTTCGCAACTGGGTGGATGT	GT1/WbuB-like N-acetyl-L-fucosamine transferase
476640	+	I	CCNA_03998	-36	0.000729	TTGAGGTCGAGGGGTGTGGCTTGAT	GT1/WbuB-like N-acetyl-L-fucosamine transferase
476659	+	I	CCNA_03998	-35	0.0017	TTGATAGTTCCGCCTGGCGATGCAA	GT1/WbuB-like N-acetyl-L-fucosamine transferase
477921	+	P	CCNA_00465	-35	0.00831	CTGACAGCTCGCTAGGACCTAGCTA	UDP-galactopyranose mutase
482924	+	A	CCNA_00469	-35	0.000112	TTGAGAATCATCATGGATGGCCCGA	glycosyltransferase
484973	+	A	CCNA_00470	-33	0.00177	TAGACAGCGCCGTACGTGAGCGAGA	O-antigen polymerase
485697	+	A	CCNA_00470	-34	0.00126	TAGTCGTACGCCGTAAACTGGTAGA	O-antigen polymerase
486763	+	A	CCNA_00471	-35	0.00288	TCGGCTGCGGCGCGAACTTAGGGTA	GDP-L-fucose synthase
487564	+	A	CCNA_00472	-35	1.4e-06	TTGATCGCCGCGACGGCGCGGGTGA	GDP-mannose 4,6 dehydratase
487682	+	A	CCNA_00472	-36	0.00035	TTGACCACGATCCAGTAGCCATAGA	GDP-mannose 4,6 dehydratase
488370	+	A	CCNA_00473	-38	0.00473	TTGGCGCGATACTGAGCACGCACTA	hypothetical protein
492662	+	A	CCNA_00475	-36	0.007	ATGATGTCGCCGCGCTCGGGCCTGT	bacterial conjugation protein, ATP binding domain trwB
504834	+	P	CCNA_00487	-35	0.00246	GTGATCGGATCGAAAAAACGCTCTA	alkaline phosphatase
507795	+	P	CCNA_00490	-36	0.000428	TGGCGCAGGCCGCTGGTCTGCGCTA	hypothetical protein
509658	+	P	CCNA_00492	-35	0.000112	TGGCCCTGGCCGTAACAGAAAGCTA	cysteinyl-tRNA synthetase
512060	+	P	CCNA_00495	-36	0.00027	TTGATCGCCACCCCCTTCGGGGTGT	cytosolic protein
514095	+	IP	CCNA_00497	-35	0.0017	TGGACCTGCGAAACGAGAAGATTAA	putative rhamnosyl transferase
519268	+	P	CCNA_00503	-35	0.00192	TTCACCGAAGCCGAATTTCCGGCTA	hypothetical protein
520210	+	P	CCNA_00505	-37	0.0035	TTGAAAAAGTGCGATGCGCATAATA	ubiquinol-cytochrome c reductase iron-sulfur subunit
527256	+	P	CCNA_03885	-35	0.00392	TTGACGAGCGGGTCTGCTCTTGGTC	NEW
528991	+	P	CCNA_00515	-35	0.00126	TTGACGCCTTGGCCCTCGCGTGGTC	5-methyltetrahydropteroyltriglutamate-- homocysteine methyltransferase
534488	+	A	CCNA_00519	-35	4.47e-05	TTGACGGCCTTGCCGGCCATGAACA	hypothetical protein
536563	+	A	CCNA_00522	-35	0.0086	TAGCGGCGCGCCTCCTTGGCATGCA	hypothetical protein
539742	+	P	CCNA_00526	-35	0.00508	TCGCTTTCATCCACCGTTTCCCATA	hypothetical protein
540099	+	P	CCNA_00527	-37	0.053	GAGACGAACGCCGCGAAGCAGATTA	hypothetical protein
542289	+	P	CCNA_00530	-35	5.3e-06	TTGAAATCTCCCCCGTCTTCGTCTA	LSU ribosomal protein L10P
544942	+	A	CCNA_00533	-36	0.00177	TGGCCAGCTTGGTCACCGTCATCGA	secreted polysaccharide polymerase hfsI
547606	+	P	CCNA_00536	-36	1.31e-05	TTTCCTTCCCCGTGCTGTTCCCCTA	DNA-directed RNA polymerase subunit beta
547616	+	P	CCNA_00536	-35	0.0144	GTGCTGTTCCCCTATATCCCCGCGT	DNA-directed RNA polymerase subunit beta
562481	+	P	CCNA_00544	-35	0.00725	TTGGAGGTGTCGCGAAGGCGTGAAA	acetyl-CoA acetyltransferase
562514	+	P	CCNA_00544	-35	0.00131	GTGACGAACGCGGTCGTGGCGTGCA	acetyl-CoA acetyltransferase
565657	+	P	CCNA_00547	-36	0.0168	TTTACTGGGCTTGAGTCGGGCGGTA	PurR-related transcriptional regulator
570218	+	P	CCNA_00554	-35	0.0035	TGGTGCGGTGACGCGGGGGAGCCTA	methyltransferase
571086	+	P	CCNA_00555	-35	0.000497	TTGGAGCGAAGCGTCTCGACGCCTA	nitrogen regulatory protein P-II
575815	+	P	CCNA_00560	-35	0.000112	TTCCTGACAGGGCGAGGGACGGCTA	phosphohistidine phosphatase SixA
582014	+	N	CCNA_R0008	-35	2.77e-06	TTGCGTCCCCGGAATGGCTGGGCTA	tRNA-Arg
584303	+	A	CCNA_00567	-36	0.00567	TGGACCCGAACGGTCGGGATAGTCA	hypothetical protein
599974	+	IP	CCNA_00576	-36	0.00889	TTGGTCTCAATCCCTTGGTGCTCTA	oligopeptide-binding protein oppA
611121	+	P	CCNA_00582	-35	0.002	TTGAGCTTTAAGCTTAGATGATGCA	hypothetical protein
618545	+	A	CCNA_00589	-33	0.000256	TTGCAGAACATCGGCATGTGGCAAA	hypothetical protein
620807	+	A	CCNA_00591	-37	0.00567	TCTAGCTTACGCACCCAGGTGTCGT	catalase
622892	+	N	CCNA_R0111	-35	0.0012	TTGCGACATCCGCACGGAAATACAA	small non-coding RNA
626656	+	N	CCNA_R0112	-35	0.00246	TAGGATTCAACGTCTATACGCGATA	small non-coding RNA
626720	+	N		-36	0.0108	TTGCGATCAAGTCGCAAAGGCCGGC
627907	+	A	CCNA_00596	-36	1.87e-05	TTGAGCTTTCCGCGACACCGCGCCA	RpoE-family sigma factor
633313	+	A	CCNA_00598	-34	0.000729	TTGATCGACTTGACGATCGGATGCT	TonB-dependent receptor
633324	+	A	CCNA_00598	-36	0.00266	TTGACGATCGGATGCTCGATGTCCC	TonB-dependent receptor
634085	+	A	CCNA_00598	-38	0.00266	TCGCCGGCGTTGTCCTTGTCCTGAT	TonB-dependent receptor
634099	+	A	CCNA_00598	-37	6.92e-05	TTGTCCTGATAGTAGAGGTTGCCGT	TonB-dependent receptor
634996	+	P	CCNA_03887	-35	0.000105	TTGTCACGCCCAAGGGTTGAGCGGA	NEW
643477	+	I	CCNA_00607	-35	0.0049	TGTATTTCAACTCGCAGACCCGCCA	TonB-dependent receptor
651300	+	P	CCNA_00611	-36	0.00131	CTGATGCCTTCCACCAAATGGCCTA	beta-lactamase
651354	+	I	CCNA_00611	-35	0.0012	GTGAAACATGGCTGGAAGATTTCTA	beta-lactamase
666600	+	AP	CCNA_00622	-35	1.74e-05	TGGACACGACCGACGGCGAGGCCGA	hypothetical protein
666828	+	P	CCNA_00623	-35	0.00587	TAGACCGCTCCTGACCTGCGGCCAA	PAS-family sensor histidine kinase
670486	+	P	CCNA_00625	-34	0.000316	TTGATCTCGCACTTCCGATCATGAA	two-component receiver domain protein
672099	+	A	CCNA_00626	-35	9.77e-06	TTGCGCTCGGCGAAGGGCGGCGCGA	methyl-accepting chemotaxis protein
692101	+	A	CCNA_00640	-35	0.00676	TTTTGACGTTCGTGCAATTCGACCA	hypothetical protein
708218	+	N	CCNA_R0009	-36	0.00439	TCGACAAACCTGCGGGGACCACTTA	small non-coding
710675	+	P	CCNA_00656	-36	0.00609	TTGCGCGAAAACCTGCGCCTTGGTC	type I restriction-modification system methylation subunit
717456	+	I	CCNA_00659	-38	0.014	TTCCAGCGCCTCTACAGCTTCCTCA	type I restriction-modification system restriction subunit
720434	+	AP	CCNA_00664	-37	0.00256	TTCGCTTTAGGAAAGCGCTGCTCTA	C4-dicarboxylate transport protein
728973	+	A	CCNA_00671	-34	0.00115	TTGATCTGGTGCGTCATCCCTGTCT	teichoic acid translocation permease protein tagG
738053	+	P	CCNA_00682	-36	0.00101	TTGAATCTGTACGGAGTCAAATGCA	transcriptional regulator, MarR family
741214	+	A	CCNA_00685	-36	0.000133	TTGACCGTACCCAGGGGCACGCCCA	RNA polymerase sigma factor
757978	+	P	CCNA_00699	-36	2.46e-05	TTGACTCAAGGGCGGGCCTTCGCCT	LSU ribosomal protein L28P
774368	+	P	CCNA_00719	-36	0.00378	TTGCGTGGCGTTCGCAAACGTGTCA	type I secretion adaptor protein hlyD
779974	+	P	CCNA_00723	-36	0.000961	TTCTCCGTCGGAACGGTTTGAAATA	glyoxalase family protein
783127	+	P	CCNA_00727	-35	0.000175	TTGTCTTGCCGCCGATCATCGTCGA	ribosomal-protein-alanine acetyltransferase
791468	+	P	CCNA_00734	-34	0.000918	TTGACGCCGCGACGCTGGTGCTCTG	GumN superfamily protein
801752	+	P	CCNA_00744	-34	0.00209	TTGATTTTTTGGCCACGGCGATCAA	GIY-YIG endonuclease domain protein
801780	+	I	CCNA_00744	-34	0.00105	TTGCTCATGGCGTTTTACGTCTACA	GIY-YIG endonuclease domain protein
805035	+	P	CCNA_00748	-35	0.0108	TCGACATCCGTCGCTTCGACTGATA	ferrous iron transport protein A
815371	+	P	CCNA_00758	-36	0.000473	TGGAGATTTCGCCCCTTTCGCTATA	protein translation Elongation factor P EF-P
817568	+	A	CCNA_00759	-36	0.00587	TGGTGCCGACCACGAGGTTCGGATA	TonB-dependent receptor
823105	+	P	CCNA_00765	-35	0.000175	TTCCCTAAGGGGCCGAAAAGCGTTA	hypothetical protein
823137	+	P	CCNA_00765	-35	0.25	GGCATGAACAAGACCATCAACCGTC	hypothetical protein
824683	+	P	CCNA_03936	-36	0.415	TAGCGTTCCCATGCCGTTAGAGCCG	NEW
825550	+	IP	CCNA_00770	-36	0.00508	TGGCTGAAATCGTTTGGGACGTGTA	transcriptional regulator, TetR family
827442	+	P	CCNA_00773	-33	0.202	GCGCCGCGCGCCGGTCGCACAGTCT	carboxypeptidase S
833279	+	A	CCNA_00776	-35	5.4e-05	TTGTACTTGGCCGAGACGCGCGGCA	OAR protein precursor
833285	+	A	CCNA_00776	-35	0.0012	TTGGCCGAGACGCGCGGCATCACCA	OAR protein precursor
833942	+	A	CCNA_00776	-35	0.00277	TTGTCCTCGTTCTCAGGCTGGACGT	OAR protein precursor
840321	+	P	CCNA_00779	-36	0.000118	TTGACACCGGCGGCGCCATCGGCGC	hypothetical protein
842257	+	N	CCNA_R0015	-36	2.15e-05	TTGCGCAGTCCGCGAGCCGCCGCTA	tRNA-Val
844332	+	N	CCNA_R0016	-35	0.00027	TTGCTAGTCGCGGTCGGCTGCGGCT	small non-coding
850894	+	A	CCNA_00787	-36	1.07e-06	TTGATGACGCCCAGCACGGCGGCCA	chemotaxis motA protein
870427	+	A	CCNA_00806	-33	0.0049	TAGCTCTTGTCGGCCATCGGGTAGA	inner membrane protein translocase component yidC
870494	+	A	CCNA_00806	-37	0.00609	AGGCCGAAGTTGCCGACCAGCTTGT	inner membrane protein translocase component yidC
870514	+	A	CCNA_00806	-36	1.62e-05	TTGTAGAAGACTTCCAGGATGTTGA	inner membrane protein translocase component yidC
891110	+	P	CCNA_00828	-35	0.000603	TTCTTGTTTTCGGGGCGCAGGGCTA	tryptophan halogenase
892267	+	I	CCNA_00828	-35	0.00256	ACGACCCGGCCGCCGAGGCCGAGTA	tryptophan halogenase
920662	+	P	CCNA_00847	-36	0.00473	TTCCTCTCTAGCGCGACGCCCGGTT	leucine-responsive regulatory protein
933005	+	A	CCNA_00856	-35	0.000764	TTGTGCTTGCAGAGCTCGGGCGCCC	beta-xylosidase
938932	+	N	CCNA_R0124	-34	0.00676	TTTACAATTCGCAACGTTTCTCTTA	small non-coding RNA
946673	+	P	CCNA_03889	-37	0.00246	TGGCGATGGATCGTGCGCAGGCCTT	NEW
947795	+	A	CCNA_00869	-35	6.69e-06	TCGCCCTCATAGTCGACGGCGGCTA	DNA modification methyltransferase-related protein
956772	+	P	CCNA_00879	-37	0.00364	TTGAATCCGCCTGAACTATAGGGTC	PAS-family sensor histidine kinase
964868	+	P	CCNA_00886	-36	5.4e-05	TTGCCGTTGCGCTATCGCGCCGCTA	aspartokinase
970233	+	P	CCNA_00892	-35	0.00455	TGGTCCCCGGGCGAAATCTGCTGTA	phosphoenolpyruvate-protein phosphotransferase
971360	+	I	CCNA_00892	-34	0.00137	TCGCCCGGAACCTGGGTCCCGCCGA	phosphoenolpyruvate-protein phosphotransferase
972655	+	P	CCNA_00893	-36	0.00676	TTGAATCCCGCTACTTAGTTTGATA	transcriptional regulatory protein
973984	+	P	CCNA_00894	-35	4.19e-05	TTCTATCCCGCACCAACACCCTCTA	1-hydroxy-2-methyl-2-(E)-butenyl 4-diphosphate synthase
975856	+	AP	CCNA_00897	-34	0.00227	TTGAATGGGGCGGAAGGCGCACCAT	hypothetical protein
981885	+	P	CCNA_00902	-35	0.00609	TTGACATGGAAATTTTCTTCCATTC	inositol ABC transporter, periplasmic inositol-binding protein IbpA
993947	+	P	CCNA_00915	-36	0.000105	TTGCCAGACCTCGAGTCGCGGCCGA	xylene monooxygenase electron transfer component
996223	+	P	CCNA_00919	-35	0.000877	TTGGAAAGCCCCGCGTGAACCGGTA	hypothetical protein
1001397	+	P	CCNA_00923	-34	0.000118	TTTTTCTCGGCCCCCCTTCGCGCTA	hypothetical protein
1008004	+	IP	CCNA_00932	-35	0.0721	TCCCGGCCAATCCCGACAACGCCGC	6,7-dimethyl-8-ribityllumazine synthase
1014509	+	P	CCNA_00939	-35	0.00027	TTGCTTTCCCCCGCGGAACGCCTCA	transcriptional regulator, MarR family
1018696	+	A	CCNA_00942	-36	0.000256	TTGTAGGCGCTGTCGAAGGTGGACA	flagellar hook-associated protein FlgL
1037349	+	P	CCNA_00959	-35	0.0063	TCGTCTCTGATCCCAGCCTATGTAA	transcriptional regulator, TetR family
1038054	+	P	CCNA_00961	-36	0.000118	TTGCCGAGCGGGCCGGTCGCTGATA	hypothetical protein
1040719	+	P	CCNA_00966	-35	0.00143	TGGTCGCGCCATCGCATGAGGACTA	pyridoxamine 5'-phosphate oxidase
1042126	+	P	CCNA_00968	-35	0.00455	GGGACTTGCGAGCAGGTTTGGGCTA	gluconate kinase
1046087	+	P	CCNA_00970	-36	0.00045	TTGCGTGTTGCGCCGCACACCGATA	long-chain-fatty-acid--CoA ligase
1051249	+	P	CCNA_00974	-36	0.000838	TTGACCCTCGCCCGATCCACCCCCT	OAR protein precursor
1057167	+	N	CCNA_R0022	-35	2.46e-05	TTGCATCCATCCGAGTCGTGAGCTA	tRNA-Gln
1058178	+	P	CCNA_00979	-35	0.0119	TTGCCTTGTGGCTGCGATAAGTGTC	periplasmic efflux protein, lipoprotein precursor
1066488	+	A	CCNA_00985	-35	1.81e-06	TTGATGCGGCCCTTCATCTCCTCGA	protease II
1066892	+	I	CCNA_00986	-36	0.000838	TTGCGGCGCAGAAGCGCTATGGTCA	general stress protein 17O
1069639	+	P	CCNA_00989	-35	0.00246	TTGAGGGGTGGCGGTCAGTTTGATT	acyl esterase protein
1077198	+	P	CCNA_00995	-36	0.000166	TTGCCGTCGCGGCGCCGTTGGTCGA	putative cytochrome P450 YJIB
1077213	+	P	CCNA_00995	-35	0.0131	GTTGGTCGAACGTCGATCTTGGGTA	putative cytochrome P450 YJIB
1077957	+	I	CCNA_00995	-36	0.00137	TGGACTTCAACAACAACGTCGAGGA	putative cytochrome P450 YJIB
1081313	+	P	CCNA_00998	-36	0.000522	TTGCTCGTTGTGGTCAATATGGGTA	transcriptional regulator
1095241	+	AP	CCNA_01015	-35	0.00227	TAGAGATCGAAAGCGACTCCGGCCT	multicopper oxidase PcoA
1095291	+	P	CCNA_01015	-37	0.00951	GTGCTCTTGGACATGGCTCGCGTGA	multicopper oxidase PcoA
1098140	+	P	CCNA_01017	-35	6.92e-05	TTGCCGCCAAGGTAAACCTGTCCCA	acyl-CoA synthetase
1100752	+	A	CCNA_01018	-35	0.000603	GTGGCTGGCGGCCGCGACTAGGCTA	D-galactose 1-dehydrogenase
1104835	+	P	CCNA_01021	-35	0.000428	TTGACTTGATGGGGACATTTCCGGA	TonB-dependent receptor
1121429	+	P	CCNA_01032	-35	3.02e-05	TTGCCATCGGCCGCCCTTTCGGCTT	RNA polymerase ECF-type sigma factor
1128325	+	I	CCNA_01035	-38	0.199	GACACGGTGGCCATCCTCAAGGCGA	gamma-glutamyltranspeptidase
1141857	+	N	CCNA_R0024	-34	0.000256	TTGCTACCGGCGAGCCCCTGAGTAT	tRNA-Ser
1142906	+	I	CCNA_01047	-35	0.000729	TGGGCATCGTGGCCCAAGCCTCGTA	TonB-dependent receptor
1145417	+	P	CCNA_03945	-35	0.0154	TGTCGGGCGAGAGTGGGGGCTGCTA	NEW
1148214	+	P	CCNA_01051	-36	0.000388	TTGAAAAAAGATTGCCAGCGCTGTC	TonB-dependent receptor
1151287	+	IP	CCNA_01052	-34	0.00777	GTGGCGGCTCGCGGAACCCGGTCTA	SapC family protein
1151533	+	P	CCNA_01052	-35	0.00392	TTGCGGCGGCCCCTTTCTTCCTTTG	SapC family protein
1159633	+	P	CCNA_01059	-36	0.000522	TTGTCGACGTATGACGTTTGCTCTA	S-layer protein rsaA
1166241	+	P	CCNA_01062	-34	0.007	TTTCCATTCGCGGGCAATAGTGTAG	GDP-mannose 4,6 dehydratase
1171122	+	P	CCNA_01067	-34	0.00105	TTGATTAAGCCACAAACATTGGGTT	type I secretion outer membrane protein RsaFa
1174259	+	P	CCNA_01069	-34	0.00246	TTGTCATGCGAAAGGTTTGCATGCA	methyltransferase
1177827	+	A	CCNA_01071	-35	0.00951	TTGACCAGGAACTTCTGCATGTAGG	alpha-ketoglutarate permease
1177840	+	A	CCNA_01071	-36	0.00777	TTCTGCATGTAGGTGGTGTAGACAT	alpha-ketoglutarate permease
1184863	+	P	CCNA_01081	-35	0.00218	TGGCGCCGCGCGCCCGGCTAACGCA	hypothetical protein
1186885	+	P	CCNA_01083	-36	0.00567	TAGCAGCCATCAATTAGACAATCTA	hypothetical protein
1197844	+	A	CCNA_01091	-36	0.00587	TTCCGCTTGGCGTAGTCGCGGTGAT	peptide methionine sulfoxide reductase
1205525	+	A	CCNA_01100	-35	5.07e-05	TTGCGCAGGGCGTCGGCCATCGCCA	acylamino-acid-releasing enzyme
1208086	+	P	CCNA_01102	-35	0.00804	TATATGACGCGCCCGCCGCGCTGTA	hypothetical protein
1211041	+	AP	CCNA_01105	-36	0.00246	TTGCGCGACCACGGCGTGGGCGACA	alpha/beta hydrolase family protein
1211113	+	P	CCNA_01105	-36	0.0086	TTGCAGCAATGTGAAATGGGCGGGT	alpha/beta hydrolase family protein
1212076	+	P	CCNA_01106	-34	0.00246	TGGACAAAACCGCCATCAAGCGTAT	antitoxin protein parD-2
1213649	+	N	CCNA_R0026	-36	9.76e-07	TTGCAAACCGCGAAGCGCTCTGCCA	tRNA-Gly
1215494	+	IP	CCNA_01110	-34	0.00256	TGGAGCATCGATCAGGCCCGCGTAT	2-dehydro-3-deoxygluconokinase
1224487	+	P	CCNA_01121	-36	0.000368	TTGCCAGCCTGCGTGCGTGTCGCTT	hypothetical protein
1226120	+	P	CCNA_01122	-35	0.0035	TTGTGTGGTGGCCTCGCCTCGTGTC	hypothetical protein
1227687	+	P	CCNA_01123	-36	0.00184	GTGACAAGGACGCTTCGGACGGGTA	bacterial peptide chain Release factor 3 (RF-3)
1231559	+	P	CCNA_03890	-36	0.0105	TTGTTAAAATCCGCTGGCTCCGGTT	NEW
1241362	+	P	CCNA_01139	-35	0.000918	TTCCCAGCGAGTATGACGCGGAATT	conserved cytosolic protein
1245084	+	P	CCNA_01141	-36	0.00105	TTGCGAACATGGAACAAAGAGTGTA	RecA protein (RecA has m engineered deletion)
1252889	+	A	CCNA_01149	-35	9.35e-05	TTGCCGTACCGCGCCGACAGGTCAT	TonB-dependent outer membrane receptor
1258800	+	P	CCNA_01155	-36	0.00246	TTGCGATCCTGCGGCGAAGCAGGTT	TonB-dependent outer membrane receptor
1263769	+	I	CCNA_01157	-35	0.00676	TCTTCCACGCCGGCGAGCTGATGTA	protoporphyrinogen oxidase
1266870	+	P	CCNA_03946	-34	0.00126	TTGACAACGTTGTCACGTTTCCGGT	NEW
1268498	+	P	CCNA_01161	-36	0.00455	TCGTAAATCCCACTCCGCTACACGA	proton/sodium-glutamate symport protein
1269912	+	P	CCNA_01162	-35	0.000664	TTGCACGGTGGAGCTTTAGCGGCGA	beta-glucosidase
1292195	+	P	CCNA_01172	-36	0.00256	TTGGCGAGGCGGGCGCTTCGCGGCT	hypothetical protein
1294595	+	N	CCNA_R0134	-35	0.0102	TTGCGAATTGGCCCCTTCGAGCCGA	small non-coding RNA
1301937	+	P	CCNA_01182	-36	0.007	TCGCGCCGTGCGCGAAAAACAAGCA	glutathione S-transferase
1302500	+	IP	CCNA_01183	-35	0.00014	TGGCGGATGTCGCCCTGGTGGCCTA	hypothetical protein
1309064	+	I	CCNA_01189	-35	0.00889	TGCTCAAGCCGTTCGAGGCCTGGCA	TonB-dependent receptor
1315147	+	A	CCNA_01193	-34	0.00177	TGGCCGCGCATGGGCGGCTTTGAGA	amylosucrase
1319251	+	P	CCNA_01196	-36	0.000368	TTGACCAAGGCGTCGCCGCCCTCCA	iron-regulated outer membrane virulence protein
1321666	+	P	CCNA_01198	-35	9.92e-05	TTGCTGGTCTGGTCGCGGACCGCGT	dTDP-4-dehydrorhamnose reductase
1336743	+	P	CCNA_01210	-36	0.00163	TTGCGTCGCGACGTCGCGATCGGTT	nucleotidyltransferase family protein
1343509	+	P	CCNA_01217	-37	0.000368	TGGTCGAAAAGGACGAAGCTGCTTA	phosphatidylglycerophosphate synthase
1357073	+	P	CCNA_01230	-37	0.0086	TCTAGCGGCACGATGAATGTCAATA	sulfatase family protein
1371279	+	I	CCNA_01243	-35	7.82e-05	TGGACCGCGTGGCCTTCCTGCGCGA	ATP-dependent helicase hrpB
1372339	+	N		-35	0.00288	TTTAGCTCAGGCGTCATCGTGCGCT
1375966	+	P	CCNA_01248	-36	0.000497	TTGCGACGGCTGGGTGATTCCCGTT	transcriptional regulator, TetR family
1386307	+	P	CCNA_01259	-34	0.0627	CGGCGCCTCGGCGCGACTCTCAACT	class II aldolase and Adducin protein
1386782	+	I	CCNA_01259	-36	0.00177	TTGCCTCAGCTCGCCTATCACGATT	class II aldolase and Adducin protein
1392229	+	IP	CCNA_01263	-36	0.00831	TGGACGGCGCGCCAGATCGAAGCGT	pyruvate dehydrogenase E1 component
1398453	+	P	CCNA_01271	-36	0.0105	TTGCACGGCCGTTAACCTTGTGACA	transcriptional regulator, MarR family
1401700	+	P	CCNA_01275	-34	9.92e-05	TTGCGAGTCTCGCGCCCAGAGGCTA	methylenetetrahydrofolate dehydrogenase (NADP+)/methenyltetrahydrofolate cyclohydrolase
1402503	+	IP	CCNA_01276	-35	1.41e-05	TTGTCGGCGACGTCGCCTTCGACGA	cytochrome c5
1402950	+	IP	CCNA_01277	-36	0.00889	ACGATTTCAAGGCCCTGATACGCTT	D-sorbitol oxidase
1406997	+	P	CCNA_01281	-35	0.00337	ATGACCTTGCGGCCCTCAAATGAAA	glycerol kinase
1411841	+	A	CCNA_01285	-35	3.12e-07	TTGAGGATCCAGTCGTCCTCGTCGA	proline iminopeptidase
1415692	+	P	CCNA_01290	-35	0.0012	TTGCAATCGTTCGCCGCGACCTTAA	hypothetical protein
1423003	+	N	CCNA_R0030	-35	0.000548	TTGCGTTCGGAATGAGAGGACACTA	tRNA-Tyr
1423140	+	N	CCNA_R0030	-35	1.05e-05	TTGCCGTCGCGCGTCGAAGCGGATA	tRNA-Tyr
1431115	+	P	CCNA_01304	-36	0.0003	TTGACGAAACCGATTCCGGAACGTA	hypothetical protein
1442538	+	P	CCNA_01327	-35	0.0116	TTCCGTTTTTATTGCCGGGGCTCTA	adenylate kinase/nucleoside-diphosphate kinase
1442938	+	I	CCNA_01327	-36	0.00407	TCGACGTCGTTCTCCGACTCAAGGT	adenylate kinase/nucleoside-diphosphate kinase
1443306	+	P	CCNA_01328	-35	0.00192	TTGACGGAAGCGAAACGATCCCTAT	SSU ribosomal protein S13P
1450093	+	P	CCNA_01337	-35	0.00218	TTTCCAGGCGGCCCGGCGGACGGCA	GMC family oxidoreductase
1451780	+	P	CCNA_01338	-35	0.007	TTGCGAAGTTAGTTTCGATATGCGT	glyoxalase family protein
1457963	+	IP	CCNA_01344	-35	0.096	TGGCGTTCCCGCATCCGCTGGGGGG	hypothetical protein
1469349	+	P	CCNA_01355	-35	0.00725	TTGGGGTGCGGAACAGATATTCTAA	transcriptional regulator IolR
1470328	+	P	CCNA_01356	-36	0.00439	TTGCAAGCATTTCAGGCCTGGAATA	5-dehydro-2-deoxygluconokinase IolC
1483322	+	P	CCNA_01368	-36	0.000838	TTTCCAAACGGCCGTTCGAGCCATA	acyl-CoA dehydrogenase
1487459	+	P	CCNA_01373	-35	0.00378	TGGACTCGTCGGACATCGTCGTCCA	hypothetical protein
1490214	+	P	CCNA_01375	-34	0.00227	TTTGCCCCACGCGGGGCTGTGCCTA	lactoylglutathione lyase
1491757	+	N	CCNA_R0033	-35	6.19e-06	TTGCATCGGCGCCATGGGGCGGCTA	tRNA-Asn
1491967	+	N	CCNA_R0034	-35	0.000185	TTGCGTCGACTCGTCGAGGCGGCTA	tRNA-Asn
1492509	+	P	CCNA_01378	-37	0.0092	TTGCGTTTAGATGATGGGCGGACCT	protein-L-isoaspartate O-methyltransferase
1493203	+	P	CCNA_01379	-35	0.00277	TGGCGGAGCGACTTACACGCGATCA	type I secretion outer membrane protein rsaFb
1494759	+	P	CCNA_01380	-35	0.002	TTGCTTAACACGCGTAAGTCTGCAC	pole-organizing protein popZ
1500207	+	IP	CCNA_01383	-34	9.35e-05	TTGCCGCGCAACGCCAATGGCAAGA	hypothetical protein
1502781	+	I	CCNA_01385	-36	0.000196	TTGATCGTTAGCGACGTCAGCTTCA	predicted rRNA methylase
1505157	+	IP	CCNA_01388	-35	0.00045	TGGACCAGTTCGTCTGGTCGCCGCA	methyltransferase
1506288	+	P	CCNA_01389	-35	0.000696	TTGCCATCGGCGCTGCGGCCCGGCT	acetyltransferase
1509067	+	P	CCNA_01391	-35	0.0011	TTGTTATGTTCGCATCAATCGCGCA	radical SAM superfamily protein
1510305	+	P	CCNA_01392	-34	2.77e-06	TTGACCGCGCGGCCTGGTCTGGCGA	glycosyltransferase involved in cell wall biogenesis
1513302	+	P	CCNA_01395	-36	0.00804	TTGATCGACGGCGAAGCTCATGCGA	electron transfer flavoprotein-ubiquinone oxidoreductase
1515188	+	P	CCNA_01396	-35	0.00014	TTGCGGACCGCCTCGAAACCTCCGA	tetratricopeptide repeat family protein
1520912	+	AP	CCNA_01403	-38	0.155	TGAAGCCCCCGGCGGCGAGCCCTAT	glycyl-tRNA synthetase subunit alpha
1531017	+	IP	CCNA_01413	-36	0.00407	TGCAGCTGCATGGCGGCTACGGCTA	phosphoglycerate mutase family protein
1532753	+	IP	CCNA_01415	-38	0.000522	ATGTCACGGACGCCGCACTGGCCGA	methyltransferase
1534631	+	P	CCNA_01417	-35	0.0011	TGGCCGATCTGCATTGAATCGGCCA	5-aminolevulinic acid synthase
1534738	+	P	CCNA_01417	-35	0.000196	TGGACACTGCGGGCCACAGGTGCGA	5-aminolevulinic acid synthase
1536689	+	P	CCNA_01419	-34	2.64e-05	TTGATCGCCGCGCCTATCCCGTTAA	serine hydroxymethyltransferase
1536698	+	P	CCNA_01419	-34	0.0584	GCGCCTATCCCGTTAAAGAGGGCGC	serine hydroxymethyltransferase
1538016	+	P	CCNA_01420	-36	0.000603	TTGACGGGTCGCTTCCCGATCTACA	putative regulatory protein
1541253	+	P	CCNA_01425	-35	0.00209	TTGCGCACCCCCCAGCCATCTGACA	H+ translocating pyrophosphatase
1545006	+	P	CCNA_01429	-36	0.00101	TTGACCTATCGCTCGCGCGGGCTTA	ubiquinol-cytochrome C reductase chaperone
1548452	+	P	CCNA_01433	-36	0.000664	TTGACTTCATGCGGTAATCGCGGCA	integration host factor alpha-subunit
1549356	+	N	CCNA_R0035	-34	3.8e-07	TTGCCCAAGGGCAGGGCGGCGCCTA	tRNA-Pro
1555919	+	A	CCNA_01444	-34	0.0086	TGGCGCCGCGATAGACGCTGCGATA	poly(3-hydroxyalkanoate) polymerase
1556052	+	A	CCNA_01444	-36	0.000522	TTGTCCTTGTAGAAGTTGCGCAGAT	poly(3-hydroxyalkanoate) polymerase
1556600	+	A	CCNA_01444	-35	0.0086	ATCGAGTTCTCGGGCCGCAGGTCCA	poly(3-hydroxyalkanoate) polymerase
1556607	+	A	CCNA_01444	-33	0.00364	TCGGGCCGCAGGTCCATAATGTAGA	poly(3-hydroxyalkanoate) polymerase
1564861	+	N	CCNA_R0036	-35	6.19e-06	TTGCGCGCCCCAAACGGCGCGGCTA	tRNA-Glu
1565870	+	I	CCNA_01452	-35	0.00378	TTTCGCCACTGGCCGCAGGAGGCTA	hypothetical protein
1566409	+	N	CCNA_R0038	-35	0.00014	TTGATCCGCGCGCCGAACCCCTGTA	tRNA-Pro
1588422	+	IP	CCNA_01480	-36	0.0119	TTGCGTTTTGGCGAGAGTCGCCCGC	hypothetical protein
1592725	+	A	CCNA_01486	-35	0.0049	TCGTTCTTGGCGGTCGGACCGCTTT	hypothetical protein
1593851	+	P	CCNA_01487	-36	0.000497	TTGTTCTGGACGGGGCACTCTTCCT	transcriptional regulator, GntR family
1594724	+	P	CCNA_01488	-36	0.0011	TTGACGCTCTAGGGTGTCGGGTATA	galactonate dehydratase
1604415	+	A	CCNA_01494	-35	3.92e-05	TTGCCGGTCGGCAGGATCCAGGTGA	cyclopropane-fatty-acyl-phospholipid synthase
1605959	+	AP	CCNA_01496	-36	0.000877	TGGCGCAGGGCCGGATTGTCGGCTA	2-dehydro-3-deoxyphosphooctonate aldolase
1610768	+	P	CCNA_01500	-35	0.0012	TTAAAGCCGCCCAAGGCTTGGTGTA	hypothetical protein
1620456	+	P	CCNA_01510	-35	8.41e-06	TTGACGACCGTCCCCCGGTCGTCAA	hypothetical protein
1626269	+	A	CCNA_01516	-35	2.56e-07	TTGATCTTCTCGCGGACCTCGGCGT	NAD(P)H-dependent quinone reductase
1630807	+	A	CCNA_01522	-36	0.0233	AGGCCCGGCACCTTGCGCATGTCGT	ATP-dependent protease subunit
1635202	+	P	CCNA_01527	-34	0.186	GCGGGGCTGGCCCGCCGCTTGCGAT	flagellin fljL
1642303	+	P	CCNA_01533	-35	0.00149	TTGAAAGCGTCATCATCGCGTCGTA	hypothetical protein
1643621	+	P	CCNA_01535	-37	0.0011	TTGCTTCCGAGTTAGCGGGTCGTTA	single-strand DNA binding protein
1650166	+	P	CCNA_01541	-35	0.00266	TTGTCGAACGGTTTGCGGTCGATCA	transcriptional regulator, LysR family
1650174	+	P	CCNA_01541	-37	0.405	AACGGTTTGCGGTCGATCATGGCTC	transcriptional regulator, LysR family
1659394	+	P	CCNA_01547	-36	0.000207	TTTCGTTTCGGGCGCGAGCCTTCTA	methionyl-tRNA synthetase
1664953	+	A	CCNA_01550	-35	0.000633	TTGTGCACGAGAAGATCAAAGCCCA	sulfate adenylyltransferase subunit 2
1665472	+	P	CCNA_01551	-35	0.0086	TCGCCTGCTTTGCGAAATGCTCGCA	hypothetical protein
1672566	+	I	CCNA_01556	-37	0.00337	TTCCGCCGCTCGTTCCTGATCGGCA	transcriptional regulator, LacI family
1676818	+	P	CCNA_01560	-36	0.000157	TTTTCCCGCCCGGTGAAGCGCGCTA	phosphoenolpyruvate carboxylase
1680092	+	IP	CCNA_01562	-37	0.00014	TGGCGCGCGAGCGCGACGCGGTCTA	4-hydroxy-2-oxoglutarate aldolase/2-dehydro-3-deoxyphosphogluconate aldolase
1684733	+	P	CCNA_01568	-35	0.0127	GTGACAAGGCTGTCAAATTGAGCGA	Na(+)/H(+) antiporter
1690130	+	P	CCNA_01574	-37	0.00676	ATGTTGACAGCGGCTTTCGATTCCA	arsenic resistance protein arsH
1693536	+	A	CCNA_01576	-34	0.00889	TCGCCAAAAACAGCAGCGTGACGAT	transporter
1695260	+	P	CCNA_01579	-35	0.00983	TTGACGCGGAAGGCCCCGCACGGCC	cell wall degradation protein
1696858	+	P	CCNA_01580	-35	0.00163	TTGCATTCCGGCCCGTCATGAGGTG	M15 superfamily membrane peptidase
1699296	+	AP	CCNA_03954	-36	2.82e-05	TTCACGCCGGCCTTCTGGCAGGCTA	NEW
1699303	+	AP	CCNA_03954	-36	0.295	CGGCCTTCTGGCAGGCTAGGAACTC	NEW
1702765	+	A	CCNA_01585	-36	0.00508	TAGGCATAGACCGCCGTGGCCGTTA	TonB-dependent receptor
1704530	+	P	CCNA_01586	-35	0.0092	TTGATCGACGGTCAAGGCAATTGTT	ABC transporter, ATP-binding protein
1712417	+	P	CCNA_01592	-36	0.00227	TTGTTTTGGGAAACAGGATCGCGCA	SN-glycerol-3-phosphate transport ATP-binding protein
1719319	+	P	CCNA_01598	-36	4.47e-05	TGGCGCAAGGCGCTCGGATCGTCAA	pyridine nucleotide-disulphide oxidoreductase
1719332	+	P	CCNA_01598	-37	0.0119	CTCGGATCGTCAACAAAGCGCTCTA	pyridine nucleotide-disulphide oxidoreductase
1721124	+	A	CCNA_01600	-37	0.000285	TTGACGATGTCGGCCATGGGTCTCA	hypothetical protein
1722112	+	P	CCNA_01601	-35	0.149	TGAAACTTTACCGCAGGCCTGGCCG	hypothetical protein
1722502	+	P	CCNA_01602	-37	0.00126	TTGACGCGAGGGGAGAAGCGGGCCC	glutathione S-transferase
1730240	+	P	CCNA_03955	-36	0.00105	TTGCTCGATTCAGGCCCCCTGTGTA	NEW
1740881	+	AP	CCNA_01620	-36	0.00407	TCGTTCTCGGCGATCGCGGTGTAGT	2-amino-4-hydroxy-6- hydroxymethyldihydropteridine pyrophosphokinase
1741598	+	P	CCNA_01621	-35	6.92e-05	TGGACATCGCACCCCGAAGCGGGCA	DNA-directed RNA polymerase omega chain
1745014	+	P	CCNA_01624	-37	0.000408	TTGAAGACTCGCCCGCTTGGGCCTA	orotate phosphoribosyltransferase
1747546	+	P	CCNA_01626	-36	0.0123	TAGGATTCGGGCGGCGGGGGGAGTA	pyridoxal phosphate biosynthetic protein pdxJ
1749116	+	P	CCNA_01629	-35	1.07e-06	TTGCCCGTCCGGCCAAGCCCGTCTA	signal peptidase I
1754167	+	P	CCNA_01636	-35	0.00277	TTGGATCGCCTGGCCGAGGCCGATA	alkaline phosphatase
1759621	+	P	CCNA_01639	-36	0.00137	TTCCAACCGCCAAAGCGTCGCTCTA	beta-lactamase family protein
1765648	+	P	CCNA_01645	-36	6.51e-05	TTGCCGGAATGGTCATGGCGCGCGT	3-hydroxyisobutyrate dehydrogenase
1768380	+	P	CCNA_01648	-35	0.0049	TTTCCGAGGATCGAGCCGGGGGATA	adenosylmethionine-8-amino-7-oxononanoate
1773963	+	IP	CCNA_01652	-36	0.00455	TTGCGGCGCGGAATACTCAGGGCGT	phosphopantetheine adenylyltransferase
1776482	+	P	CCNA_01655	-35	0.00288	TTCACAGGCGGGCGTGAACCGCGCT	peptidyl-prolyl cis-trans isomerase
1782009	+	N	CCNA_R0041	-36	1.52e-06	TTGCGACGCAGGCGACCCCCGACTA	tRNA-Lys
1786445	+	P	CCNA_01665	-35	0.0008	TGGTCTCAGCCCTGGGTCTGGCGTA	potassium-transporting ATPase C chain
1792317	+	IP	CCNA_01670	-38	0.00131	TGCCGCTGCACGTCGAGATCCTCTA	sulfate transport ATP-binding protein cysA
1792697	+	I	CCNA_01670	-33	0.102	CGGCGCGCCGGGTGGGTTTCGTCTT	sulfate transport ATP-binding protein cysA
1794836	+	A	CCNA_01672	-38	0.0108	TCGTGCGGCTGCGGCACGTCGAAAT	transglutaminase-like enzyme, putative cysteine
1797708	+	P	CCNA_01675	-35	0.00567	GTGACACGAGCCCAGCCCGCGACTA	outer membrane protein
1803719	+	P	CCNA_01677	-35	0.000664	TTTCCGTTCGCTGGCGAAAGGACTA	carboxypeptidase G2 precursor
1803797	+	P	CCNA_01677	-35	0.00236	ACGATTTGCCCGCGGCCCTTGGTTA	carboxypeptidase G2 precursor
1814028	+	IP	CCNA_01687	-35	0.00804	GTGCGTGTGGCCGATCGAGGGCTTA	23S rRNA Um2552 2'-O-methyltransferase
1815061	+	I	CCNA_01688	-35	0.000333	TTGCGCGCCGTCACGATGGCCACGA	potassium channel protein
1815935	+	P	CCNA_01689	-35	5.4e-05	TCGACAACGGTCGACCTCGCGGCTA	inosine-5'-monophosphate dehydrogenase
1828445	+	AP	CCNA_01697	-34	0.0246	GCGCCCCTGAGAGCCGACAATGGTA	putative poly-gamma-glutamate capsule biosynthesis protein
1831627	+	P	CCNA_01700	-36	0.00045	TTGCCGCTTTCGCGGACCCCTGTTA	nucleoside permease
1835947	+	IP	CCNA_01704	-35	0.0017	TTTCAAAGCTGGCGCAGTACGACTA	cytochrome c
1840175	+	I	CCNA_01708	-36	0.00143	TTCTCCTGGATCGTGGGACCGACTA	hypothetical protein
1840183	+	I	CCNA_01708	-38	0.0119	TGGATCGTGGGACCGACTAGCTTCC	hypothetical protein
1844197	+	A	CCNA_01711	-36	9.07e-06	TTGCGGACGGGCCGCCGCAGGGCCA	transcriptional regulator
1847684	+	IP	CCNA_01719	-35	0.00324	TTCCCTTGGGCACTGTGAAATCGCA	hypothetical protein
1849571	+	P	CCNA_01723	-34	1.87e-05	TTGCGGTGCGGCGCGATCTCGCCCA	3-methyl-2-oxobutanoate hydroxymethyltransferase
1850471	+	P	CCNA_01724	-35	4.19e-05	TTGCGACCGCGCGCGGCACGCTATA	hypothetical protein
1857655	+	A	CCNA_01729	-34	0.000664	TTGTGCTTCTCGACCCATTTTGCGA	transporter, Sodium/bile acid symporter family
1857707	+	A	CCNA_01729	-35	0.000918	ATGAACGGCAGAAGGAGCTGGACAA	transporter, Sodium/bile acid symporter family
1874178	+	P	CCNA_01746	-36	0.000256	TTGCTCGTCCGGCGGCTTTACCCTA	malonyl-CoA-(acyl-carrier-protein) transacylase
1876959	+	P	CCNA_01749	-36	0.00777	TGGTCACCCGAAAAAGAACGTGATA	acyl carrier protein
1891935	+	P	CCNA_01763	-35	0.000961	TTTTCTAAGGCGCGGCATTGGACTA	cytosol aminopeptidase
1898234	+	P	CCNA_01770	-34	1.17e-06	TTGGCGAGGGCGGGGCGCACGGCTA	nucleoside diphosphate kinase
1898244	+	P	CCNA_01770	-33	0.116	GGGGCGCACGGCTATAAGCCCGCAA	nucleoside diphosphate kinase
1901996	+	P	CCNA_01776	-35	0.00392	TTGCAGACTCGGGGGTGCGCGAGGC	ribonuclease D
1921831	+	P	CCNA_01795	-35	0.000729	TTGCGCCTTGGACGCTTGGCGGCTA	enolase
1923694	+	IP	CCNA_01799	-36	0.0008	TGGACCTTGAGGCCCGCGCTCGTCT	pyruvate dehydrogenase E1 component alpha subunit
1928187	+	IP	CCNA_01804	-33	0.0195	TTCCTGGCGGCCTTCAGGCCGCTGA	glutathione peroxidase
1937687	+	P	CCNA_01813	-36	2.15e-05	TTTACTGCGCCGCACAATATGCCTA	tRNA-dihydrouridine synthase
1950985	+	P	CCNA_01826	-36	0.00126	TTGACCGTGTGCGGTGCAGCATGTA	vitamin B12 receptor
1955464	+	P	CCNA_01829	-35	0.0003	TTGAGCCGCTTGTGTTGCTCTGCTT	transcriptional regulator
1955473	+	P	CCNA_01829	-35	0.000218	TTGTGTTGCTCTGCTTTCCTGACCA	transcriptional regulator
1956586	+	P	CCNA_01830	-35	0.000175	TTGACAACGTTGTCGCCTTGAGCGC	TonB-dependent receptor
1968167	+	AP	CCNA_01836	-35	0.000838	TTTACGGGACCGGCGGAGGAGGGCA	acyl-CoA thioesterase I/lysophospholipase
1981902	+	A	CCNA_01850	-36	5.75e-05	TTGCCCCCGAAGTCGTTCGTGAAGA	quinol cytochrome oxidase polypeptide I
1983207	+	A	CCNA_01851	-36	0.000105	TTGGTCTTCATGCCCGGCATGGCGT	quinol cytochrome oxidase polypeptide II
1983929	+	P	CCNA_01852	-37	0.0086	TTGCCTATCGGTCTGGCCTCGTCGC	major facilitator superfamily transporter
1985425	+	P	CCNA_01853	-35	0.000148	TTGGCCCGCTTGGCCAGGAGCGTTA	hypothetical protein
1995226	+	P	CCNA_01861	-35	0.00266	TTGGCGGACTTGGCTATCGGGATGA	hypothetical protein
1995850	+	I	CCNA_01861	-33	0.00392	TTGGCGACGGGGAACCTGTCGACAT	hypothetical protein
1996170	+	I	CCNA_01861	-35	7.36e-05	TTGACACTGGCACGCGGCGTTTTCA	hypothetical protein
1996176	+	I	CCNA_01861	-34	0.0598	TGGCACGCGGCGTTTTCAAGATATT	hypothetical protein
1998726	+	P	CCNA_01864	-36	0.000664	TTGTCAATGCTGATCTTGCATGCTA	transcriptional regulator, TetR family
2027032	+	A	CCNA_01886	-36	0.00218	TGGCGCGCGTCCAGCTCGCCGTCGT	TonB-dependent receptor
2027874	+	A	CCNA_01886	-38	0.000696	TTGGTGCCGATGCCGCGAATCTGGA	TonB-dependent receptor
2040487	+	A	CCNA_01897	-34	0.00473	TAGCCGCCCTGGCTGATGAAGATAT	metal-dependent hydrolase
2044466	+	N	CCNA_R0043	-36	0.00392	TGGTTAAGGCGCTGCAGCGCTGATA	tRNA-Ser
2055502	+	N		-35	0.014	TTGGATGAGCTGCGGAGAGCGAGTA
2056508	+	P	CCNA_01913	-35	0.000473	TTGATGCCTCGCTAGCTATGCCCTA	transcriptional regulator, MarR family
2056542	+	P	CCNA_01913	-35	0.000877	TTGGAAAGTACGCACCTTTTGGTAA	transcriptional regulator, MarR family
2058871	+	A	CCNA_01916	-38	0.0612	ACGTCACCGACCTGGACGGCGGTGT	ribonuclease BN
2059014	+	A	CCNA_01916	-35	0.00246	TGGCGTTCACGCTCCAGGACAGCCA	ribonuclease BN
2062714	+	P	CCNA_01919	-35	0.000388	TTGGGGCGCAAGGTCACGCGCCCTA	FrnE protein
2068086	+	P	CCNA_01923	-36	0.00035	TTGACTTTGCCGACTTTCCGCCTAT	ATP-dependent RNA helicase
2077723	+	I	CCNA_01932	-34	0.00266	TGGAAAAGGACGACTTCATGAAGCT	1-acyl-sn-glycerol-3-phosphate acyltransferase
2085446	+	P	CCNA_01943	-36	0.000664	TTGCAGATTCCGCGCGCATCGGCTT	alpha/beta hydrolase
2086367	+	A	CCNA_01944	-34	0.00473	TTTCGCCCCAGCTCTGTAATGGTTA	cytosolic protein
2088068	+	P	CCNA_03958	-36	0.0035	TTGACTGCCATGGCGGTGAAACGGT	NEW
2090336	+	P	CCNA_01948	-36	0.00184	TTGCGCGCTTCCGTTTTATCGTTGC	peptidoglycan-specific endopeptidase, M23 family
2093264	+	A	CCNA_01951	-34	0.0035	TTGCTCCCTCGCGCAATGGACGTCA	multimodular transpeptidase-transglycosylase PBP 1A
2094981	+	A	CCNA_01951	-36	0.000166	TTGGCCCGATTGCGGATCGGGTGGT	multimodular transpeptidase-transglycosylase PBP 1A
2103829	+	P	CCNA_01959	-35	0.000105	TTGTGACCCGGCGGAACCGGCTATA	3-dehydroquinate dehydratase
2111576	+	P	CCNA_01968	-36	0.0127	TGGTCTCTGGCCCTCCGTCGGTCCA	hypothetical protein
2113698	+	A	CCNA_01969	-34	0.0086	CTCATCTCGACGTCGAGCTGGTAGA	aspartyl-tRNA synthetase
2113705	+	A	CCNA_01969	-35	0.000696	TCGACGTCGAGCTGGTAGAACTCCA	aspartyl-tRNA synthetase
2115364	+	P	CCNA_01971	-37	0.0035	TTGCCCCCTCGCCTTCGGCTCTACT	peptidyl-prolyl cis-trans isomerase
2123410	+	P	CCNA_01979	-33	0.0105	TTGCAGCGGAACACCAGGAGAACAT	LexA repressor
2128784	+	P	CCNA_01983	-34	0.00439	TAGCGCCTCGCGCATGAGGCGCTAT	citrate synthase
2137404	+	A	CCNA_01992	-36	0.00889	TCTTCCTTGGAGAGAATGCGGCTGA	outer membrane protein assembly factor
2169160	+	A	CCNA_02022	-36	5.4e-05	TTGTCGGCGCCGGCCGGGATCACGA	NADH-quinone oxidoreductase chain H
2171738	+	A	CCNA_02024	-37	0.00192	GTGCACTGGCCGCAGCTCTCGTGCT	NADH-quinone oxidoreductase chain F
2177628	+	N	CCNA_R0045	-35	0.000408	TTGACACGAGTCTTCACCCGACATA	tRNA-Asp
2185416	+	P	CCNA_02040	-35	0.0092	TTACGGCTCTGAGCGGATAGCCTTA	phosphoserine phosphatase
2192474	+	P	CCNA_02046	-35	0.0201	TTGCGACCTGCGGGGCGGCGTGATG	nitrogen regulatory protein P-II
2196566	+	I	CCNA_02048	-35	0.00508	TTCACCGATTGGAAGGTGCAGGGCT	TonB-dependent receptor
2198391	+	I	CCNA_02050	-35	0.0003	TCGATATCGCCCGTGAGTTTGGCTA	dihydroorotase
2223909	+	P	CCNA_02073	-36	0.00137	TTGCAATCCGATCAATTTTGAGAAA	transcriptional regulator
2229090	+	A	CCNA_02078	-35	0.000388	TGGACGGAGGCGTGGATGTACTCTT	seryl-tRNA synthetase
2237620	+	P	CCNA_02088	-33	0.22	CCGCGACACCCTCATATAGGCCGAA	HesB protein family
2238324	+	AP	CCNA_02090	-35	7.36e-05	TTGAGCGCGGCCTTCATGCGCCCTA	exodeoxyribonuclease III
2239175	+	P	CCNA_02091	-35	0.00725	TGTCCCGGAATCGGGACTCCCTCTA	hypothetical protein
2240755	+	P	CCNA_02093	-36	0.000316	TCGACGGGCCAGGCGGCGTGCGGCA	cytosolic protein
2247560	+	P	CCNA_02098	-35	0.000388	TGGTCCTCAAAGGCCCGGAGCGGTA	molybdopterin-guanine dinucleotide biosynthesis protein A
2247569	+	P	CCNA_02098	-33	0.362	GGCCCGGAGCGGTAGAAGCGCGGCT	molybdopterin-guanine dinucleotide biosynthesis protein A
2281423	+	P	CCNA_02128	-35	0.00156	TTGCCGCCGCCGTGGCGAGGGGTAG	acyl-CoA dehydrogenase
2287945	+	N		-33	0.00137	TTGCGGGGTGTCCGCGCCGAGCGAA
2304576	+	I	CCNA_02147	-33	0.00951	TTCATGCTCGTCGGGGGAAAATTTT	hypothetical protein
2310118	+	AP	CCNA_02154	-34	0.00143	TGGTCGAGCATGTCCAAATGCGTAT	GCN5-related N-acetyltransferase
2310825	+	P	CCNA_02155	-35	0.00364	TTGCGTCTTCTTTCAGAACCCGACA	hypothetical protein
2316208	+	P	CCNA_02161	-36	0.00177	TTGCGCCAAATTCGAACGCCCGTAA	transcriptional regulator, TetR family
2317213	+	P	CCNA_02163	-36	0.00587	TGTACAGCCCTTCCCGACACCCTTA	hypothetical protein
2322022	+	P	CCNA_02169	-35	2.15e-05	TTGCGCCCGCGAGACGACCGCTCTA	thioesterase superfamily protein
2328969	+	P	CCNA_02178	-35	0.000148	TTGACCTCCCCTCTCCCGCGCCGCA	short-chain alcohol dehydrogenase
2334217	+	AP	CCNA_02183	-35	0.00101	TGGACAGGGCCGCTTCGACGCGCGA	tRNA delta(2)-isopentenylpyrophosphate transferase
2335854	+	P	CCNA_03962	-36	0.000522	TTGACGCCCCATCTTACGCATGCCA	NEW
2338502	+	N	CCNA_R0049	-35	0.0012	TTCCATTGGCTGGGCGAAGTCCCTA	tmRNA
2339064	+	P	CCNA_02187	-35	0.0843	GCGTGGCGCGTGACGCGCTAGGCTT	hypothetical protein
2340878	+	P	CCNA_02190	-34	0.000664	TTGACCCCAGCGAGGAGCACGCTAC	penicillin-binding protein
2344513	+	P	CCNA_02194	-35	5.75e-05	TTGCCCTCTCGCCGCGCAAGGTCTA	fumarate hydratase
2344519	+	P	CCNA_02194	-33	0.0371	TCGCCGCGCAAGGTCTAGACCGCGC	fumarate hydratase
2348552	+	P	CCNA_02199	-35	0.00676	GGGACAATGGTGGCGGGATAGGTCA	methyltransferase
2354241	+	P	CCNA_02206	-35	0.000522	TTGAAGCGCGGCCCGGGCTTGTCCC	hypothetical protein
2354892	+	P	CCNA_02207	-35	0.00473	TAGCGATGCTTGGGCGTCTTTGATA	hypothetical protein
2357949	+	P	CCNA_02210	-35	0.000497	TGGCGTACAGAGCCGACGCTCGCTA	dihydrofolate reductase
2358535	+	P	CCNA_02211	-35	0.00439	TTGACGCGCGCAGAGGCGCAAGGCA	hypothetical protein
2361988	+	P	CCNA_02214	-35	0.000408	TTGCGCCGACGCGATAGCGACGCGA	hypothetical protein
2370050	+	A	CCNA_02221	-35	2.3e-05	TTGATGCGCCGCGTGGCCTCGATGA	methionine synthase I metH
2385974	+	P	CCNA_02237	-37	0.00407	CTGACAAGCGCGGCGCGCCCGCATA	Xaa-pro dipeptidyl-peptidase
2404309	+	N	CCNA_R0051	-35	0.000838	TTTCCTTTCGCGAAAACCGGTCCAA	small non-coding
2408641	+	A	CCNA_02256	-36	0.000388	TCGACATATTCGGGATTAAGCGCGT	Mg2+ transporter mgtE
2425745	+	A	CCNA_02274	-34	0.00587	TTGATAAAGATGTCACGAGCGTGCG	EF-Hand domain protein
2426721	+	P	CCNA_02277	-36	0.000157	TTGACCAAGCCCCTCGCCGGCCTTA	hemin receptor
2429056	+	P	CCNA_02278	-35	0.00609	CGGACAAGCGCCTCGGCCCCTGCTA	putative membrane-associated alkaline phosphatase
2435739	+	P	CCNA_02287	-35	0.00209	TTTACAGCGTTTAGATGAAATTTTA	transcriptional regulator, TetR family
2438089	+	A	CCNA_02290	-36	4.47e-05	TTGTGATCCTTGATGATGACGATGA	hypothetical protein
2445745	+	AP	CCNA_02299	-34	0.00324	TGGCGCACTCCGGGCAGGTCAGTAT	cell division ATP-binding protein ftsE
2447259	+	IP	CCNA_02301	-35	1.74e-05	TTGCTGGGCGGCGCGGCGGCGGCCA	hypothetical protein
2451248	+	P	CCNA_02306	-35	0.00423	CTGCACCGGAGCAGTTCGACGTGTA	histidinol-phosphate aminotransferase
2458265	+	A	CCNA_02312	-35	0.0149	ACGTGGATCGTGCCGAACAGGTAGA	SLA2 protein
2463513	+	P	CCNA_02321	-35	0.00105	TTGACCCCGCCCCCTCCCCCGCTCC	O-succinylhomoserine sulfhydrylase
2465215	+	P	CCNA_03966	-35	0.00105	TTGACATTAGACGCGGATAGGTAGA	NEW
2471231	+	P	CCNA_02329	-36	0.0063	GTGACCCGCAGGCGCTTCCCACTTA	exodeoxyribonuclease VII large subunit
2472776	+	P	CCNA_02330	-35	0.00101	TGTTCTGAAACGGCGGCTTGGCGTA	hypothetical protein
2479113	+	A	CCNA_02339	-35	0.022	ATCTGGATGACGTAGTCCTGCTGGA	methyltransferase
2484992	+	P	CCNA_02345	-35	0.0092	CTCCCCCAGGCCGCCGCGCGTGCTA	hypothetical protein
2494997	+	I	CCNA_02355	-35	0.003	TGTGCGCCAAGGCGGGGGTCGGGCA	endonuclease III
2520730	+	A	CCNA_02377	-35	0.000664	TTGAGTTTGGAAAGTGGGAGGCCGA	hypothetical protein
2523514	+	P	CCNA_02381	-35	0.00246	TTAACAACGCGCCCACTTCGCGTTA	hypothetical protein
2534303	+	P	CCNA_02390	-37	0.000316	TTGCATTAGCCGTGCAATTGGCCGA	phosphoglycolate phosphatase
2535025	+	N	CCNA_R0056	-36	9.77e-06	TTGCCCCGCGCCGAACACCGGGCTA	tRNA-Val
2540322	+	A	CCNA_02398	-36	0.002	TGGCCGCCCTCTTCGAAAATGTGCA	endo-1,4-beta-xylanase
2543475	+	P	CCNA_02401	-35	0.00676	TTCCTTCCTCCGCCTAGACGCACTA	transcriptional regulator
2555291	+	A	CCNA_02411	-36	7.82e-05	TTGACGTCCTGGGAGCCACGCAGGA	putative lytic transglycosylase pleA
2559378	+	P	CCNA_02415	-37	0.000764	GTGACGACGCAGCCAAGCTCGGTCT	HTH transcriptional regulator
2560107	+	P	CCNA_02416	-36	0.0112	GTGACAAACGCGATCGGCGTCGTCA	DNA-binding protein HU
2567881	+	P	CCNA_02424	-35	0.00676	TAGACAGCGTCAACAGGCACGTGCA	transcriptional regulator, TetR family
2571555	+	A	CCNA_02430	-35	4.47e-05	TTGCCCTCCAGCCGCTCGCGCAGGA	conserved cytosolic protein
2573383	+	A	CCNA_02432	-35	0.0108	TAGCCAGGCCCACGAACCAGGCGTA	cytosine/uracil/thiamine/allantoin permease family protein
2577616	+	N	CCNA_R0059	-36	0.000105	TTGGCGTTCGCGATTCTCCTCGCTA	tRNA-Thr
2578743	+	P	CCNA_02438	-35	0.00256	TCGCCAATCCATACGTTTTTGAATA	quinone oxidoreductase
2581136	+	A	CCNA_02439	-33	0.00725	TAGGCGATCAGGTACATCAGGCAGA	transporter, major facilitator superfamily
2582039	+	A	CCNA_02440	-36	0.000729	ATGAACGCGGCGCTGGGATTGGAGT	transcriptional regulator
2583369	+	A	CCNA_02442	-35	0.000175	TTCACCCGTCGCAGCTTCTCGACGA	beta-xylosidase
2591894	+	P	CCNA_02452	-35	0.00266	TTGACTCGCAATTAGGCCTGAGGCT	hypothetical protein
2599561	+	P	CCNA_02458	-34	0.00547	TTGACGGCCGTAGCGGCAGGGGCGC	methylmalonyl-CoA mutase beta subunit
2603782	+	A	CCNA_02461	-36	0.00473	TGGATACGGGCCAGCAGGTCACGGT	hypothetical protein
2604333	+	P	CCNA_02462	-35	7.8e-06	TCGCGAAAGACGAGGTTTGCGCCTA	hypothetical protein
2607956	+	N	CCNA_R0060	-35	0.000575	TTGCAGGCCCGCGAACGCTCCTGTA	tRNA-Cys
2610131	+	A	CCNA_02466	-35	0.0049	TGGACTGGCAGCGGCTTACCCGTTA	UDP-glucose 4-epimerase
2611408	+	A	CCNA_02467	-34	0.0012	TTGAGCGGAACTTGAAGATCGTGAA	polyisoprenylphosphate hexose-1-phosphotransferase pssZ
2612537	+	I	CCNA_02469	-35	0.00804	TTGGCTGGAGTGCACGCTCGCCTTC	protein hipA
2613113	+	AP	CCNA_03967	-34	1.74e-05	TTGCTCTCAGCAGTGAGAACGGCGA	NEW
2620875	+	P	CCNA_02476	-35	0.00156	TTGACGTCCGTTTGATTACGATCAA	vanillate demethylase oxygenase subunit A vanA
2627992	+	A	CCNA_02481	-36	9.77e-06	TTGCCGGTGGCGTAGCTCTTGTCGA	TonB-dependent receptor
2644448	+	A	CCNA_02496	-34	0.00184	TCGCAAACGCCGGTAACCTGGGTAT	hypothetical protein
2670966	+	P	CCNA_02521	-35	0.000729	TGGCCATGGAAGGCTACTCCGGATA	endonuclease involved in recombination
2671117	+	P	CCNA_02521	-36	0.000961	TTCGACAAGCCCAGGGTGAGGACGT	endonuclease involved in recombination
2671671	+	P	CCNA_02522	-35	0.000112	TTGCGGCCGCGAACCGGCTTGGTTA	hypothetical protein
2676573	+	P	CCNA_02528	-35	0.000166	TTGAATTCGCGCGCAACTCGCCTTA	hypothetical protein
2681269	+	P	CCNA_02535	-36	0.00364	TTGACAGACCCCTAGTGAAGCCCCC	DNA topoisomerase I
2681291	+	P	CCNA_02535	-36	0.141	CCCACTTTCGCGCCGCTCGCCTGCA	DNA topoisomerase I
2688132	+	P	CCNA_02539	-35	0.000133	CTGCCATCGCCGCCGAACTTGGCTA	aspartate aminotransferase
2696307	+	AP	CCNA_02548	-35	3.44e-05	TTCATGTTCAGCTCGTTATCCTCCA	hypothetical protein
2699284	+	I	CCNA_02551	-35	5.75e-05	TTGCACGAGGCGACCTTGAGCCCCA	hypothetical protein
2702239	+	P	CCNA_02554	-35	0.0017	TGGACGAAACAAGAACAAACGGCTA	hypothetical protein
2716613	+	P	CCNA_02567	-36	0.00831	GTGACGCGAACGGCGGCGGTACGTT	sensory transduction histidine kinase pleC
2722817	+	P	CCNA_02571	-35	0.00246	TGGCGCTTTGGCTTCCGCTCGGTCA	transporter
2724537	+	P	CCNA_02572	-36	0.000428	TTGACTCAGCGACCTGCCCGGCCGA	adenylosuccinate lyase
2727713	+	P	CCNA_02576	-36	0.00725	TGGCGCTCGTCGCTGCAATCGGCGG	phosphoribosylamidoimidazole-succinocarboxamide synthase
2727792	+	P	CCNA_02576	-36	0.00163	TTGCGAACACCGGCTCATTCGGGTA	phosphoribosylamidoimidazole-succinocarboxamide synthase
2729879	+	P	CCNA_02579	-35	0.00407	TTGCCGAACTTAGTTATTTGTTGGA	cytochrome P450
2731667	+	P	CCNA_02581	-35	0.000877	TTGACACCCGCCCTTATGGCGGGAA	hypothetical protein
2732389	+	P	CCNA_02583	-37	0.000633	CTGACATCCCGGCCGAACGGTGCTA	phosphoribosylformylglycinamidine synthase I
2734094	+	P	CCNA_02586	-37	0.00105	TGGCGGAATCCCTGGTAGCGCGCTA	phosphoribosylformylglycinamidine synthase II
2739286	+	P	CCNA_02589	-36	0.00508	TCGGTCATAACGATGAGTGGTTTTA	bolA-related transcriptional regulator
2740538	+	P	CCNA_02591	-35	2.55e-06	TTGACCCCGGCGCGCGCGGCGCCTA	glutaredoxin
2741397	+	N		-35	0.00439	TTGCGGGTTGGGCTCACGATCGTCG
2745116	+	A	CCNA_02598	-37	0.00324	TTGCTAGGCGGCCGCGCTCGGGATA	toxin protein relE-2
2753851	+	P	CCNA_02607	-35	4.47e-05	TTTTCCCCCGCGACGCAACAGTCTA	isocitrate dehydrogenase (NADP)
2755270	+	P	CCNA_02608	-36	0.000196	TTGCGAGCCGGGCCCAGACCTGATC	hypothetical protein
2760739	+	A	CCNA_02612	-36	0.014	TCGGCCGCCTCGTCGTCGGTGTGGT	alanyl-tRNA synthetase
2767181	+	P	CCNA_02619	-36	0.00027	TTGCGCACGGCCGCGCTTCCCGCTC	stomatin/prohibitin-related protein
2768558	+	P	CCNA_02621	-35	0.0035	TTCCCAGGCAGGCGGTTCTGCGCGA	CAAX amino terminal protease family
2788076	+	P	CCNA_02637	-35	0.00045	TTGTATTCTTCGCGCATGGCGTGAT	PAS-family sensor histidine kinase
2801282	+	A	CCNA_02647	-35	9.92e-05	TTGCGCCCGAACAGGCCCGGGGTTA	transcriptional regulator
2803550	+	A	CCNA_02649	-36	0.0131	GGGACTCTCATACCAGTCGGGGCTT	transcriptional regulator
2805513	+	P	CCNA_02652	-36	0.000196	TTGACGTTCGGTCAAAACGGTCGTT	cyclohexanone monooxygenase
2811737	+	P	CCNA_02659	-35	0.00609	TGGCGCGCGGGCGCGAGCCGACATT	two-component receiver domain protein
2812857	+	P	CCNA_02661	-36	0.00337	TTGCCATCGCACTCACGCGCAACCT	peptidase, M16 family
2825320	+	P	CCNA_02673	-36	0.00831	TTGTGTTAATCGGCGCGCTGAGCCC	excinuclease ABC subunit A
2839034	+	P	CCNA_02686	-35	0.179	GGGGACTTGGTCGCTCCGCCTGCTA	N-carbamoyl-L-amino acid hydrolase
2846861	+	A	CCNA_02693	-35	0.000408	TTTACATCGGCATAGGTGAAGGTTT	iron-regulated protein frpC
2851489	+	P	CCNA_02698	-35	0.000729	TCGCCTCCTCTAACGAAAAGCGCTA	inosine-uridine preferring nucleoside hydrolase
2859382	+	P	CCNA_02704	-36	0.000388	TGGAATTGCCGCGCCAACACCGCTA	NADP-dependent malic enzyme
2875084	+	P	CCNA_02715	-38	0.0075	TAGGCCCCTGGGGCGCGTCCGGTCT	MASE1-family sensor histidine kinase
2877358	+	P	CCNA_02716	-35	3.92e-05	TTGGAACTGCCCGCCGACACCCCTA	ABC transporter substrate-binding protein
2901494	+	P	CCNA_02741	-34	0.0291	TGGCGTTCACCGCCCCCCGATTGCA	hypothetical protein
2901515	+	P	CCNA_02741	-35	0.0049	TTGCACTTAAGGACGTGCCTCCAAC	hypothetical protein
2910264	+	I	CCNA_02748	-37	0.00777	TTGACGTTACGACCAAACAGGTCGC	hypothetical protein
2919414	+	N	CCNA_R0071	-36	0.000148	TCGACCCAACCCCAGCGATCGCCTA	tRNA-Leu
2922255	+	P	CCNA_02759	-36	0.00137	TTGAACTTTTGTGCTATGATCGCGA	methionine aminopeptidase
2923196	+	P	CCNA_02760	-35	0.00218	TAGACAATCGGTCTGTTGCCGGTGA	hypothetical protein
2933639	+	P	CCNA_02774	-35	0.000316	TTCCCGGAAGCCTCCACACGCGCTA	hypothetical protein
2936654	+	P	CCNA_02779	-34	0.00392	TTGACTTCCTCCACTCGCGGTTCAT	hypothetical protein
2938706	+	I	CCNA_02780	-37	0.000175	TGGCTATTCCGGCCGGATGGGTCCA	hypothetical protein
2940246	+	A	CCNA_02782	-34	0.00392	TTCAGAACGGGCCGGGGCACCCCAT	hypothetical protein
2940490	+	P	CCNA_02783	-36	0.0012	TTCCTGTGCCCGCCGAATCCCTCTA	two-component response regulator
2941670	+	I	CCNA_02783	-37	0.00364	TTGACAACTTCACCGCCTACGTGGC	two-component response regulator
2946560	+	IP	CCNA_02791	-35	3.68e-05	TCGCCTTGCCGCCCAAGTTGCGCGA	FecR family protein
2959337	+	P	CCNA_02802	-36	0.000603	TTGCGCCGGGACGCAAGCCGGGTCA	hypothetical protein
2959897	+	P	CCNA_03977	-35	6.92e-05	TTGCGGGCCTGGTCGCTCTGGCCAA	NEW
2973215	+	A	CCNA_02815	-36	0.00277	GTGCGCATCTCGCCCAGCGCCGTAA	ice nucleation protein
2977449	+	N	CCNA_R0174	-35	0.00156	TTGACCCCGCTGGTTTGAGTTCCTA	small non-coding RNA
2987295	+	A	CCNA_02833	-36	1.41e-05	TTGACCAGCAGGTAGTAGTGGGCGA	hypothetical protein
2987303	+	A	CCNA_02833	-38	0.0754	AGCAGGTAGTAGTGGGCGACGCCCA	hypothetical protein
2994266	+	P	CCNA_02840	-35	0.00149	TTGACGTTGGAAATTACAGTTGTAA	transcriptional regulator
2999446	+	A	CCNA_02846	-35	0.000316	TTGACGCCGATCACCCGGCCATAGA	endopeptidase degP
3023436	+	P	CCNA_02873	-35	2.01e-05	TTGGCTTGGCCGCCCATCCGGGCGA	glyoxalase/bleomycin resistance protein, dioxygenase superfamily
3041020	+	A	CCNA_02893	-35	0.00023	TTGGGCGCATCGGCGACATAGGGGA	beta-xylosidase/alpha-L-arabinofuranosidase
3042740	+	A	CCNA_02894	-35	2.64e-05	TTCTCGTTGCCGGCCTCCTGGCTCA	endo-1,4-beta-xylanase
3069882	+	AP	CCNA_02912	-36	0.00156	TTGCGCCGCGAGAAGAAGCATCGCT	prolyl 4-hydroxylase, alpha subunit
3071572	+	P	CCNA_02914	-37	0.00547	TTGACCTCAGACGCCAGTCTGCGTC	zinc metalloprotease
3082831	+	A	CCNA_02923	-35	0.00567	GTGCGGCCGGGCTTGTAGTAGGTGA	TonB-dependent receptor
3082845	+	A	CCNA_02923	-37	0.00131	TTGTAGTAGGTGAAGGTCGCGTTGT	TonB-dependent receptor
3084829	+	A	CCNA_02923	-35	0.00131	TAGCCGTACATCCCGTCGACATAGA	TonB-dependent receptor
3086778	+	P	CCNA_02925	-36	1.31e-05	TTGACCCCCTCCCCCCCAGGCCCTA	carbamoyl-phosphate synthase small chain
3092164	+	P	CCNA_02933	-34	0.00163	TCGACAAGCTGTCACAGGCTCGACA	aminopeptidase
3101479	+	P	CCNA_02941	-35	5.75e-05	TTGCGTTACCGGAACCGGGCGCCTA	transcription elongation factor greA
3103501	+	P	CCNA_03981	-36	0.00337	TTGCGGCGGCGCAGATGTTCTTGCA	hypothetical protein
3103715	+	P	CCNA_03982	-36	0.000918	TTGTCTTGCAGGGGCTTCTCCACTA	NEW
3103926	+	P	CCNA_02944	-34	0.00131	CTGACAGCGGGGCGCTGCGCCGTTA	hypothetical protein
3113527	+	P	CCNA_02954	-35	0.000729	TAGCGAACACTGTTCAGATCGCCCA	11-cis retinol dehydrogenase
3119009	+	P	CCNA_02962	-35	0.000603	TATACATCAAGCAGCTGGTAGCCTA	hypothetical protein
3125314	+	A	CCNA_03902	-36	0.000428	TTGCTCCGCGACAGGGCGATCAGCA	NEW
3132046	+	P	CCNA_02977	-35	0.00587	TGGAACCTTCGCCGCTGCGGGCCGT	RNA polymerase ECF-type sigma factor sigU
3132835	+	P	CCNA_02978	-36	0.000603	TTCCCCCCACGCCCCGGCGGCGATA	two-component sensor histidine kinase
3138328	+	P	CCNA_02983	-36	0.0017	TTCCCCCTGGGCGCGCAACACGGCT	polyprenyl-phosphate beta-D-glucosyltransferase
3150289	+	N		-38	0.00676	TGGCGCAACCCCGCATGTTGGCGCA
3151972	+	A	CCNA_02996	-36	0.000497	TTGGCGTGCTCGACCGCGATCGCAT	patatin family phospholipase domain protein
3153160	+	P	CCNA_03904	-36	0.00149	TTGTCAGACTCCATTTTGCAATTCA	NEW
3159561	+	P	CCNA_03006	-35	3.27e-06	TTGCAATCGCGGCCGTGGACGGCTA	quinolinate synthetase A
3162456	+	P	CCNA_03008	-36	5.4e-05	TTGCGATACGCGGCGGAGTAGGGGT	putative PD-(D/E)xK nuclease family protein
3177721	+	A	CCNA_03023	-37	0.00035	TTGCGCGCGCCGGTGTTGTAGTCGT	TonB-dependent receptor
3178762	+	A	CCNA_03023	-37	0.00392	TAGACCGGGAAGCCGCGAACGACGT	TonB-dependent receptor
3179982	+	AP	CCNA_03025	-35	2.64e-05	TTGCAGGCCTCGTCGATCTCGGCCA	transcriptional regulator, MarR family
3179991	+	AP	CCNA_03025	-35	0.0179	TCGTCGATCTCGGCCACCGTGTAGG	transcriptional regulator, MarR family
3184755	+	P	CCNA_03030	-36	0.000664	TTGCGCGAGGGGCGGTAGCGTGTAA	cytochrome c
3188448	+	I	CCNA_03033	-37	0.00209	TTGCTGGAACTGGCCCGCGCCCATA	tetratricopeptide repeat family protein
3188454	+	I	CCNA_03033	-33	0.0721	TGGCCCGCGCCCATATCGCCCGGGG	tetratricopeptide repeat family protein
3212717	+	P	CCNA_03060	-33	0.00256	TCGATCCGTCGGGTGGGGCTGACGA	hypothetical protein
3221463	+	P	CCNA_03071	-34	0.0149	TCGGCGTAAACCTCGCCCATCTCAA	flagellin
3222851	+	P	CCNA_03072	-35	0.00455	TTGCGCGACCTCAGCGGCGACAGTA	transcriptional regulatory protein
3229758	+	N		-37	0.00804	TGGACGATAAGACTTCACGCCGTCT
3238785	+	N		-37	0.0112	TCGCTGGCGAAGGCCTAGAGCCCTT
3240415	+	P	CCNA_03091	-36	0.000333	TGGTGAATCGCGACATAGAGTCCTA	hypothetical protein
3240757	+	P	CCNA_03092	-37	0.000633	TTGCATCGCAACCTGAACGCGCCTA	cytochrome P450 IVA5
3241348	+	I	CCNA_03092	-36	9.92e-05	ATGCGCAGGGCGACCAGCTCGCCTA	cytochrome P450 IVA5
3253923	+	P	CCNA_03103	-36	0.00337	TGGCGCTTTGGCCTAGCCTCGTGTA	shikimate kinase
3256497	+	P	CCNA_03106	-35	0.000316	TCGAACGGCCGGTTCATGGCGTCTA	BolA protein
3258516	+	A	CCNA_03108	-34	1.4e-06	TTGATCTTGGCGTCGGTCAGGTTGA	TonB-dependent outer membrane receptor
3259320	+	A	CCNA_03108	-37	0.000729	TTGTTCTTCAGCTCGCCGTAGGTGT	TonB-dependent outer membrane receptor
3279418	+	A	CCNA_03130	-36	0.000918	TTGACCTTGGTGTCGATTTCCGACG	cell cycle response regulator ctrA
3288242	+	N	CCNA_R0182	-35	0.000633	TGGCGGCTTAGGATCTGGCGGCTTA	small non-coding RNA
3298806	+	IP	CCNA_03146	-36	0.00045	TCGACAAGGCGCGGATAACGCCACA	M61 glycyl aminopeptidase
3311266	+	P	CCNA_03155	-35	0.0105	TTGAAATTGCAATTCGTTCTCAAGT	transporter
3316680	+	P	CCNA_03161	-37	0.00508	TTCCAAGCCGTACCCGAAGCGGTCT	transcriptional regulator xylR
3320579	+	P	CCNA_03164	-36	1.74e-05	TTGACACCAGGGGGGCCGGTGCTTA	protein translocase subunit secA
3336955	+	A	CCNA_03177	-34	0.022	TCGCGCCGGCCTCCTGCAGGTGGTA	methylmalonyl-CoA mutase MeaA-like protein
3340268	+	P	CCNA_03181	-35	0.00337	TTGCCACTTTCAAACAGTTGTCTCA	alcohol dehydrogenase
3342333	+	A	CCNA_03183	-33	0.0131	TTGGTCAGGCGCAGGTCGTGGTAGT	beta-lactamase family protein
3345788	+	P	CCNA_03185	-36	0.00439	TTGCTCCCCGCGCCCAAACAGTTGT	glutathione S-transferase
3355484	+	P	CCNA_03987	-37	0.00407	TCCAAACCATCGCCGCATTCGTACA	NEW
3363862	+	P	CCNA_03203	-35	0.0049	TTTCGATCGCAGCGTCGCCACGCTA	threo-3-hydroxyaspartate ammonia-lyase
3364842	+	P	CCNA_03204	-35	0.00364	TTGTTCGCGCAGGTCTTGGGCGGTC	alanine racemase
3366372	+	P	CCNA_03205	-35	0.000148	TAGCCACGCCCGCAAACCCCCTCTA	aminopeptidase
3369805	+	I	CCNA_03207	-35	0.00983	TTGCCGTCAGCGCTCTTTTTGCTAG	hypothetical protein
3371517	+	A	CCNA_03208	-37	0.00126	TTGACGGCGAGGATGGTCAGGAGGG	hypothetical protein
3375420	+	P	CCNA_03213	-35	0.000285	TTGAACTTGCCGCGCTGCGCCCGCA	putative polyhydroxyalkanoic acid system protein
3378652	+	P	CCNA_03218	-34	0.00587	TTGACAATACGCTGTTATCAATCAC	periplasmic multidrug efflux lipoprotein precursor
3382985	+	P	CCNA_03221	-36	0.00725	TTGCCTATTATACGATCGTATAGCA	phytoene dehydrogenase
3401835	+	A	CCNA_03236	-35	0.000696	TTGAGCGTGAAGCCCTTCCAGACGA	spermidine/putrescine transport system permease protein potC
3402206	+	A	CCNA_03238	-35	0.00653	TCGCGATGGCGATGAAGGTCAGGTA	transporter
3404063	+	A	CCNA_03239	-35	0.0003	TCGTCATTGGTCGCGAACAGGCTCA	spermidine/putrescine-binding protein
3420342	+	I	CCNA_03249	-35	0.000148	TCGCCGTGGGCGGCAGCCTGCGCTA	TonB-dependent receptor
3427166	+	P	CCNA_03256	-36	4.47e-05	TTGCCCCCTCGCGCGCTTTCCGCTA	chorismate synthase
3428389	+	P	CCNA_03990	-37	0.000961	TTGACCCATGGGCGAGGCCGCGCGT	NEW
3431848	+	P	CCNA_03263	-35	0.00831	TTGACAGCCTTCAAACGCAAGTATG	TonB-dependent receptor
3434486	+	I	CCNA_03263	-38	0.0063	TGGACCACTTCGGTGGGCGCCCAGT	TonB-dependent receptor
3437306	+	P	CCNA_03267	-35	0.0092	TTCCACCAACGTAACGGTCGTGTCA	transcriptional regulatory protein
3438335	+	P	CCNA_03269	-35	0.00312	TTGTCAATGACCGGGGGATCAGGCC	glucokinase
3451002	+	P	CCNA_03281	-35	0.000603	TTCTCGCCCGCCACGCAATATCTTA	transcriptional regulator, AsnC family
3456818	+	P	CCNA_03288	-37	0.000243	TTGACTCACGGCTTGAGAATGCGCA	YcfA superfamily protein
3457748	+	A	CCNA_03290	-35	0.0102	TCCTGGCCCTTCAGCGGCACCGGTA	hypothetical protein
3460055	+	A	CCNA_03292	-34	0.000285	TGGCCATAGCCGATCGCGTCGCCCA	long-chain-fatty-acid--CoA ligase
3460092	+	A	CCNA_03292	-35	0.000368	TTCCAGCGCATGCCGTGCGACTGGA	long-chain-fatty-acid--CoA ligase
3462949	+	N	CCNA_R0188	-36	0.000125	TTGACGGCCACAAAGCCATACTCCA	small non-coding RNA
3466625	+	P	CCNA_03296	-35	1.41e-05	TTTAAGCCGGCCCGATGGACGCCTA	transcriptional regulator, TetR family
3469983	+	A	CCNA_03298	-35	8.3e-05	TTGAAGTCGAAATAGAAGTAGTCGA	TonB-dependent outer membrane receptor
3472678	+	P	CCNA_03299	-36	9.92e-05	TTTCCCTCCCGGGGCCGGCCCCCTA	outer membrane protein oprM
3479186	+	A	CCNA_03302	-33	0.000243	TCGACCGCCACCACAAAGGCGTAGA	nitrate/nitrite sensor histidine kinase narX
3481112	+	A	CCNA_03304	-35	0.00131	TTGCGACATGCCCCGCAGGGTGTTC	protein translation elongation factor G (EF-G)
3488744	+	I	CCNA_03314	-36	0.00277	TTGACATCGCGACGGGCTTTCACAC	ferredoxin-NADP reductase
3491075	+	P	CCNA_03316	-35	0.0149	TTTGAGTTCGCCGGGCGTGACCCGA	UDP-N-acetylglucosamine 4,6-dehydratase/UDP-D-quinovosamine 4-dehydrogenase
3504141	+	A	CCNA_03322	-35	0.000548	TTGGACAGGCCGGTCTTGATGTCGA	D-3-phosphoglycerate dehydrogenase
3504156	+	A	CCNA_03322	-35	0.00014	TTGATGTCGAAGGCTAGGCCGCGGT	D-3-phosphoglycerate dehydrogenase
3505837	+	A	CCNA_03324	-38	0.00184	TTGTCCGCTACGAGATAGTAGGCGT	hypothetical protein
3510375	+	A	CCNA_03330	-35	5.07e-05	TTGATCACCACGTCCTCGGCCTCAT	hypothetical protein
3522755	+	A	CCNA_03341	-35	0.00246	TGCATGAACAGGGCGAAGAACGAGA	TolQ protein
3526456	+	P	CCNA_03347	-36	0.00023	TTGCGCGCGACCGCGAGGCAAGCTC	N-acyl-L-amino acid amidohydrolase
3527996	+	P	CCNA_03348	-36	0.000207	TTGCCAAACACATAAAAGCTCTCTT	hypothetical protein
3530305	+	A	CCNA_03351	-34	0.00547	ACGCGGCGACCGTCAGGCAGGTCGT	phosphoribosylamidoimidazole-succinocarboxamide synthase
3530329	+	A	CCNA_03351	-37	0.0119	TCGTAATTGTCCCGCACCTTGCCGC	phosphoribosylamidoimidazole-succinocarboxamide synthase
3530345	+	A	CCNA_03351	-35	0.00777	TTGCCGCGATAGTGGTTGGGCAGGC	phosphoribosylamidoimidazole-succinocarboxamide synthase
3536061	+	P	CCNA_03358	-36	7.82e-05	TTGACTTCGCGTCTTTCCCCCGCAA	glyceraldehyde 3-phosphate dehydrogenase
3547674	+	P	CCNA_03373	-35	6.12e-05	TCGCATGCCGAGGCGAATTGGCCTA	thiamin-phosphate pyrophosphorylase
3548375	+	P	CCNA_03374	-36	0.00143	TTGTGACGCGCCGCACATCGTCCTA	hypothetical protein
3550759	+	P	CCNA_03378	-35	8.41e-06	TTGCCTTCGCGCCTGTGGACGACTA	myo-inositol-1(or 4)-monophosphatase
3550766	+	P	CCNA_03378	-36	0.0843	TCGCGCCTGTGGACGACTAGGTTCC	myo-inositol-1(or 4)-monophosphatase
3557132	+	P	CCNA_03384	-36	4.89e-06	TTGCCAAAATCGCGCGGGTTCTTTA	LSU ribosomal protein L31P
3572263	+	P	CCNA_03403	-36	0.00023	TTGCCTTGCGGCCTAGGTAGGCGTC	hypothetical protein
3572626	+	P	CCNA_03404	-34	0.0108	TTGGCTCTGGCACGGGCGTTGCAGT	regulator of CtrA degradation rcdA
3573942	+	P	CCNA_03406	-35	0.00035	TGGACAGCGGCCGTTGGCTCTGCTA	SSU ribosomal protein S21P
3582660	+	A	CCNA_03415	-35	0.00143	TTGGTCATCTTGCCGAACGCGTCGT	hypothetical protein
3592486	+	N		-35	0.000118	TTCACATTTTCGCGGCGCGCGGTTA
3592738	+	N		-35	0.000185	TTGCGGGCGATCTCCTTGAGCTTGA
3593176	+	A	CCNA_03428	-36	2.15e-05	TTGATCTGCTCCATGATCTCGGCCT	cytosolic protein
3594055	+	AP	CCNA_03431	-38	0.000603	TTGTTGATGATGTAGATCACGCCCT	membrane-bound lytic murein transglycosylase B
3594318	+	P	CCNA_03431	-37	0.00473	TTGAAGCTTTCCCGCGAACCCCGGT	membrane-bound lytic murein transglycosylase B
3597823	+	N		-35	0.000285	TCGACCGGACTGTAAAGCATTGTAA
3605938	+	P	CCNA_03444	-35	0.000125	TTGCCGACACGGGGGACGGCGCCTA	TonB-dependent receptor
3616175	+	P	CCNA_03451	-34	0.000961	TTGATGCGCGGGACCGCGCGCGGTT	hypothetical protein
3618080	+	I	CCNA_03454	-38	0.000166	TCGCCTTCCTCGGGGATTGGTCCTA	UDP-2,3-diacylglucosamine hydrolase
3637666	+	P	CCNA_03471	-36	0.0003	TGGCGAACGGACCGGCGAGACGCTA	4-hydroxy-3-methylbut-2-enyl diphosphate reductase
3639847	+	P	CCNA_03475	-35	8.3e-05	TTGACCGCCAGCGCCCGCTCCCGCA	homoserine kinase
3641722	+	P	CCNA_03478	-35	4.47e-05	TTGCCGCGCCGCCGCTCCTGGCGTT	AraC-family transcription regulator ftrA
3648686	+	P	CCNA_03487	-35	8.81e-05	TTGCGATCGCCACGGATCGGGTTTT	hypothetical protein
3664090	+	P	CCNA_03506	-35	0.000196	TTGAAACCGTCACAACGAACGCCAA	transcriptional regulator, algH
3664998	+	A	CCNA_03507	-35	1.05e-05	TTGGCCGAGCCGGCGTTATTGCCCA	GGDEF/EAL diguanylate cyclase-phosphodiesterase
3669191	+	A	CCNA_03510	-36	3.01e-06	TTGACGATGGCCTGGCAGTCGTCGA	threonine synthase
3674232	+	A	CCNA_03517	-36	5.75e-05	TCGAACCAGTAGTAGAAGCCCGCGA	cytochrome c oxidase polypeptide I coxA
3674654	+	A	CCNA_03517	-35	0.000388	TGGCTGATGATGCCAAAGCCCGGCA	cytochrome c oxidase polypeptide I coxA
3674660	+	A	CCNA_03517	-35	0.00392	ATGATGCCAAAGCCCGGCAGGATCA	cytochrome c oxidase polypeptide I coxA
3674666	+	A	CCNA_03517	-38	0.00508	ATGCCAAAGCCCGGCAGGATCAGGA	cytochrome c oxidase polypeptide I coxA
3676797	+	P	CCNA_03519	-34	0.00105	TTGCACCACTCAGTACCGGGCGGTA	transcriptional regulator, PadR family
3695759	+	P	CCNA_03537	-36	0.00889	TGGACTCTGCCTTGATGGCGAAATA	glyoxalase family protein
3699400	+	I	CCNA_03542	-35	0.00184	TTGTTGTTGAAAGAACCGTCGCCTA	hypothetical protein
3699499	+	N	CCNA_R0193	-34	0.000877	TTGAAGCCCACTTCGCTTTGCCCTA	small non-coding RNA
3700034	+	P	CCNA_03543	-35	0.00131	TTTCATCCGCCTCTGAAAGAGCCTA	gamma-glutamyl phosphate reductase
3702049	+	P	CCNA_03545	-35	0.00951	TCACGTTTCGCCCAATTCCGTGCTA	iojap protein family
3704094	+	IP	CCNA_03548	-36	0.00547	CTGTATCCTCCGAGCCGGAACTCTA	carboxy-terminal processing protease precursor
3706614	+	A	CCNA_03549	-37	0.000175	TTCAGCAGCGGACGGCGGCGGTTGA	TonB-dependent receptor
3706636	+	A	CCNA_03549	-38	0.000497	TTGATATAGTCGTTGGGATTGCGAT	TonB-dependent receptor
3710008	+	P	CCNA_03553	-36	0.00653	TGGCGCATCGCTGAGCGCCTTGAGA	bis(5'-nucleosyl)-tetraphosphatase (asymmetrical)
3710441	+	IP	CCNA_03554	-36	0.0035	TCGACGAAACGCCCGAACTGATCGT	esterase Lipase Family Protein
3711859	+	P	CCNA_03555	-36	0.00653	TCGCCCAAGGCCAAGAAGTAAGTGT	esterase lipase family protein
3720215	+	N		-34	0.000185	TTGCGGTCAGATCGAGGATCGGTGA
3722307	+	P	CCNA_03568	-37	0.0092	CTGACGCGTATCAATTCCCGCGCTA	LemA protein
3727882	+	A	CCNA_03574	-36	0.000764	TCGTCGAACAGGTTGTTGACGTATA	TonB-dependent receptor
3737998	+	P	CCNA_03581	-35	0.000497	TGGCCTTCCCAGCGCCCTCCCCCTA	transporter, drug/metabolite exporter family
3750260	+	P	CCNA_03598	-35	0.00455	TCGCCCTCTGGTCACGGCACGACTA	two-component sensor histidine kinase divL
3752731	+	P	CCNA_03995	-36	3.22e-05	TTTACGCGATGCATCGGCGCCGCTA	NEW
3754120	+	P	CCNA_03600	-35	0.00439	TTGGGATTATCTTACGGACACTGTA	integral membrane protein
3760786	+	A	CCNA_03607	-36	0.00804	TTCTCCTCGAGCAGCTTCTCCAGAT	ribonucleoside-diphosphate reductase subunit alpha
3761694	+	A	CCNA_03607	-35	0.00455	TAGACGGCGGCCGAGCCGCGGCGCA	ribonucleoside-diphosphate reductase subunit alpha
3763957	+	N		-35	0.00364	TTGAGTTTCATCGTTGAAGAGCCCT
3774716	+	I	CCNA_03619	-35	0.00455	TACTTCCCGCCCGAGTCCAAGGCCA	zinc metalloprotease
3777488	+	P	CCNA_03622	-35	7.36e-05	TTGACTAGTTCGATGACAAGCGTCA	beta-lactamase repressor
3786655	+	A	CCNA_03630	-34	0.00246	TTTACAAGGGGGCGCCCTTTATCCA	hypothetical protein
3804243	+	A	CCNA_03645	-35	4.19e-05	TTGACCAGCAGCACCGTCCGGTTCT	phosphohydrolase (MutT/nudix family protein)
3806432	+	IP	CCNA_03648	-33	0.00256	TTGCCGCGAGACGCTGAGCAAGCCA	ATP/GTP hydrolase
3815351	+	P	CCNA_03653	-35	5.75e-05	TTGCCGGACGCGCCCGGTCCTCCTA	thioredoxin
3821440	+	A	CCNA_03660	-36	0.0283	AGGCCGGGGTGGTCGGGCATGTGGT	Usg protein
3833108	+	A	CCNA_03672	-36	0.00423	TGGTGCTTGTCGTGGTGGAAGCGCA	superoxide dismutase
3834296	+	P	CCNA_03675	-35	0.000105	TCGCGCAATGCGCGAAGCGAGGCTA	PAS-family sensor histidine kinase
3839215	+	A	CCNA_03680	-35	0.0316	GTATTGTCGTCGCCATTGCGGTCGA	aminopeptidase N
3841630	+	A	CCNA_03680	-35	0.0035	TCGCGCCAGACCAGCTCGCCCGAAT	aminopeptidase N
3842189	+	A	CCNA_03680	-33	0.0233	GGCCGATCCAGCGCGATGCCGGCGA	aminopeptidase N
3842288	+	A	CCNA_03680	-36	0.0261	GCGAAGAAGATCGCCGAGGTCAGTA	aminopeptidase N
3842387	+	A	CCNA_03680	-36	0.000522	TCGACCCAGGGCATGAACGAGCCCA	aminopeptidase N
3845303	+	P	CCNA_03684	-38	0.00567	TCGCCGCAGCTCACCCTGACCACCA	carbonic anhydrase
3861069	+	P	CCNA_03695	-38	0.0131	TGGCGCCACGCCGCGCTGTTCACGC	aldehyde dehydrogenase
3865623	+	IP	CCNA_03699	-36	0.00547	ATGACTGGGTCGCCGCGAACCGCTA	peptidase, M16 family
3873722	+	P	CCNA_03705	-35	0.00177	TTGACAGCGGGCTCTCGCCATGGCA	hypothetical protein
3874359	+	N	CCNA_R0089	-37	5.75e-05	TTGATCCCAAAAAAATCCCGGACTA	tRNA-Ala
3874615	+	P	CCNA_03706	-36	4.76e-05	TTGAACCGACCGCCATCGCGCGCCA	small heat shock protein
3882985	+	P	CCNA_03718	-37	1.28e-06	TTGCGAACCGGGCCGTGGTCGTCTA	NADH-ubiquinone oxidoreductase subunit
3885172	+	P	CCNA_03721	-36	0.00192	TTCTTATTGCGCAAAAGAGTCCTTA	glutamate synthase (NADPH) small chain
3896952	+	A	CCNA_03728	-35	0.000473	TTGCAGGAACCGGGAAAAGCGATCA	hypothetical protein
3899376	+	P	CCNA_03732	-36	0.000838	TTGGCCTCGTCACGCAACCTCGCCT	mannose-6-phosphate isomerase
3904139	+	P	CCNA_03735	-36	0.000664	TTGACCCCCGGGGGTTCCCATGCGA	transketolase
3906611	+	P	CCNA_03736	-33	2.01e-05	TTGCCAGCGCGCGCGTGGCGCGGCA	YGGT family protein
3915780	+	P	CCNA_03746	-36	0.00256	TGGCCGATTAGGTGCAAACGGGTCT	acetylornithine deacetylase
3918127	+	P	CCNA_03748	-35	0.0112	TTGTGTTCGGTCGTTTCAGACGGCA	dTDP-4-dehydrorhamnose 3,5-epimerase
3919777	+	P	CCNA_03750	-36	0.00218	GTGAACGGAACGCCCTGGCGTGCTA	threonine dehydratase
3921682	+	P	CCNA_03752	-34	0.000285	TGGCGCTCATGCGACTTGGCGCCTA	UTP-glucose-1-phosphate uridylyltransferase
3930444	+	P	CCNA_03760	-37	0.00131	TTCCCACTTTCGGCGTCACGCTCTA	cytosolic protein
3938947	+	P	CCNA_03771	-36	0.000522	TTTCCCGTTTCGCTGCACTGCGGCA	dehydrogenase with MaoC-like domain/dehydrogenase with MaoC-like domain
3943543	+	A	CCNA_03777	-35	2.64e-05	TTTTCCAGCGCGTCGGTCCAGGCGA	Tas protein
3947177	+	N		-35	0.00288	TTACGCATTGAGCGCACTTAAGCCA
3949863	+	A	CCNA_03781	-34	0.00149	TTGACCGAGACGCCGTCCTCGTTAC	aconitate hydratase
3952613	+	P	CCNA_03997	-35	0.0108	TTTTCGCGCCATAACCGCGTGGCCA	NEW
3971028	+	P	CCNA_03806	-36	0.00508	TTCCAGTGCGCCGGTGGGTGGATCA	outer membrane lipoprotein
3987216	+	N	CCNA_R0199	-34	0.00508	TTGACTAAAAATTAGGACGTGGCAT	small non-coding RNA
3987369	+	P	CCNA_03821	-35	0.00149	TTTCCGGTCCCCAAAAAGCGCGATA	exodeoxyribonuclease III
3989104	+	P	CCNA_03823	-36	0.0008	ATGACGGCGGGCGTGTCGCGGGCTA	ubiquinone/menaquinone biosynthesis methyltransferase ubiE
3992451	+	P	CCNA_03827	-36	0.00131	TGGCGCTTTGGCGCGCGGATGGGCA	phosphopantothenoylcysteine decarboxylase/phosphopantothenate-cysteine ligase
3994607	+	P	CCNA_03830	-37	0.00126	TTGTATGTTGCGCCGGACCTGACTA	multidrug resistance protein A
4003129	+	P	CCNA_03838	-35	0.00115	TTGGCCCCCACCGGCCCCTTTGCTA	gluconate 2-dehydrogenase/glyoxylate reductase/hydroxypyruvate reductase
4015812	+	IP	CCNA_03850	-36	0.00014	TGGACACGACCGGCGCGGGCGACCA	imidazoleglycerol-phosphate dehydratase
4021668	+	P	CCNA_03858	-34	0.00288	TTGCGCCAGATCAGCCCTCATGGTA	protein translocase subunit secB
4024080	+	AP	CCNA_03862	-37	0.0011	TGTCCCACGTCGAGCACGGGCGCGA	regulatory protein tenI
