# Supplementary material for: The Global Regulatory Architecture of Transcription during the Caulobacter Cell Cycle
Source: PLoS Genet. 2015 Jan 8;11(1):e1004831. doi: 10.1371/journal.pgen.1004831 (PMC4287350; doi:10.1371/journal.pgen.1004831)
Supplement: S5 Dataset — Cell cycle-regulated TSSs with enriched CtrA full motif (Fig. 3A). (XLSX) [file pgen.1004831.s015.xlsx]

## Sheet: Summary
Dataset S5
Column fields	Description
TSS location	Location (in genomic coordinates) of TSS
strand	Chromosomal strand of TSS
category	Indicates categorization of TSS (P: primary; A: antisense; N: noncoding; I: internal; IP: primary and internal to upstream CDS; AP: primary and antisense to upstream CDS. (see Figure 1B)
CCNA	CCNA # of CDS that corresponds to TSS
essentiality	essentiality of CDS as determined in [22] (y = yes)
motif location	Location (with respect to TSS) of the 5' nuceotide of motif sequence
p-value	p-value of motif sequence (from MEME output)
motif strand	Chromosomal strand of motif sequence
motif sequence	sequence of motif orientated in the same direction as TSS
Chip-seq enrichement (fold)	Chip-seq enrichment calculated as fold change relative to average Chip-seq signal [31] across the genome
annotation	annotation of CDS
0 min	Cell cycle TSS activity (1 = maximum) at time point 0 minutes
20 min	Cell cycle TSS activity (1 = maximum) at time point 20 minutes
40 min	Cell cycle TSS activity (1 = maximum) at time point 40 minutes
60 min	Cell cycle TSS activity (1 = maximum) at time point 60 minutes
80 min	Cell cycle TSS activity (1 = maximum) at time point 80 minutes
100 min	Cell cycle TSS activity (1 = maximum) at time point 100 minutes
120 min	Cell cycle TSS activity (1 = maximum) at time point 120 minutes
140 min	Cell cycle TSS activity (1 = maximum) at time point 140 minutes
cckAts vs wt	CtrA temperature sensitive depletion vs wild-type microarray (log2 ratio) [28]
ctrAts vs wt	Activator of CtrA, cckA, temperature sensitive depletion vs wild-type microarray (log2 ratio) [28]

## Sheet: Dataset S5
TSS location	strand	category	CCNA	essentiality	motif location	p-value	motif strand	motif sequence	Chip-seq enrichement (fold)	annotation	0 min	20 min	40 min	60 min	80 min	100 min	120 min	140 min	cckAts vs wt	ctrAts vs wt
182	-	N	CCNA_R0094		-38	1.43e-06	-	TTAACGGTTGCTTAA	26.7763	small non-coding RNA	0.174781	0.0489506	0.00635694	0.146454	0.57612	1	0.560316	0.377961
248014	+	P	CCNA_00233		-38	0.00339	+	TTGACGTCCTCTTTA	13.6065	UDP-N-acetylglucosamine 4,6-dehydratase	0	0.0121386	0	0.220252	0.494329	1	0.816657	0.31467	-0.740217	-0.607013
366013	-	P	CCNA_00350		-40	2.26e-06	-	TCAAGCCGGTGTTAA	34.0667	hypothetical protein	0.0642558	0.00753037	0.0214916	0.104989	0.557028	0.720017	1	0.395425	-0.122304	-0.0776293
399736	-	P	CCNA_00382	y	-38	0.000119	-	TCAACACCGGATTTA	9.97815	adenine-specific methyltransferase ccrM	0.00605559	0.00202009	0.0118052	0.0282237	0.269745	0.707792	1	0.495701	-2.00008	-2.25231
443054	+	P	CCNA_00437		-39	1.67e-06	+	TTAAGCGCTCATTAG	0.940699	methyl-accepting chemotaxis protein	0.0399886	0.0200099	0.0389786	0.0282392	0.300218	1	0.583023	0.1788	-0.288467	-0.650453
445497	+	P	CCNA_00439		-40	0.000456	+	GTCAGAGTCTGTTAG	35.8473	methyl-accepting chemotaxis protein	0.108299	0.0357039	0.0281351	0.122398	0.601213	0.753649	1	0.551819	-3.34599	-2.16345
851443	-	P	CCNA_00787		-27	0.000537	-	TTAATCATTAATCGG	14.5136	chemotaxis motA protein	0.0371049	0.0416565	0.00695531	0.199544	0.778564	0.852478	1	0.652826	-1.35173	-1.21641
1026914	+	IP	CCNA_00950		-39	5.84e-05	+	TAAACGCCTCGTTTA	2.11657	flagellar M-ring protein FliF	0	0	0	0.278732	0.491493	1	0.165951	0.0327913	-1.8871	-0.984151
1085109	-	P	CCNA_01003		-63	1.67e-06	-	TTAATCCGGCATTAA	10.38	flagellar biosynthesis protein FliO	0	0	0	0.106878	0.144286	1	0.176914	0.12394	-0.264959	0.792965
1085133	-	P	CCNA_01003		-39	1.67e-06	-	TTAATCCGGCATTAA	10.3813	flagellar biosynthesis protein FliO	0.00369996	0	0.036065	0.423281	1	0.730921	0.718341	0.133621	-0.264959	0.792965
1193229	+	P	CCNA_01087		-38	1.24e-07	+	TTAACCACGCGTTAA	9.33981	hypothetical protein	0	0.0503759	0	0.177187	1	0.890579	0.632508	0.119859	-0.0214147	0.57875
1233463	+	P	CCNA_01129		-39	5.3e-06	+	CTAACGCCCTGTTAA	9.13821	flagellar biosynthesis protein FliQ	0.00644509	0	0	0.295841	1	0.558294	0.39313	0.12931	-0.00984789	1.13685
1406957	-	P	CCNA_01280		-39	2.14e-05	-	TTAAGCATGTTTTCA	6.68569	hypothetical protein	0.0615849	0.0459543	0.138225	0.192272	0.52319	0.704155	1	0.699554	-1.61155
1509067	+	P	CCNA_01391		-32	0.00125	+	TTATGTTCGCATCAA	1.14228	radical SAM superfamily protein	0.2213	0.131829	0.231118	0.582694	0.84654	1	0.768997	0.581736	1.08195	1.01005
1634129	+	P	CCNA_01525		-38	3.49e-06	+	TTAACCATGTTTTGA	24.5254	flagellar biosynthesis repressor flbT	0.00376977	0.0314392	0.192914	0.331437	1	0.824501	0.273408	0.0810369	-2.93161	-1.50082
1765575	-	P	CCNA_01644		-40	6.48e-05	-	GCAACCCCATCTTAA	9.23899	chemotaxis motB protein	0.0163078	0.0251312	0.0259172	0.120921	0.576673	0.771212	1	0.507246	-1.81893	-1.1114
1793494	+	P	CCNA_01671		-28	0.000108	+	TTAAGCATAATTCCG	5.4762	diguanylate receptor protein dgrA	0.138	0.0698651	0.0451078	0.109603	0.463236	1	0.9959	0.443829	-1.06268	-0.549695
1856264	-	P	CCNA_01727		-40	1.22e-06	-	TTAGCGGCTCGTTAA	2.68771	methyl-accepting chemotaxis protein	0	0.0339742	0	0.197266	0.655371	0.759594	1	0.38031	-1.15297	-0.55865
2132225	-	P	CCNA_01985		-39	1.68e-05	-	TTAATCAGCAGTTTA	8.80225	ABC transporter ATP-binding protein	0.0426773	0.023728	0.034666	0.0602759	0.320403	0.501832	1	0.122321
2226901	-	P	CCNA_02075	y	-38	3.39e-05	-	TTAAAGGTTGGTTTA	2.38534	peptidoglycan-specific endopeptidase, M23 family	0.077184	0.0287119	0.0351815	0.11058	0.564182	0.553046	1	0.498474	-0.114774	-0.313467
2279316	-	P	CCNA_02125		-49	0.00641	-	TTAACCAGTGTTAAC	6.21531	polar development protein podJ	0.0701727	0.195386	0.0434287	0.313453	0.566782	1	0.447833	0.165373
2300568	-	P	CCNA_02141		-29	7.19e-05	-	TTAACCATGCTTCGC	5.74498	flagellar fliL protein	0.0233681	0.00779546	0.0248486	0.245732	1	0.686705	0.603023	0.39931
2409363	-	I	CCNA_02257		-37	0.0195	-	GAAAGCATGCGGCCT	5.44261	fliN family protein	0.170239	0.0210675	0.0428229	0.0744583	0.634919	0.535966	1	0.25121	-2.35524	-2.39161
2473898	+	P	CCNA_02332		-39	1.43e-06	+	TCAATCATTCGTTAG	3.79639	chemotaxis receiver protein cheYIII	0.117905	0.0797274	0.0330025	0.0810117	0.489438	1	0.743119	0.271263	0.184248	-0.0181808
2505113	-	P	CCNA_02364		-39	1.94e-06	-	TTAACGGGGCTTTAG	9.74296	methyl-accepting chemotaxis protein	0	0	0	0.30784	1	0.991013	0.34048	0.0749664	0.796452	0.888218
2546181	-	P	CCNA_02402		-44	0.00144	-	TTCAATCTTGGTTAA	8.02955	methyl-accepting chemotaxis protein	0	0	0.0314115	0.245776	1	0.985227	0.35957	0.199508	-2.17785	-0.954146
2666045	-	P	CCNA_02515		-39	0.000108	-	TTAACTATATGTTCA	2.28456	cytosolic protein	0.039784	0.0124003	0.0235025	0.0272433	0.412321	0.49144	0.990944	1	-0.955477	-0.777194
2696372	-	P	CCNA_02547	y	-39	4.23e-05	-	TTAGCGCGGGCTTAA	13.405	response regulator receiver protein divK	0.140517	0.0458342	0.030424	0.0770162	0.46284	0.625517	1	0.46204	-3.24364	-2.88538
2775845	-	IP	CCNA_02625	y	-39	0.000386	-	TTATGACGACATTAA	24.9285	cell division protein ftsQ	0.15685	0.068556	0.0524507	0.157657	0.505409	1	0.82422	0.339044	-2.75395	-1.9419
2800019	-	P	CCNA_02646		-25	2.14e-05	-	TTCATCCCATGTTAA	2.04938	cell division protein mraZ	0.139379	0.243691	0.0517229	0.317765	0.644484	1	0.615761	0.558476		-0.554787
2818575	-	P	CCNA_02664		-39	5.3e-06	-	TTAACCATACTTCAA	3.25885	flagellar assembly regulator fliX	0.0778516	0.0606164	0.321174	0.405145	1	0.814783	0.629332	0.40776	-0.940525	-0.53456
2870361	+	P	CCNA_02711		-40	1.49e-05	+	TTAACCATTTTTTCG	2.92289	holdfast attachment protein hfaA	0.115891	0.0203215	0.011586	0.0793219	0.331664	0.452848	1	0.511027	-2.43501	-1.5534
3006741	-	I	CCNA_02852		-28	5.25e-05	-	TTAACCTCGTTTCGA	11.4564	hypothetical protein	0.0448112	0.00916667	0.0164827	0.19166	0.70882	0.628335	1	0.558341	1.82137	1.55896
3056212	-	P	CCNA_02901		-40	1.16e-05	-	TTAATGCTATGTTAG	5.64421	methyl-accepting chemotaxis protein	0.00663811	0.00413255	0.0341748	0.204014	1	0.493293	0.903832	0.647963	0.844884	1.22913
3097187	-	P	CCNA_02935		-23	0.00086	-	TTTACCATGCCTTCT	3.39324	methyl-accepting chemotaxis protein	0.210093	0.0453459	0.0252377	0.12812	0.770595	0.814638	1	0.797345	-0.015218	-0.6559
3188051	+	P	CCNA_03033		-38	1.32e-05	+	TTAACGATTCCTTGA	5.91299	tetratricopeptide repeat family protein	0.0165025	0	0.0631937	0.239734	1	0.569676	0.573446	0.206767	-0.621665	-0.0578654
3197729	-	P	CCNA_03041		-38	7.53e-07	-	TTTAGCAGGCGTTAA	4.90509	pilus assembly protein CpaB	0.0919379	0	0	0.0243469	0.517675	1	0.538566	0.118581	-2.15452	-0.79093
3198994	+	P	CCNA_03044		-39	3.03e-05	+	TTAGTCTTTTGTTGA	11.7252	CpaC-related secretion pathway protein	0.030798	0.0124282	0.00484196	0.130494	0.406497	1	0.918967	0.409189	-1.93939	-1.70681
3279712	-	P	CCNA_03130	y	-39	2.4e-05	-	TTAACCAGTCTTAAA	18.1757	cell cycle response regulator ctrA	0.0116382	0.0156343	0.0112084	0.134353	0.57378	1	0.62612	0.262585	1.09427	1.13167
3279737	-	P	CCNA_03130	y	-14	0.00382	-	TTAACCAGTCTTAAA	18.1757	cell cycle response regulator ctrA	0.00978759	0.124596	0.227708	1	0.785648	0.769803	0.190395	0.181023	1.09427	1.13167
3282792	+	P	CCNA_03135		-39	0.000229	+	TTCATTCCCGATTAA	4.93869	flagellum-specific ATP synthase fliL	0.00647943	0.00135094	0.0210526	0.21048	0.69319	1	0.554277	0.232142	-1.26495	-0.286533
3413676	+	P	CCNA_03247		-38	0.00177	+	TTAAGAGGCGAGCAA	15.8575	methyl-accepting chemotaxis protein	0.285689	0.0664913	0	0.0563021	0.532052	1	0.845114	0.0685542	-2.92294	-2.32469
3438213	-	P	CCNA_03268		-34	0.00299	-	TTAACCTTCACTACA	5.00587	diguanylate receptor protein dgrB	0.0402568	0.390293	0.269775	0.597003	0.919291	1	0.404265	0.649037	-0.00611166	0.16274
3438263	+	P	CCNA_03269		-40	0.00154	+	GTAAGATTTTTGTAG	3.49403	glucokinase	0.277014	0.0815384	0.158834	0.20713	0.693237	0.756858	1	0.448363		1.06496
3544502	+	P	CCNA_03367		-38	0.000386	+	TTAAGAGTGTTTTTG	1.37745	chemotaxis receiver domain protein cheYIII	0.0275138	0.035462	0.0487615	0.100681	0.2316	1	0.909828	0.563491	1.01289	1.2746
3566429	+	P	CCNA_03395		-38	2.26e-06	+	TTCATCGTTTGTTAA	23.4503	two-component receiver domain protein	0.0738466	0.0675467	0	0.161493	0.542486	1	0.68576	0.131092	0.746265	0.934586
3572525	+	P	CCNA_03404		-28	0.000131	+	TTAAGGTTTCGGTGA	11.9939	regulator of CtrA degradation rcdA	0.0628449	0.112488	0.0532673	0.230495	0.775167	0.898753	1	0.727909	-0.450233	-0.257641
3572550	+	P	CCNA_03404		-25	6.48e-05	+	TTAAGGCGGCTTTCG	11.9939	regulator of CtrA degradation rcdA	0.22017	0.181458	0.138865	0.257913	0.894536	0.630484	1	0.810716	-0.450233	-0.257641
3786919	-	P	CCNA_03630	y	-37	7.19e-05	-	CTCAACCTTCCTTAA	6.14813	hypothetical protein	0.00433338	0.0753511	0.101374	0.478302	0.805739	1	0.597626	0.324916
3879862	-	P	CCNA_03713		-45	2.7e-05	-	TTCGCGACCCGTTAA	5.34183	RNA polymerase sigma-54 factor rpoN	0.0294171	0.00892128	0.0260675	0.152972	0.930259	1	0.913094	0.349528	-0.473876	-0.185484
3924399	-	P	CCNA_03754	y	-39	7.97e-05	-	GCAATCTGTTGTTAA	40.2485	glutathione S-transferase family protein	0.0925464	0.066752	0	0.169568	0.607168	1	0.814938	0.451653	-1.5061	-0.720117
3983831	+	P	CCNA_03819	y	-38	4.23e-05	+	GTAAACAGCCCTTAA	13.7745	cell division protein ftsK	0.0444272	0.0187545	0.037424	0.132467	0.67532	0.690744	1	0.410309
