# Supplementary material for: The Global Regulatory Architecture of Transcription during the Caulobacter Cell Cycle
Source: PLoS Genet. 2015 Jan 8;11(1):e1004831. doi: 10.1371/journal.pgen.1004831 (PMC4287350; doi:10.1371/journal.pgen.1004831)
Supplement: S6 Dataset — Cell cycle-regulated TSSs with enriched CtrA half motif repressor (Fig. 3A). (XLSX) [file pgen.1004831.s016.xlsx]

## Sheet: Summary
Dataset S6
Column fields	Description
TSS location	Location (in genomic coordinates) of TSS
strand	Chromosomal strand of TSS
category	Indicates categorization of TSS (P: primary; A: antisense; N: noncoding; I: internal; IP: primary and internal to upstream CDS; AP: primary and antisense to upstream CDS. (see Figure 1B)
CCNA	CCNA # of CDS that corresponds to TSS
essentiality	essentiality of CDS as determined in [22] (y = yes)
motif location	Location (with respect to TSS) of the 5' nuceotide of motif sequence
p-value	p-value of motif sequence (from MEME output)
motif strand	Chromosomal strand of motif sequence
motif sequence	sequence of motif orientated in the same direction as TSS
Chip-seq enrichement (fold)	Chip-seq enrichment calculated as fold change relative to average Chip-seq signal [31] across the genome
annotation	annotation of CDS
0 min	Cell cycle TSS activity (1 = maximum) at time point 0 minutes
20 min	Cell cycle TSS activity (1 = maximum) at time point 20 minutes
40 min	Cell cycle TSS activity (1 = maximum) at time point 40 minutes
60 min	Cell cycle TSS activity (1 = maximum) at time point 60 minutes
80 min	Cell cycle TSS activity (1 = maximum) at time point 80 minutes
100 min	Cell cycle TSS activity (1 = maximum) at time point 100 minutes
120 min	Cell cycle TSS activity (1 = maximum) at time point 120 minutes
140 min	Cell cycle TSS activity (1 = maximum) at time point 140 minutes
cckAts vs wt	CtrA temperature sensitive depletion vs wild-type microarray (log2 ratio) [28]
ctrAts vs wt	Activator of CtrA, cckA, temperature sensitive depletion vs wild-type microarray (log2 ratio) [28]

## Sheet: Dataset S6
TSS location	strand	category	CCNA	essentiality	motif location	p-value	motif strand	motif sequence	Chip-seq enrichement (fold)	annotation	0 min	20 min	40 min	60 min	80 min	100 min	120 min	140 min	cckAts vs wt	ctrAts vs wt
370420	+	P	CCNA_00354	y	-11	0.000561	-	ATAACCCTACCGACG	50.7979	hypothetical protein	0.123019	0.55897	0.902156	1	0.794256	0.536905	0.606715	0.460919	1.24515	1.10394
373496	+	P	CCNA_00357		-20	0.000106	-	TTAACGCCCACCGCA	1.17587	secretory tripeptidyl aminopeptidase	0.0420541	0.471528	0.637649	0.999825	0.456047	1	0.604794	0.474106	0.374048	0.632715
757263	-	N	CCNA_R0116		-26	0.000382	+	TTAACCACAAATCGG	4.06517	small non-coding RNA	0.0139667	0.348793	0.605062	1	0.565707	0.410275	0.227987	0.240633
1085196	+	P	CCNA_01004		-24	3.83e-06	-	TTAATCCGGCATTAA	11.9267	flagellar basal-body rod protein FlgB	0	0	0	0.188125	1	0.104417	0.297245	0.076355	-0.84474	0.215278
1294635	-	P	CCNA_01174		-11	0.00093	+	TTAGGGGCGACCCCG	0.907103	transcriptional regulator, LysR family	0.147426	1	0.718511	0.853697	0.319747	0.231141	0.482523	0.270434	0.82831	0.658189
1397512	+	P	CCNA_01269		-24	2.89e-05	-	TTAACGACCGTCAAA	6.78646	hypothetical protein	0.00387138	0.0742591	1	0.795562	0.581294	0.4006	0.103672	0.133154	2.07426	2.00408
1422126	-	P	CCNA_01296		-17	0.00203	+	TTAAGAGAGATTCAC	0.907103	hypothetical protein	0.120403	1	0.604957	0.641642	0.242292	0.148878	0.15235	0.0640389	-0.480718	-0.51992
1643621	+	P	CCNA_01535	y	-12	9.37e-07	-	TTAACGACCCGCTAA	2.58692	single-strand DNA binding protein	0.196912	0.736021	1	0.840658	0.473802	0.307194	0.288676	0.519605	0.0770849	0.49406
2044466	+	N	CCNA_R0043		-30	2.57e-06	-	TTAACCAGACTTCAA	1.915	tRNA-Ser	0.431302	0.764796	1	0.993576	0.534435	0.3299	0.784945	0.504084
2324664	-	P	CCNA_02171		-23	5.91e-07	+	TTAACCAGACCGCAA	1.94859	nucleoside permease nupC	0.00472023	0.397596	0.621134	1	0.401625	0.416282	0.305475	0.219172		-0.376054
2396053	-	P	CCNA_02246	y	-10	0.000152	+	TTAACACGATGTTTC	3.96438	division plane positioning ATPase mipZ	0.00315666	0.455438	1	0.785785	0.32191	0.253334	0.149693	0.461431	-2.24682	-1.61164
2454489	+	P	CCNA_02309		-12	0.00325	-	TTGAGCCTCTATTGT	0.806314	EF hand domain protein	0.613631	0.74008	0.73616	1	0.874126	0.510642	0.589881	0.292229	-0.0481692	-0.139962
2470342	+	P	CCNA_02328	y	-12	9.62e-05	-	TAAAGAATGCGTTAA	1.61263	gcrA protein	0.096435	0.955786	0.71736	1	0.124476	0.0931039	0.3851	0.298514	0.97202	0.793502
2523514	+	P	CCNA_02381		-10	5.65e-06	-	TTAACGCGAAGTGGG	1.74701	hypothetical protein	0.0163643	0.5501	1	0.864043	0.478825	0.825945	0.261247	0.567169	3.08919	3.04244
2560042	-	N	CCNA_R0163		-12	0.00114	+	TTAACCTTTCCTAAC	1.34386	small non-coding RNA	0.0366619	0.630617	0.804056	1	0.581067	0.416731	0.224989	0.409813
2564496	-	IP	CCNA_02419		-28	6.55e-05	+	TAAACCGGCTTGGAT	1.915	TonB1 protein	0.0619828	0.485114	0.790069	1	0.930681	0.560649	0.425599	0.598561
2663290	-	P	CCNA_02512		-19	0.000152	+	TTAACCCTGCGGGCG	1.44465	polysaccharide autokinase-related protein hfsB	0.0129545	0.304168	0.46138	0.595336	1	0.255444	0.246839	0.224494	-0.515401	-0.504017
2663299	-	P	CCNA_02512		-10	0.000152	+	TTAACCCTGCGGGCG	1.44465	polysaccharide autokinase-related protein hfsB	0.0312992	0.255229	1	0.663085	0.739754	0.249449	0.232822	0.400702	-0.515401	-0.504017
2773187	-	I	CCNA_03971		-21	8.81e-08	+	TTAATCGGCGGTTAA	8.3991	NEW	0	0.27937	0.296838	1	0.171472	0.223808	0.0169897	0.078556
3279769	-	P	CCNA_03130	y	-11	3.21e-05	+	TTAATCTGATTTGCG	20.897	cell cycle response regulator ctrA	0.00208053	0.126014	0.0874568	1	0.311094	0.42538	0.268709	0.122097	1.09427	1.13167
3290345	-	P	CCNA_03139		-8	3.57e-05	+	TTTACGCGAGGTCGG	1.10868	dihydroxy-acid dehydratase	0.20119	0.296857	0.716548	1	0.910145	0.500449	0.483508	0.572217	0.269149	0.342471
3484361	+	P	CCNA_03308		-30	7.95e-05	-	TTAAGAGGGCGTTAA	3.52762	hypothetical protein	0.672632	0.364666	0.551808	1	0.727904	0.480412	0.214942	0.297824
3869142	-	P	CCNA_03700		-5	0.00274	+	CGAAGCTGGAGGCGT	1.04149	large-conductance mechanosensitive channel	0.11034	0.201254	1	0.884688	0.905015	0.451529	0.421471	0.589633	0.49284	0.682518
3976506	-	N			-23	7.22e-05	+	TTAACCTCTGGGTAA	5.30824		0	0.727063	0.42254	1	0.253125	0.0453097	0.204223	0.165663
