# Supplementary material for: The Global Regulatory Architecture of Transcription during the Caulobacter Cell Cycle
Source: PLoS Genet. 2015 Jan 8;11(1):e1004831. doi: 10.1371/journal.pgen.1004831 (PMC4287350; doi:10.1371/journal.pgen.1004831)
Supplement: S7 Dataset — Cell cycle-regulated TSSs with enriched CtrA half motif activator (Fig. 3A). (XLSX) [file pgen.1004831.s017.xlsx]

## Sheet: Summary
Dataset S7
Column fields	Description
TSS location	Location (in genomic coordinates) of TSS
strand	Chromosomal strand of TSS
category	Indicates categorization of TSS (P: primary; A: antisense; N: noncoding; I: internal; IP: primary and internal to upstream CDS; AP: primary and antisense to upstream CDS. (see Figure 1B)
CCNA	CCNA # of CDS that corresponds to TSS
essentiality	essentiality of CDS as determined in [22] (y = yes)
motif location	Location (with respect to TSS) of the 5' nuceotide of motif sequence
p-value	p-value of motif sequence (from MEME output)
motif strand	Chromosomal strand of motif sequence
motif sequence	sequence of motif orientated in the same direction as TSS
Chip-seq enrichement (fold)	Chip-seq enrichment calculated as fold change relative to average Chip-seq signal [31] across the genome
annotation	annotation of CDS
0 min	Cell cycle TSS activity (1 = maximum) at time point 0 minutes
20 min	Cell cycle TSS activity (1 = maximum) at time point 20 minutes
40 min	Cell cycle TSS activity (1 = maximum) at time point 40 minutes
60 min	Cell cycle TSS activity (1 = maximum) at time point 60 minutes
80 min	Cell cycle TSS activity (1 = maximum) at time point 80 minutes
100 min	Cell cycle TSS activity (1 = maximum) at time point 100 minutes
120 min	Cell cycle TSS activity (1 = maximum) at time point 120 minutes
140 min	Cell cycle TSS activity (1 = maximum) at time point 140 minutes
cckAts vs wt	CtrA temperature sensitive depletion vs wild-type microarray (log2 ratio) [28]
ctrAts vs wt	Activator of CtrA, cckA, temperature sensitive depletion vs wild-type microarray (log2 ratio) [28]

## Sheet: Dataset S7
TSS location	strand	category	CCNA	essentiality	motif location	p-value	motif strand	motif sequence	Chip-seq enrichement (fold)	annotation	0 min	20 min	40 min	60 min	80 min	100 min	120 min	140 min	cckAts vs wt	ctrAts vs wt
69084	-	P	CCNA_00065		-28	1.66e-05	-	TTAAGACCTTGGCGC	3.79695	hypothetical protein	0.54486	0.113247	0.0454991	0.0593337	0.454511	0.68161	1	0.624674	-1.99867	-1.61948
85007	-	P	CCNA_00081		-39	0.000463	-	TTAAGGGTATGCCCA	9.47556	hypothetical protein	1	0.016905	0.0109768	0.0811154	0.349452	0.648853	0.678523	0.604227	3.52484	3.42311
96410	-	P	CCNA_00086		-38	0.000124	-	TTAACGACATGTGTC	7.86269	NAD-specific glutamate dehydrogenase	0.462307	0.592404	0.166531	0.619451	0.642815	0.86755	1	0.864766	-1.7522	-1.52702
148530	-	P	CCNA_00137		-40	0.000825	-	TGAACCGGGCGTTAA	3.69614	hybrid two-component histidine kinase/receiver protein ShkA	0.709038	0.104073	0.0276451	0.024034	0.738146	0.626974	1	0.936458	-0.143285	0.085098
177930	+	P	CCNA_03915		-28	0.000966	+	TTAGCGGCGCGACGG	3.32653	NEW	1	0.137396	0.0393041	0.00366109	0.028831	0.0792502	0.536046	0.703344
179090	-	P	CCNA_00166		-38	0.00431	-	TTCAACTCGTTTTCG	6.28346	hypothetical protein	0.173757	0.0106776	0	0	0	0.180659	1	0.773769	-0.158684	-0.0138528
212363	+	P	CCNA_00199		-27	0.00109	+	TTCACCGTCATCGGC	7.08987	hypothetical protein	0.887602	0.0359342	0	0.0365131	0.43131	0.0810655	1	0.56315	-0.257056	-0.349977
265812	-	P	CCNA_00252		-38	0.00317	-	TTCATGTCTCGTCAA	3.56174	multimodular transpeptidase-transglycosylase PBP 1A	0.601748	0.111352	0.0784442	0.123996	0.280124	0.372935	1	0.467408	-0.651972	-0.632778
362212	-	N	CCNA_R0104		-32	0.00615	-	TCCAGCGACGACTGG	0.436817	small non-coding RNA	0.199887	0.00757737	0	0.211735	0.341061	0.267095	0.770477	1
370413	+	P	CCNA_00354	y	-38	0.00109	+	TAAACACTCTTTTCA	50.8053	hypothetical protein	0.2238	0.0361387	0.0571457	0.102602	0.432489	0.525127	1	0.511121	1.24515	1.10394
473166	-	N			-27	0.00405	-	TCAAGAAATTACTCC	1.57926		0.465191	0.141755	0	0.161096	0.0335814	0.105194	0.509076	1
492690	+	A	CCNA_00475		-38	0.00474	+	ATAATGAGATATGAA	2.6545	bacterial conjugation protein, ATP binding domain trwB	0.496708	0.14122	0.0183395	0.0876916	0.160087	1	0.613006	0.239435
513998	-	A	CCNA_00496	y	-29	0.000206	-	TCAACGACCTCACGG	3.89775	threonyl-tRNA synthetase	0.528187	0.0757708	0.0150101	0.0782962	0.11561	0.135806	1	0.760034	-0.623216	-0.721017
561664	-	P	CCNA_00542		-28	0.00037	-	TTAACCGTCCTGGCC	11.7941	hypothetical protein	1	0.136673	0	0.0425125	0.159024	0.416868	0.716496	0.822475	-1.21751	-0.806416
692091	+	A	CCNA_00640		-37	0.00268	+	GTAACCCTCTGTTTT	4.33457	hypothetical protein	0.882223	0.0973221	0.0227496	0.178002	0.0700884	0.411661	1	0.449532	-0.280736	-0.154571
749125	+	P	CCNA_00692		-40	0.00658	+	TGAAAACTATTTCTT	2.21769	PAS-family GGDEF/EAL protein	0.353927	0.125297	0.0214425	0.0907916	0.296053	0.704931	1	0.591281		-0.0332589
749172	+	I	CCNA_00692		-33	0.00109	+	TAAAAACAACGTCGG	1.47846	PAS-family GGDEF/EAL protein	0.483488	0.157354	0.0287363	0.224844	0.41315	0.963718	1	0.689507		-0.0332589
783796	+	P	CCNA_00728		-43	0.000124	+	GTAACAACAATTTCT	10.114	hypothetical protein	0.444009	0.0828203	0.0439993	0.0869362	0.217711	0.644666	1	0.568799	0.516997	0.705027
798209	+	N			-31	0.00109	+	TTAAGAAGATAGAGC	3.49454		0.616155	0.280288	0.318495	0.276892	0.700884	0.911145	1	0.433478
824823	-	A	CCNA_03936		-35	0.00245	-	GTAATCAGTTGACGA	0.974438	hypothetical protein	1	0.107268	0.0338843	0.132562	0.559661	0.991936	0.892118	0.705427
841781	-	P	CCNA_00780		-40	7.58e-05	-	TTAAGATCGTCGATA	6.92189	N-formylglutamate deformylase	0.249632	0.0529004	0	0.0476837	0.286753	0.591886	1	0.492635		0.306314
841804	+	P	CCNA_00781		-38	0.00615	+	TTCATCCCCGATTTA	6.45144	two-component receiver protein cpdR	0.663022	0.0724554	0.111427	0.0774974	0.400505	0.301101	1	0.896442	0.474148	0.22469
899599	+	P	CCNA_00834		-38	0.000294	+	TCAACGAAGTGGAAA	13.6421	flagellin	1	0.314255	0.0470888	0.0102345	0.0604475	0.0908892	0.258734	0.199388	-4.48994	-5.60824
901970	+	P	CCNA_00836		-10	0.00916	+	CTAAAGTCGTAGATG	2.08328	flagellin	0.932092	0.306661	0.208383	0	0.213999	0.0703871	0.725156	1	-4.29183	-4.40316
938895	-	P	CCNA_00860		-39	0.000274	-	TTTAGAAAGCTTTAA	9.60999	hypothetical protein	0.409351	0.211838	0.112542	0.26684	0.872068	0.444322	0.965036	1	-1.47244	-1.37806
954035	-	IP	CCNA_00875		-39	0.00642	-	TTACGAGTCTTTTCA	8.13151	Flp/Fap pilin component protein	0.464916	0.0622862	0.0272995	0.039556	0.170548	0.392999	1	0.473615
966931	+	P	CCNA_00888		-38	6.33e-05	+	TTACCCGCCGACAAG	6.14902	hypothetical protein	1	0.315827	0	0.0752145	0	0.0974103	0.660234	0.783541	-1.22694	-0.195694
1026407	+	P	CCNA_00948	y	-39	0.000712	+	TTAAGCCGCTGTTAT	11.4244	hypothetical protein =SciP	0.945408	0.239393	0.0474491	0.0155519	0.0703559	0.242706	0.864226	1	-1.31613	-1.72739
1046049	-	P	CCNA_00969		-38	0.00268	-	TTAAGACAAAGCTAT	1.24325	two component sensor histidine kinase	0.458597	0.0395651	0	0.0297796	0.246239	1	0.941058	0.341451	0.311133	0.567781
1079915	+	P	CCNA_00997		-28	0.00051	+	TTAATCACGCTCTGG	2.5537	hypothetical protein	0.207907	0.0135461	0.0158324	0.041293	0.438997	0.538607	0.964171	1	-0.625462	-0.352842
1112784	+	A	CCNA_01026		-27	0.000825	+	TTAGGGTGTCGTATG	2.31849	hypothetical protein	0.345323	0.236413	0.175837	0.196545	0.21927	1	0.437069	0.46977
1223686	+	P	CCNA_01119		-39	0.00157	+	TAAACCGGAGCGAAA	7.7283	hypothetical protein	0.958136	0.181856	0.0161023	0.0069995	0.0165363	0.12432	0.936369	1
1244920	-	P	CCNA_01140		-39	0.00033	-	TGAAACCGGTCTTTA	5.17458	sensory box/GGDEF family protein	0.841305	0.0567498	0	0.0131054	0.325097	0.567377	0.911112	1	0.894355	0.855784
1304672	+	P	CCNA_01186		-27	0.000182	+	TTAGCGCACTTCTGA	8.76993	hypothetical protein	1	0.137641	0.0335943	0.0112967	0.0149716	0.103381	0.737185	0.902691	-4.33978	-4.3195
1304678	+	P	CCNA_01186		-33	0.000182	+	TTAGCGCACTTCTGA	8.76993	hypothetical protein	0.652985	0.282225	0.0464591	0.0605857	0.0357835	0.0672554	0.595641	1	-4.33978	-4.3195
1404909	-	P	CCNA_01278		-28	0.00154	-	TTAACGCCTGCTATG	18.8503	histidine phosphotransferase domain protein	0.505663	0.107207	0.0345318	0.0897574	0.323144	0.704609	1	0.664198	-1.00304	-0.82394
1428782	+	P	CCNA_01302		-38	0.000294	+	TAAAGCGGTTGTTAG	2.88971	hypothetical protein	0.633659	0.09051	0.0426556	0.0333754	0.24531	0.442536	1	0.602053	1.60149	1.20807
1481752	-	P	CCNA_01365		-31	0.00172	-	TTAAAAACGCATCGC	6.01464	aspartyl protease perP	1	0.126174	0	0.0117263	0.175454	0.223461	0.704063	0.437863	-0.0326944	-0.845229
1538547	+	P	CCNA_01421		-27	0.00431	+	TTAATCCTGATGTGT	5.81301	6,7-dimethyl-8-ribityllumazine synthase	0.51133	0.100485	0.0761214	0.0945401	0.362015	0.651988	1	0.55127
1544231	-	P	CCNA_01426		-40	0.000789	-	TCAACTCAATCCAGC	3.25933	chemotaxis receiver domain protein cheYIII	1	0.0795151	0	0.0563692	0	0.393699	0.242457	0.301238	1.33936	1.10988
1572588	+	P	CCNA_01465		-27	0.00109	+	TTAATCCCTAGATCC	15.0198	methyl-accepting chemotaxis protein	0.204924	0.0177285	0.0663061	0.0684536	0.485166	0.538924	1	0.701896	-0.392992	0.183923
1634209	+	P	CCNA_01525		-29	8.34e-05	+	TTAACACGTGTTCGC	20.7992	flagellar biosynthesis repressor flbT	0.551174	0.199399	0.0334165	0.076846	0.347599	1	0.851912	0.611624	-2.93161	-1.50082
1639346	+	P	CCNA_01532		-39	6.65e-07	+	TTAACGAGTCGTCAG	2.25129	regulatory protein flaY	1	0.234664	0.0197316	0.12008	0.309017	0.373713	0.754406	0.466485
1641876	+	I	CCNA_01532		-38	0.0219	+	TGAAGATCAGTCCCG	1.04164	regulatory protein flaY	1	0.0683594	0.079897	0.0347303	0.25071	0.346983	0.3699	0.426016
1704530	+	P	CCNA_01586		-24	0.0013	+	TCAAGGCAATTGTTA	1.14244	ABC transporter, ATP-binding protein	0.17994	0.0300134	0.0461565	0.0361147	0.0237003	0.100226	0.118352	1	0.428122	0.179856
1733379	-	A	CCNA_01612	y	-38	0.0136	-	TTCAGCACGATGCCC	1.81447	rod shape-determining protein mreB	1	0.902753	0.647744	0.554656	0.322583	0.714567	0.748625	0.775182	-0.737444	-0.466643
1844628	-	P	CCNA_01712		-23	0.00405	-	TTTACGTGCGTAATC	1.64646	beta-lactamase repressor	0.466775	0.103986	0.124653	0.115144	0.0160016	1	0.492287	0.357376	2.61244	2.8153
1896232	-	P	CCNA_01768		-40	0.000463	-	TTAGCGCTTCCCGAA	5.4434	hypothetical protein	1	0.16641	0.0037693	0	0.0116127	0.145508	0.590258	0.355117	-1.92534	-1.79414
1900026	-	P	CCNA_01773		-37	0.00374	-	TCAGAGAATTGTCAC	3.19212	SNARE-associated family membrane protein	1	0.0794269	0	0.0201766	0	0.291171	0.403811	0.311188	2.13337	1.58421
1906818	-	P	CCNA_01779		-28	0.000261	-	TTAGCCTTGCCACGC	3.32653	hypothetical protein	1	0.0422388	0.00548531	0.00357662	0.0577398	0.0615403	0.236094	0.284523	-0.35134	-0.459659
1923470	+	P	CCNA_01797		-38	8.6e-05	+	TTTAGAAGGCGTTAA	5.77941	septum formation initiator	0.606154	0.0792237	0.0661392	0.124583	0.701858	1	0.847953	0.388962	-1.97888	-1.66526
2044398	-	P	CCNA_01901		-38	1.66e-05	-	TTAACCAGACTTCAA	2.88971	lipoprotein	0.565963	0.0502861	0.0400727	0.0870959	0.538415	0.422185	1	0.782412	-0.765056	-0.836294
2072571	+	P	CCNA_01926		-39	3.93e-05	+	TTAACGCCTCGTAAG	13.1381	two-component response regulator	0.732465	0.110664	0.0655983	0.0813681	0.577719	0.938907	1	0.773782	-3.20186	-2.68797
2097000	-	P	CCNA_01952	y	-40	0.00109	-	TTAACCCTTTCGCTA	4.16656	N-acetylmuramoyl-L-alanine amidase	0.396265	0.0648601	0.0721971	0.0706124	0.370714	0.326607	1	0.681463	-0.688663	-0.727398
2123410	+	P	CCNA_01979		-54	0.000641	+	TTAACAAAGCTCGGC	1.2093	LexA repressor	0.0476067	0.131742	0.11601	0.362168	0.476547	1	0.598797	0.360973	1.13378	1.06597
2185201	-	P	CCNA_02039		-38	6.33e-05	-	TCAAGGATTAGACAA	9.84517	ATP-dependent endopeptidase clp, ATP-binding subunit ClpX	0.653338	0.147832	0.0909984	0.100628	0.300099	0.485128	1	0.558894	-1.03586	-0.965977
2186903	-	P	CCNA_02041	y	-27	0.00119	-	TTAAGGGGAACGCGA	14.751	ATP-dependent endopeptidase clp, proteolytic subunit ClpP	0.548401	0.149111	0.14279	0.181434	0.381637	0.483642	1	0.724764	-1.24653	-0.953766
2237616	-	P	CCNA_02087		-32	0.000641	-	TTAAGTCGATCTGGG	2.38569	deoxyguanosinetriphosphate triphosphohydrolase	0.741354	0.090837	0.0256858	0.033496	0.127494	0.34498	0.73703	1	-0.336185	-0.0174108
2253424	-	P	CCNA_02105		-27	3.39e-08	-	TTAAGCACTGCGGCG	18.7159	hypothetical protein	1	0.135012	0.0244316	0.0463059	0.226702	0.548536	0.633833	0.512267	-0.613343	-0.47953
2300534	-	I	CCNA_02141		-63	0.00037	-	TTAACCATGCTTCGC	3.46414	flagellar fliL protein	0.0791092	0.0742227	0.0481944	0.418991	0.51968	1	0.353079	0.102034
2304546	+	P	CCNA_02147		-40	5.49e-05	+	TTGAAACCAGACGTC	2.6545	hypothetical protein	0.79251	0.141164	0.00476847	0.0580384	0.181188	0.442939	1	0.822785
2397182	-	P	CCNA_02248		-40	8.34e-06	-	TTAGGGGAATGGCAA	1.61286	hypothetical protein	0.604829	0.1325	0.0425684	0.0535886	0.301075	0.669203	1	0.759482
2461605	-	P	CCNA_02318		-36	5.15e-05	-	TTGACATGACGCTGC	0.873634	hypothetical protein	0.904539	0.220024	0.0262408	0.650176	0.512013	0.474835	0.80502	1	0.355528	-0.0720851
2482715	-	P	CCNA_02342		-39	9.54e-05	-	TTAACGCTTCGCTCG	6.68666	hypothetical protein	0.998912	0.410486	0.0543954	0.0756646	0.377065	0.779568	0.94895	1	-0.202799	-0.663107
2551997	+	P	CCNA_02409		-38	8.34e-05	+	GTAACGGGGTGCAAA	36.6254	hybrid sensor histidine kinase/receiver protein	1	0.0971865	0.0922915	0.0246881	0.0200494	0.0787918	0.469721	0.447152	-1.13601	-1.06751
2578777	+	P	CCNA_02438		-30	0.00188	+	TTATCGAATTCATAT	0.873634	quinone oxidoreductase	0.904327	0.194792	0.0875647	0.164941	0.224812	1	0.895442	0.525262	2.69216	2.16521
2647863	+	P	CCNA_02498		-39	0.00109	+	TTAACCTAACGTTCT	4.40177	YjbJ-related lytic transglycosylase	0.540084	0.0359031	0.0667589	0.0124369	0.60723	0.503918	1	0.713421
2656618	+	P	CCNA_02507		-38	5.87e-05	+	TTAACGTGACGCTCA	7.2579	polyisoprenylphosphate hexose-1-phosphotransferase hfsE	0.164185	0.193981	0	0	0.616316	0.844647	0.992315	1	-1.56757	-0.813309
2671671	+	P	CCNA_02522		-13	8.34e-05	+	TTAATGTCGGCGAAT	0.906977	hypothetical protein	0.0406183	0.24628	0.770445	0.869822	1	0.651893	0.617356	0.545603	1.16556	1.26723
2672357	-	N	CCNA_R0165		-41	8.84e-06	-	TTAAGACCTTCTTCG	2.6209	small non-coding RNA	0.320452	0.136885	0.0253949	0.137986	0.234714	0.536117	1	0.555569
2681158	-	P	CCNA_02534		-27	3.05e-05	-	TTAAGCCCCTTGCGC	21.068	hypothetical protein	1	0.204562	0	0.199863	0.424957	0.399356	0.92632	0.405594
2692741	-	I	CCNA_02544		-38	0.00157	-	TAAGCTCTCTCACAC	3.19212	hypothetical protein	0.912108	0.0591864	0.0274507	0.0171828	0.0701946	0.169682	0.955008	1	2.97115	3.21698
2713242	+	P	CCNA_02565		-38	3.11e-06	+	TTGACCCGGCGTCAA	1.81447	hypothetical protein	0.481062	0.0989254	0.0128469	0.111687	0.240774	0.624564	1	0.7389	-0.863124	-0.648392
2824573	-	P	CCNA_02671		-28	0.000517	-	TTCAGGCTGGGCGTG	2.75531	hypothetical protein	0.851886	0.0865454	0.10575	0.0259821	0.0519394	0.1309	1	0.715468	-1.29612	-1.24788
2885832	-	AP	CCNA_02722		-26	0.000261	-	TCAACCGTTCCGTGC	7.6947	hypothetical protein	0.881162	0.136721	0.0499363	0.0868273	0.23077	1	0.708816	0.634336	-1.46328	-1.43353
2901515	+	P	CCNA_02741		-29	3.43e-05	+	TTAAGGACGTGCCTC	1.31045	hypothetical protein	0.217386	0.654275	0.167456	0.211638	0.324306	0.425912	0.684245	1	0.117132	-0.187916
2967228	+	I	CCNA_02810		-28	0.00183	+	TCAAGAGCAAGGAGC	0.604823	hypothetical protein	0.959767	0.511666	0.148026	0.450416	0.532055	1	0.691343	0.940177		-1.25259
3000314	-	P	CCNA_02846		-12	8.34e-06	-	TTAAATACCGCGACT	1.5807	endopeptidase degP	0.551635	0.158481	0.0330029	0.0900212	0.276859	0.692351	1	0.934246	0.402782	0.41102
3082478	-	P	CCNA_02922		-28	0.00033	-	TTAACACCTTCCGGG	5.81301	hypothetical protein	0.702283	0.1017	0.0501235	0.0747019	0.227958	0.376621	1	0.611446	-2.14862	-1.8446
3091871	-	P	CCNA_02931		-29	0.000874	-	TTAACCCAACCTGTC	9.13954	flgE-related flagellar hook protein	1	0.111347	0.019652	0.00379668	0	0.0363512	0.183966	0.244244	-1.79826	-1.78846
3118670	-	P	CCNA_02961		-39	8.6e-05	-	TTGACGTCTCGTCTA	4.23376	N-acetylneuraminate synthase	0.346103	0.0334217	0	0.123492	0.455858	0.424111	1	0.933522	-0.689424	-0.270548
3118708	+	P	CCNA_03983		-28	0.000683	+	TTAACCTCGAAATCG	4.43537	NEW	0.364534	0.035592	0.0519989	0.0753445	0.333753	0.585472	1	0.785914
3131862	-	P	CCNA_02976		-18	7.27e-05	-	TTATCTCAAAACTCA	9.20674	hypothetical protein	1	0.304748	0.0850574	0.0541562	0.18068	0.293437	0.820624	0.729532	-1.67246	-1.6155
3198774	-	P	CCNA_03043		-38	0.00206	-	TTTACTGGCCATTAA	12.7013	type IV pilin protein pilA	1	0.43165	0.063725	0.0158234	0.0113467	0.0923353	0.383662	0.372665		0.968795
3221463	+	P	CCNA_03071		-39	0.000157	+	TTAAGTCGGCGTAAA	1.34405	flagellin	0.259285	0.105378	0.144224	0.167181	0.461966	0.459544	1	0.784362	0.753636	0.494001
3251103	-	P	CCNA_03099		-29	0.00345	-	TTAACCTTGGCCTGC	3.49454	hypothetical protein	0.43004	0.0664262	0.0521933	0.0489206	0.345888	0.394703	1	0.861561	0.00343695	-0.350503
3268034	+	P	CCNA_03120		-27	0.00245	+	TTTATCTTTTTACGA	8.06431	chemotaxis protein cheW	1	0.1221	0.0225579	0.0221918	0.121926	0.399026	0.713781	0.444489	-1.40817	-1.36512
3284112	+	IP	CCNA_03136		-37	0.00401	+	TAAGGAAGAAGCAAC	10.1476	flagellar export protein FliJ	0.570479	0.0819301	0	0.0547697	0.556391	0.267515	1	0.764697	-2.15831	-1.0454
3353688	-	P	CCNA_03191		-40	9.91e-06	-	TTAGCGCGGCGTTAG	4.03216	sensory box/GGDEF family protein	0.34434	0.0314709	0.0229891	0.0399725	0	0.410447	1	0.754403	0.917026	1.49816
3358604	-	P	CCNA_03198		-41	0.000206	-	TCAAGCGGATTTTTA	21.2024	two-component response regulator	0.582691	0.15885	0.0585416	0.0716681	0.265629	0.935091	1	0.542557	-0.040402	0.180294
3361660	-	P	CCNA_03200		-39	0.00253	-	TTAAATGCTTATTGA	3.83055	hybrid sensor histidine kinase/receiver domain protein	0.363414	0.0952774	0.0287995	0.0751129	0.179919	0.202664	1	0.663924	-0.437995	-0.170069
3413599	+	P	CCNA_03247		-38	9.73e-05	+	TTAAGACCGTATAAA	19.1191	methyl-accepting chemotaxis protein	0.313905	0.0455289	0	0.077104	0.199236	0.20863	1	0.668919	-2.92294	-2.32469
3479477	-	P	CCNA_03302		-29	0.000176	-	TTGACGCCTATTCGG	0.907235	nitrate/nitrite sensor histidine kinase narX	0.30621	0.379948	0.218396	0.363915	0.205592	0.254681	1	0.552284	-0.749893	-0.458462
3572562	+	P	CCNA_03404		-37	5.33e-06	+	TTAAGGCGGCTTTCG	11.3572	regulator of CtrA degradation rcdA	0.224989	0.218443	0.184118	0.241881	0.422282	1	0.633224	0.450444	-0.450233	-0.257641
3578625	-	P	CCNA_03410		-39	0.00199	-	TTCACCATCCCGAAA	2.99052	peptidoglycan-specific endopeptidase, M23 family	0.325659	0.0598322	0.0219677	0.0461542	0.348738	0.51235	1	0.618825	0.557662	0.555558
3590205	+	P	CCNA_03424		-29	0.000197	+	TTTACCCGCGACCTG	2.85611	AAA-family response regulator tacA	0.205892	0.0746569	0.00363572	0.0284473	0.207221	1	0.985523	0.713287	0.144518	-0.234633
3666472	-	IP	CCNA_03507		-28	0.00438	-	TTAACGGCGCTTGGC	9.17314	GGDEF/EAL diguanylate cyclase-phosphodiesterase	0.669606	0.0797772	0.00525306	0.0884836	0.276475	0.366598	1	0.474517	-0.295132	-0.0242791
3720825	-	P	CCNA_03993		-39	8.26e-07	-	TTAACCGGTCCTTGA	25.537	NEW	1	0.22076	0	0	0.613363	0.415016	0.962645	0.657537
3740751	+	P	CCNA_03585		-28	0.00119	+	TTAACCAGCGGCCGC	3.02412	chemotaxis receiver domain protein cheYIV	0.393579	0.102406	0.057493	0.060207	0.375725	1	0.980011	0.535757	-0.459763	-0.0191502
3760267	-	IP	CCNA_03605		-38	0.00188	-	TTCACGTTTCCGGAA	8.83713	hypothetical protein	1	0.10583	0.0134447	0.0525984	0.0983752	0.602538	0.378599	0.36292	0.931548	0.954879
3857869	-	AP	CCNA_03691		-30	0.000751	-	TTCAAACCTTGGCGC	10.786	IolS protein	0.342145	0.0464337	0.00875335	0.0551722	0.253946	0.689895	1	0.540519	0.840371	1.04355
3907386	+	P	CCNA_03738		-27	0.000141	+	TTAGCCCCTCGTGAC	1.47846	hybrid histidine kinase/receiver domain protein	0.875581	0.0946847	0.0209594	0.0983966	0.307797	0.270037	1	0.933332	0.67034	0.640271
3937043	-	P	CCNA_03768	y	-36	0.00172	-	TTGACTCCTAGGCCT	1.44486	signal recognition particle GTPase, SRP	0.740927	0.500594	0.548516	0.437129	0.117354	0.264682	0.606961	1	1.11971	1.28231
3957831	-	P	CCNA_03793	y	-35	0.00855	-	TTTACACTTTCGCCC	2.04968	cell division protein ftsY	0.418629	1	0.307698	0.497972	0.247324	0.19873	0.235178	0.195432	0.0836215	0.274519
3968733	+	P	CCNA_03803		-39	0.000182	+	TCAACCCTAAGGCAA	14.0454	cellulose biosynthesis protein CelD	0.357012	0.112936	0	0.031297	0.135556	0.804864	1	0.465763	1.36184	2.50559
3970859	-	P	CCNA_03805		-8	0.0318	-	GTAATTCCGATATAA	1.20965	transcriptional regulator	1	0.290923	0.481702	0.123171	0.0727478	0.252951	0.233538	0.229962	2.441	2.07107
4025268	-	P	CCNA_03863		-39	0.000825	-	TTAATCGCTTCTCAA	4.06576	hypothetical protein	0.390006	0.155654	0.163046	0.0979184	0.276498	0.642869	1	0.835729	1.08623	0.958385
