# Supplementary material for: The Global Regulatory Architecture of Transcription during the Caulobacter Cell Cycle
Source: PLoS Genet. 2015 Jan 8;11(1):e1004831. doi: 10.1371/journal.pgen.1004831 (PMC4287350; doi:10.1371/journal.pgen.1004831)
Supplement: S9 Dataset — Cell cycle-regulated TSSs with enriched SciP half motif (Fig. 3B). (XLSX) [file pgen.1004831.s019.xlsx]

## Sheet: Summary
Dataset S9
Column fields	Description
TSS location	Location (in genomic coordinates) of TSS
strand	Chromosomal strand of TSS
category	Indicates categorization of TSS (P: primary; A: antisense; N: noncoding; I: internal; IP: primary and internal to upstream CDS; AP: primary and antisense to upstream CDS. (see Figure 1B)
CCNA	CCNA # of CDS that corresponds to TSS
essentiality	essentiality of CDS as determined in [22] (y = yes)
motif location	Location (with respect to TSS) of the 5' nuceotide of motif sequence
p-value	p-value of motif sequence (from MEME output)
motif strand	Chromosomal strand of motif sequence
motif sequence	sequence of motif orientated in the same direction as TSS
annotation	annotation of CDS
0 min	Cell cycle TSS activity (1 = maximum) at time point 0 minutes
20 min	Cell cycle TSS activity (1 = maximum) at time point 20 minutes
40 min	Cell cycle TSS activity (1 = maximum) at time point 40 minutes
60 min	Cell cycle TSS activity (1 = maximum) at time point 60 minutes
80 min	Cell cycle TSS activity (1 = maximum) at time point 80 minutes
100 min	Cell cycle TSS activity (1 = maximum) at time point 100 minutes
120 min	Cell cycle TSS activity (1 = maximum) at time point 120 minutes
140 min	Cell cycle TSS activity (1 = maximum) at time point 140 minutes
sciP depletion in glucose vs xylose	microarray (log2 ratio) synchronized strain with sciP depletion under the control of xylose in glucose vs xylose [7]
sciP overexpression vs wild-type	microarray (log2 ratio) sciP overexpression strain vs wild-type [7]

## Sheet: Dataset S9
TSS location	strand	category	CCNA	essentiality	motif location	p-value	motif strand	motif sequence	annotation	0 min	20 min	40 min	60 min	80 min	100 min	120 min	140 min	sciP depletion in glucose vs xylose	sciP overexpression vs wild-type
249993	+	I	CCNA_00234		-75	0.000368	+	GCGACCTG	WecE-family cell wall biogenesis enzyme	0	0	0.149808	0.13024	1	0.831321	0.548758	0.140963	0.9035	-0.482803
539742	+	P	CCNA_00526		-70	0.00484	+	GGGACAGA	hypothetical protein	0.195453	0.210713	0.58084	0.858449	0.763514	0.633432	1	0.31153
973965	-	N			-54	0.00293	-	GCGCCAGG		0.392504	0.327341	0	0.415767	0.879935	1	0.273721	0.323436
1026914	+	IP	CCNA_00950		-82	0.00244	+	GCGACGTT	flagellar M-ring protein FliF	0	0	0	0.278732	0.491493	1	0.165951	0.0327913	0.255536	-0.313507
1085109	-	P	CCNA_01003		-86	9.37e-05	-	GCGAACAT	flagellar biosynthesis protein FliO	0	0	0	0.106878	0.144286	1	0.176914	0.12394	0.13774	-0.0437227
1085133	-	P	CCNA_01003		-62	9.37e-05	-	GCGAACAT	flagellar biosynthesis protein FliO	0.00369996	0	0.036065	0.423281	1	0.730921	0.718341	0.133621	0.13774	-0.0437227
1104472	-	P	CCNA_01020		-80	0.0101	-	CCGTAAAT	transcriptional regulator, LacI family	0.20769	0.0708586	0.09202	1	0.826878	0.943573	0.37921	0.649399	0.265968	-0.0249114
1233463	+	P	CCNA_01129		-87	0.00173	+	GGGACACA	flagellar biosynthesis protein FliQ	0.00644509	0	0	0.295841	1	0.558294	0.39313	0.12931	0.513172	-0.469628
1245084	+	P	CCNA_01141		-72	0.000368	+	GCGACAGA	RecA protein (RecA has m engineered deletion)	0.177605	0.185585	0.56599	0.535373	0.753533	0.878383	0.753886	1	-0.0910385	-0.0247534
1272526	+	P	CCNA_01163		-72	3.48e-05	+	GCGACCAA	ice nucleation protein	0	0.102695	0.318824	0.554359	0.857064	1	0.841557	0.463233	0.236567	-0.809599
1509067	+	P	CCNA_01391		-79	0.000575	+	GCGACCAG	radical SAM superfamily protein	0.2213	0.131829	0.231118	0.582694	0.84654	1	0.768997	0.581736	-0.0214879	-0.00259628
1634129	+	P	CCNA_01525		-68	0.00158	+	GGGACATG	flagellar biosynthesis repressor flbT	0.00376977	0.0314392	0.192914	0.331437	1	0.824501	0.273408	0.0810369	0.497923	-0.362002
2123410	+	P	CCNA_01979		-70	0.00518	+	TCGAACCT	LexA repressor	0.0476067	0.131742	0.11601	0.362168	0.476547	1	0.598797	0.360973	-0.0373706	-0.149604
2279316	-	P	CCNA_02125		-72	1.38e-05	-	GCGACAAT	polar development protein podJ	0.0701727	0.195386	0.0434287	0.313453	0.566782	1	0.447833	0.165373	0	0
2300534	-	I	CCNA_02141		-91	3.48e-05	-	GCGACCAA	flagellar fliL protein	0.0791092	0.0742227	0.0481944	0.418991	0.51968	1	0.353079	0.102034	0	0
2300568	-	P	CCNA_02141		-57	3.48e-05	-	GCGACCAA	flagellar fliL protein	0.0233681	0.00779546	0.0248486	0.245732	1	0.686705	0.603023	0.39931	0	0
2505113	-	P	CCNA_02364		-75	7.99e-05	-	GCGACAAT	methyl-accepting chemotaxis protein	0	0	0	0.30784	1	0.991013	0.34048	0.0749664	0.796516	-0.442272
2546181	-	P	CCNA_02402		-53	0.00093	-	GCGCCAAA	methyl-accepting chemotaxis protein	0	0	0.0314115	0.245776	1	0.985227	0.35957	0.199508	0.179598	-0.256466
2671671	+	P	CCNA_02522		-85	0.00145	+	GAGACCAT	hypothetical protein	0.0406183	0.24628	0.770445	0.869822	1	0.651893	0.617356	0.545603	-0.0311184	-0.0925228
2800019	-	P	CCNA_02646		-77	5.62e-05	-	GCGACATC	cell division protein mraZ	0.139379	0.243691	0.0517229	0.317765	0.644484	1	0.615761	0.558476	0.0651637	-0.00275705
2818575	-	P	CCNA_02664		-89	0.00518	-	CGGACAAG	flagellar assembly regulator fliX	0.0778516	0.0606164	0.321174	0.405145	1	0.814783	0.629332	0.40776	0.283957	-0.124704
3188051	+	P	CCNA_03033		-60	0.00316	+	GCGAAACC	tetratricopeptide repeat family protein	0.0165025	0	0.0631937	0.239734	1	0.569676	0.573446	0.206767	0.370445	-0.1521
3188454	+	I	CCNA_03033		-85	0.000156	+	GCGACCAA	tetratricopeptide repeat family protein	0.011417	0.00595101	0.0208662	0.223735	1	0.384293	0.484085	0.142347	0.370445	-0.1521
3279737	-	P	CCNA_03130	y	-74	0.00518	-	GCGGCTTG	cell cycle response regulator ctrA	0.00978759	0.124596	0.227708	1	0.785648	0.769803	0.190395	0.181023	0.420629	-0.592889
3279769	-	P	CCNA_03130	y	-78	0.000368	-	GCGACGCC	cell cycle response regulator ctrA	0.00208053	0.126014	0.0874568	1	0.311094	0.42538	0.268709	0.122097	0.420629	-0.592889
3282792	+	P	CCNA_03135		-66	0.0087	+	CCGCAAAG	flagellum-specific ATP synthase fliL	0.00647943	0.00135094	0.0210526	0.21048	0.69319	1	0.554277	0.232142	0.535764	-0.300916
3420342	+	I	CCNA_03249		-80	0.00316	+	GCGTCAAC	TonB-dependent receptor	0.145787	0.182376	0.0394736	0.257381	0.648598	1	0.469933	0.153214	0.806271	-0.303216
3438213	-	P	CCNA_03268		-69	0.000575	-	GCGACACA	diguanylate receptor protein dgrB	0.0402568	0.390293	0.269775	0.597003	0.919291	1	0.404265	0.649037	-0.0785274	0.0638897
3547570	-	P	CCNA_03372		-72	0.000112	-	GCGACCTC	bacterioferritin-associated ferredoxin	0.00579796	0.115765	0.586759	1	0.78693	0.762782	0.990948	0.966588	0.0156284	-0.103909
3566429	+	P	CCNA_03395		-86	0.000112	+	GCGACCTT	two-component receiver domain protein	0.0738466	0.0675467	0	0.161493	0.542486	1	0.68576	0.131092	0.405091	-0.402357
3750260	+	P	CCNA_03598	y	-62	0.00518	+	GCGACGCA	two-component sensor histidine kinase divL	0.0786701	0.196829	0.383415	1	0.516796	0.335337	0.899742	0.304404	-0.0193197	-0.0807441
3786919	-	P	CCNA_03630	y	-71	0.00952	-	GCGCACTC	hypothetical protein	0.00433338	0.0753511	0.101374	0.478302	0.805739	1	0.597626	0.324916	0.303247	-0.271879
