# Supplementary material for: The Global Regulatory Architecture of Transcription during the Caulobacter Cell Cycle
Source: PLoS Genet. 2015 Jan 8;11(1):e1004831. doi: 10.1371/journal.pgen.1004831 (PMC4287350; doi:10.1371/journal.pgen.1004831)
Supplement: S12 Dataset — Cell cycle-regulated TSSs with enriched GcrA Chip-seq peaks. (XLSX) [file pgen.1004831.s022.xlsx]

## Sheet: Summary
Dataset S12
Column fields	Description
TSS location	Location (in genomic coordinates) of TSS
strand	Chromosomal strand of TSS
category	Indicates categorization of TSS (P: primary; A: antisense; N: noncoding; I: internal; IP: primary and internal to upstream CDS; AP: primary and antisense to upstream CDS. (see Figure 1B)
CCNA	CCNA # of CDS that corresponds to TSS
essentiality	essentiality of CDS as determined in [22] (y = yes)
Chip-seq enrichement (fold)	Chip-seq enrichment calculated as fold change relative to average Chip-seq signal [26]) across the genome
annotation	annotation of CDS
0 min	Cell cycle TSS activity (1 = maximum) at time point 0 minutes
20 min	Cell cycle TSS activity (1 = maximum) at time point 20 minutes
40 min	Cell cycle TSS activity (1 = maximum) at time point 40 minutes
60 min	Cell cycle TSS activity (1 = maximum) at time point 60 minutes
80 min	Cell cycle TSS activity (1 = maximum) at time point 80 minutes
100 min	Cell cycle TSS activity (1 = maximum) at time point 100 minutes
120 min	Cell cycle TSS activity (1 = maximum) at time point 120 minutes
140 min	Cell cycle TSS activity (1 = maximum) at time point 140 minutes

## Sheet: Dataset S12
TSS_location	strand	category	CCNA	essentiality	Chip-seq enrichement (fold)	annotation
4025268	-	P	CCNA_03863		4.01805	hypothetical protein
3976506	-	N			8.57807
3937043	-	P	CCNA_03768	y	3.51668	signal recognition particle GTPase, SRP
3798381	-	N			8.91351
3798300	-	N			13.5248
3798024	-	N	CCNA_R0087		20.2527	16S ribosomal RNA
3720825	-	P	CCNA_03993		6.32543	NEW
3720281	-	P	CCNA_03565		3.88917	hypothetical protein
3576727	-	P	CCNA_03408		3.03825	ABC transporter ATP-binding protein
3547570	-	P	CCNA_03372		3.69322	bacterioferritin-associated ferredoxin
3547236	-	P	CCNA_03371		3.62967	bacterioferritin
3294538	-	P	CCNA_03142	y	11.0019	RNA polymerase sigma factor rpoD
3279769	-	P	CCNA_03130	y	7.68126	cell cycle response regulator ctrA
3279737	-	P	CCNA_03130	y	7.09515	cell cycle response regulator ctrA
3279712	-	P	CCNA_03130	y	7.09515	cell cycle response regulator ctrA
3197729	-	P	CCNA_03041		3.76207	pilus assembly protein CpaB
2940670	-	N	CCNA_R0172		5.82935	small non-coding RNA
2889874	-	P	CCNA_02726		6.84269	putative acetyltransferase/acyltransferase
2773216	-	P	CCNA_03971		7.00511	NEW
2773187	-	I	CCNA_03971		6.35544	NEW
2710554	-	P	CCNA_02562		4.96608	Sel1 repeat domain protein
2676402	-	A	CCNA_02527		3.05414	hypothetical protein
2663299	-	P	CCNA_02512		5.21323	polysaccharide autokinase-related protein hfsB
2663290	-	P	CCNA_02512		5.21323	polysaccharide autokinase-related protein hfsB
2568784	-	N	CCNA_R0058		5.47451	tRNA-Phe
2560117	-	N			4.85485
2560042	-	N	CCNA_R0163		4.70126	small non-coding RNA
2546181	-	P	CCNA_02402		3.84504	methyl-accepting chemotaxis protein
2538508	-	P	CCNA_02395		3.6332	hypothetical protein
2396053	-	P	CCNA_02246	y	6.51786	division plane positioning ATPase mipZ
2279316	-	P	CCNA_02125		15.3696	polar development protein podJ
2279218	-	P	CCNA_02125		14.7093	polar development protein podJ
2186903	-	P	CCNA_02041	y	7.79778	ATP-dependent endopeptidase clp, proteolytic subunit ClpP
2183585	-	P	CCNA_02037		3.93508	ATP-dependent endopeptidase Lon
2183530	-	P	CCNA_02037		3.92625	ATP-dependent endopeptidase Lon
2152484	-	P	CCNA_02004		8.35744	hypothetical protein
2044398	-	P	CCNA_01901		4.15399	lipoprotein
1856264	-	P	CCNA_01727		3.49903	methyl-accepting chemotaxis protein
1845497	-	AP	CCNA_03956		3.04708	NEW
1812873	-	P	CCNA_01685		4.90782	hemimethylated DNA-binding protein yccV
1812350	-	P	CCNA_01684		4.41527	phenylalanine-4-hydroxylase
1571956	-	P	CCNA_03951		4.04807	NEW
1094537	-	N	CCNA_R0023		4.23873	tRNA-Met
950400	-	P	CCNA_00869		4.51766	DNA modification methyltransferase-related protein
938895	-	P	CCNA_00860		4.81425	hypothetical protein
938853	-	I	CCNA_00860		4.81425	hypothetical protein
841781	-	P	CCNA_00780		3.64379	N-formylglutamate deformylase
840033	-	P	CCNA_00778		3.06121	GTP-binding protein TypA/BipA
804886	-	I	CCNA_00747		5.83818	cyclic-di-GMP phosphodiesterase, flagellum assembly factor TipF
757263	-	N	CCNA_R0116		33.179	small non-coding RNA
477632	-	A	CCNA_00464		4.93076	hypothetical protein
136629	-	P	CCNA_00126		12.3701	glutathione S-transferase
182	-	N	CCNA_R0094		3.0771	small non-coding RNA
4902	+	P	CCNA_00007	y	8.16853	SSU ribosomal protein S20P
5481	+	P	CCNA_00008	y	3.56082	chromosomal replication initiator protein DnaA
49062	+	P	CCNA_00045	y	4.28993	inorganic pyrophosphatase
140974	+	P	CCNA_00131		5.33151	Rrf2 family protein
304431	+	P	CCNA_00291		4.66948	phosphate regulon sensor protein phoR
335761	+	P	CCNA_00322		14.0756	hypothetical protein
445497	+	P	CCNA_00439		3.51845	methyl-accepting chemotaxis protein
721847	+	P	CCNA_00665		7.55415	GAF-family sensor histidine kinase
841804	+	P	CCNA_00781		3.91919	two-component receiver protein cpdR
920662	+	P	CCNA_00847		5.35093	leucine-responsive regulatory protein
938932	+	N	CCNA_R0124		5.05081	small non-coding RNA
1081955	+	P	CCNA_00999		16.7766	hypothetical protein
1272526	+	P	CCNA_01163		6.40311	ice nucleation protein
1301925	+	P	CCNA_01182		6.72794	glutathione S-transferase
1301937	+	P	CCNA_01182		6.72794	glutathione S-transferase
1302007	+	I	CCNA_01182		4.90252	glutathione S-transferase
1423003	+	N	CCNA_R0030		15.5285	tRNA-Tyr
1442938	+	I	CCNA_01327	y	6.50727	adenylate kinase/nucleoside-diphosphate kinase
1534631	+	P	CCNA_01417	y	4.21931	5-aminolevulinic acid synthase
1634129	+	P	CCNA_01525		4.10809	flagellar biosynthesis repressor flbT
1639346	+	P	CCNA_01532		8.3627	regulatory protein flaY
2044466	+	N	CCNA_R0043		6.60966	tRNA-Ser
2061285	+	P	CCNA_01918		3.17595	two-component response regulator
2434068	+	N	CCNA_R0159		6.53728	small non-coding RNA
2445745	+	AP	CCNA_02299	y	7.98491	cell division ATP-binding protein ftsE
2543475	+	P	CCNA_02401		4.48235	transcriptional regulator
2696954	+	IP	CCNA_02549		3.04355	glucokinase
2727764	+	P	CCNA_02576		7.69362	phosphoribosylamidoimidazole-succinocarboxamide synthase
2870361	+	P	CCNA_02711		3.0665	holdfast attachment protein hfaA
2899829	+	A	CCNA_03974		3.02413	NEW
2940595	+	P	CCNA_02783		6.88154	two-component response regulator
3165236	+	P	CCNA_03012		4.82661	peroxiredoxin
3240415	+	P	CCNA_03091		9.17128	hypothetical protein
3316680	+	P	CCNA_03161		3.03825	transcriptional regulator xylR
3484361	+	P	CCNA_03308		5.6228	hypothetical protein
3566429	+	P	CCNA_03395		3.1636	two-component receiver domain protein
3702049	+	P	CCNA_03545		4.041	iojap protein family
3750260	+	P	CCNA_03598	y	7.34407	two-component sensor histidine kinase divL
3971028	+	P	CCNA_03806		3.10534	outer membrane lipoprotein
3976534	+	P	CCNA_03813		8.57807	intermediate filament-like cell shape determinant creS
3987216	+	N	CCNA_R0199		4.25991	small non-coding RNA
