# Supplementary material for: The Global Regulatory Architecture of Transcription during the Caulobacter Cell Cycle
Source: PLoS Genet. 2015 Jan 8;11(1):e1004831. doi: 10.1371/journal.pgen.1004831 (PMC4287350; doi:10.1371/journal.pgen.1004831)
Supplement: S13 Dataset — Cell cycle-regulated TSSs with combinatorial regulation by DnaA, GcrA, CtrA, SciP, or CcrM (Fig. 2C, S4 Fig.). (XLSX) [file pgen.1004831.s023.xlsx]

## Sheet: Summary
Dataset S13
Column fields	Description
TSS location	Location (in genomic coordinates) of TSS
strand	Chromosomal strand of TSS
0 min	Cell cycle TSS activity (1 = maximum) at time point 0 minutes
20 min	Cell cycle TSS activity (1 = maximum) at time point 20 minutes
40 min	Cell cycle TSS activity (1 = maximum) at time point 40 minutes
60 min	Cell cycle TSS activity (1 = maximum) at time point 60 minutes
80 min	Cell cycle TSS activity (1 = maximum) at time point 80 minutes
100 min	Cell cycle TSS activity (1 = maximum) at time point 100 minutes
120 min	Cell cycle TSS activity (1 = maximum) at time point 120 minutes
140 min	Cell cycle TSS activity (1 = maximum) at time point 140 minutes
category	Indicates categorization of TSS (P: primary; A: antisense; N: noncoding; I: internal; IP: primary and internal to upstream CDS; AP: primary and antisense to upstream CDS. (see Figure 1B)
CCNA	CCNA # of CDS that corresponds to TSS
essentiality	essentiality of CDS as determined in [22] (y = yes)
annotation	annotation of CDS
essential region or non-disruptable gap	indicates if TSS is located within an essential genomic region or a non-disruptable gap [22]
master regulator	indicate presence binding motifs (DnaA, CtrA, SciP, or CcrM) or enriched GcrA Chip-seq peak (Murray et al, 2013) in upstream promoter regions

## Sheet: Dataset S13
TSS location	strand	0 min	20 min	40 min	60 min	80 min	100 min	120 min	140 min	category	CCNA	essentiality	annotation	essential region or non-disruptable gap	master regulator
4034837	-	1	0.592775	0.486942	0.267371	0.304865	0.221572	0.600434	0.411467	P	CCNA_03871		glucose inhibited division protein A		ccrM,dnaA
4025268	-	0.390006	0.155654	0.163046	0.0979184	0.276498	0.642869	1	0.835729	P	CCNA_03863		hypothetical protein		ctrA,gcrA,sciP
3976506	-	0	0.727063	0.42254	1	0.253125	0.0453097	0.204223	0.165663	N					ccrM,ctrA,gcrA
3937043	-	0.740927	0.500594	0.548516	0.437129	0.117354	0.264682	0.606961	1	P	CCNA_03768	y	signal recognition particle GTPase, SRP	RR_03768	ccrM,ctrA,gcrA
3879862	-	0.0294171	0.00892128	0.0260675	0.152972	0.930259	1	0.913094	0.349528	P	CCNA_03713		RNA polymerase sigma-54 factor rpoN		ctrA,sciP
3869142	-	0.11034	0.201254	1	0.884688	0.905015	0.451529	0.421471	0.589633	P	CCNA_03700		large-conductance mechanosensitive channel		ccrM,ctrA
3786919	-	0.00433338	0.0753511	0.101374	0.478302	0.805739	1	0.597626	0.324916	P	CCNA_03630	y	hypothetical protein		ctrA,sciP
3720825	-	1	0.22076	0	0	0.613363	0.415016	0.962645	0.657537	P	CCNA_03993		NEW		ctrA,gcrA,sciP
3578625	-	0.325659	0.0598322	0.0219677	0.0461542	0.348738	0.51235	1	0.618825	P	CCNA_03410		peptidoglycan-specific endopeptidase, M23 family		ccrM,ctrA
3547570	-	0.00579796	0.115765	0.586759	1	0.78693	0.762782	0.990948	0.966588	P	CCNA_03372		bacterioferritin-associated ferredoxin		ccrM,gcrA,sciP
3498737	-	0.267421	0.391799	0.246576	0.612481	0.651141	0.518426	1	0.820345	P	CCNA_03319		hypothetical protein		ccrM,sciP
3438213	-	0.0402568	0.390293	0.269775	0.597003	0.919291	1	0.404265	0.649037	P	CCNA_03268		diguanylate receptor protein dgrB		ctrA,sciP
3294538	-	0.548044	0.699105	0.30695	0.564142	0.655333	1	0.985476	0.875344	P	CCNA_03142	y	RNA polymerase sigma factor rpoD	RR_03142	ccrM,dnaA,gcrA
3279769	-	0.00208053	0.126014	0.0874568	1	0.311094	0.42538	0.268709	0.122097	P	CCNA_03130	y	cell cycle response regulator ctrA	RR_03130	ccrM,ctrA,gcrA,sciP
3279737	-	0.00978759	0.124596	0.227708	1	0.785648	0.769803	0.190395	0.181023	P	CCNA_03130	y	cell cycle response regulator ctrA		ctrA,gcrA,sciP
3279712	-	0.0116382	0.0156343	0.0112084	0.134353	0.57378	1	0.62612	0.262585	P	CCNA_03130	y	cell cycle response regulator ctrA		ctrA,gcrA
3197729	-	0.0919379	0	0	0.0243469	0.517675	1	0.538566	0.118581	P	CCNA_03041		pilus assembly protein CpaB		ctrA,gcrA
3131862	-	1	0.304748	0.0850574	0.0541562	0.18068	0.293437	0.820624	0.729532	P	CCNA_02976		hypothetical protein		ctrA,dnaA
3082478	-	0.702283	0.1017	0.0501235	0.0747019	0.227958	0.376621	1	0.611446	P	CCNA_02922		hypothetical protein		ccrM,ctrA
3056212	-	0.00663811	0.00413255	0.0341748	0.204014	1	0.493293	0.903832	0.647963	P	CCNA_02901		methyl-accepting chemotaxis protein		ctrA,dnaA
3000314	-	0.551635	0.158481	0.0330029	0.0900212	0.276859	0.692351	1	0.934246	P	CCNA_02846		endopeptidase degP		ctrA,sciP
2998223	-	0.0572149	0.190865	0.993397	1	0.366903	0.168195	0.19152	0.295182	P	CCNA_02845		two-component response regulator		ccrM,dnaA
2944915	-	0.0855999	0.467086	0.786698	1	0.930311	0.51478	0.332927	0.302827	A	CCNA_02787		hypothetical protein		ccrM,dnaA
2940670	-	0.24622	0.340608	1	0.759671	0.863129	0.69509	0.826371	0.519205	N	CCNA_R0172		small non-coding RNA		dnaA,,gcrA
2889874	-	0.301362	0.368975	1	0.529778	0.561616	0.226191	0.271868	0.286697	P	CCNA_02726		putative acetyltransferase/acyltransferase		ccrM,gcrA
2885832	-	0.881162	0.136721	0.0499363	0.0868273	0.23077	1	0.708816	0.634336	AP	CCNA_02722		hypothetical protein		ctrA,dnaA
2818575	-	0.0778516	0.0606164	0.321174	0.405145	1	0.814783	0.629332	0.40776	P	CCNA_02664		flagellar assembly regulator fliX		ctrA,sciP
2800019	-	0.139379	0.243691	0.0517229	0.317765	0.644484	1	0.615761	0.558476	P	CCNA_02646		cell division protein mraZ	RR_02646	ctrA,sciP
2773216	-	0.00121655	0.624979	0.432823	1	0.572356	0.243187	0.146601	0.205028	P	CCNA_03971		NEW	RR_02623	ccrM,dnaA,gcrA
2773187	-	0	0.27937	0.296838	1	0.171472	0.223808	0.0169897	0.078556	I	CCNA_03971		NEW		ctrA,dnaA,gcrA
2666045	-	0.039784	0.0124003	0.0235025	0.0272433	0.412321	0.49144	0.990944	1	P	CCNA_02515		cytosolic protein	Gap_0066	ctrA,dnaA
2663299	-	0.0312992	0.255229	1	0.663085	0.739754	0.249449	0.232822	0.400702	P	CCNA_02512		polysaccharide autokinase-related protein hfsB		ctrA,gcrA
2663290	-	0.0129545	0.304168	0.46138	0.595336	1	0.255444	0.246839	0.224494	P	CCNA_02512		polysaccharide autokinase-related protein hfsB		ctrA,gcrA
2568784	-	1	0.605494	0.534104	0.609443	0.222828	0.668482	0.641963	0.553609	N	CCNA_R0058		tRNA-Phe	RR_99958	dnaA,gcrA
2560042	-	0.0366619	0.630617	0.804056	1	0.581067	0.416731	0.224989	0.409813	N	CCNA_R0163		small non-coding RNA		ccrM,ctrA,dnaA,gcrA
2546181	-	0	0	0.0314115	0.245776	1	0.985227	0.35957	0.199508	P	CCNA_02402		methyl-accepting chemotaxis protein		ccrM,ctrA,gcrA,sciP
2505113	-	0	0	0	0.30784	1	0.991013	0.34048	0.0749664	P	CCNA_02364		methyl-accepting chemotaxis protein		ctrA,sciP
2482715	-	0.998912	0.410486	0.0543954	0.0756646	0.377065	0.779568	0.94895	1	P	CCNA_02342		hypothetical protein		ccrM,ctrA
2409363	-	0.170239	0.0210675	0.0428229	0.0744583	0.634919	0.535966	1	0.25121	I	CCNA_02257		fliN family protein		ctrA,sciP
2397182	-	0.604829	0.1325	0.0425684	0.0535886	0.301075	0.669203	1	0.759482	P	CCNA_02248		hypothetical protein		ctrA,sciP
2396053	-	0.00315666	0.455438	1	0.785785	0.32191	0.253334	0.149693	0.461431	P	CCNA_02246	y	division plane positioning ATPase mipZ	RR_02246	ctrA,dnaA,,gcrA
2300568	-	0.0233681	0.00779546	0.0248486	0.245732	1	0.686705	0.603023	0.39931	P	CCNA_02141		flagellar fliL protein		ctrA,sciP
2300534	-	0.0791092	0.0742227	0.0481944	0.418991	0.51968	1	0.353079	0.102034	I	CCNA_02141		flagellar fliL protein		ccrM,ctrA,sciP
2279316	-	0.0701727	0.195386	0.0434287	0.313453	0.566782	1	0.447833	0.165373	P	CCNA_02125		polar development protein podJ		ctrA,gcrA,sciP
2279218	-	0.0535638	0.497084	1	0.797238	0.561372	0.334798	0.259033	0.348369	P	CCNA_02125		polar development protein podJ		ccrM,dnaA,gcrA
2237616	-	0.741354	0.090837	0.0256858	0.033496	0.127494	0.34498	0.73703	1	P	CCNA_02087		deoxyguanosinetriphosphate triphosphohydrolase		ctrA,sciP
2186903	-	0.548401	0.149111	0.14279	0.181434	0.381637	0.483642	1	0.724764	P	CCNA_02041	y	ATP-dependent endopeptidase clp, proteolytic subunit ClpP		ctrA,gcrA
2183585	-	0.856107	0.979507	1	0.914345	0.602007	0.357745	0.284204	0.19468	P	CCNA_02037		ATP-dependent endopeptidase Lon		dnaA,gcrA
2183530	-	0.0527611	0.0928929	1	0.360171	0.234732	0.0551474	0.117741	0.231878	P	CCNA_02037		ATP-dependent endopeptidase Lon		ccrM,dnaA,gcrA
2132225	-	0.0426773	0.023728	0.034666	0.0602759	0.320403	0.501832	1	0.122321	P	CCNA_01985		ABC transporter ATP-binding protein		ctrA,sciP
2097000	-	0.396265	0.0648601	0.0721971	0.0706124	0.370714	0.326607	1	0.681463	P	CCNA_01952	y	N-acetylmuramoyl-L-alanine amidase		ctrA,dnaA
2044398	-	0.565963	0.0502861	0.0400727	0.0870959	0.538415	0.422185	1	0.782412	P	CCNA_01901		lipoprotein		ctrA,gcrA
1906818	-	1	0.0422388	0.00548531	0.00357662	0.0577398	0.0615403	0.236094	0.284523	P	CCNA_01779		hypothetical protein		ctrA,dnaA
1856264	-	0	0.0339742	0	0.197266	0.655371	0.759594	1	0.38031	P	CCNA_01727		methyl-accepting chemotaxis protein		ctrA,gcrA,sciP
1845497	-	0.992643	0.550357	1	0.305457	0.0832665	0.1565	0.383632	0.48637	AP	CCNA_03956		NEW		ccrM,gcrA
1812873	-	0.203405	0.839116	0.703772	1	0.893715	0.452799	0.391546	0.339119	P	CCNA_01685		hemimethylated DNA-binding protein yccV		ccrM,gcrA
1571956	-	0.974378	1	0.407549	0.622358	0.331187	0.438636	0.850291	0.43142	P	CCNA_03951		NEW		ccrM,gcrA
1544231	-	1	0.0795151	0	0.0563692	0	0.393699	0.242457	0.301238	P	CCNA_01426		chemotaxis receiver domain protein cheYIII		ccrM,ctrA
1481752	-	1	0.126174	0	0.0117263	0.175454	0.223461	0.704063	0.437863	P	CCNA_01365		aspartyl protease perP	Gap_0041	ccrM,ctrA,dnaA
1422126	-	0.120403	1	0.604957	0.641642	0.242292	0.148878	0.15235	0.0640389	P	CCNA_01296		hypothetical protein		ccrM,ctrA,dnaA
1406957	-	0.0615849	0.0459543	0.138225	0.192272	0.52319	0.704155	1	0.699554	P	CCNA_01280		hypothetical protein		ctrA,sciP
1404909	-	0.505663	0.107207	0.0345318	0.0897574	0.323144	0.704609	1	0.664198	P	CCNA_01278		histidine phosphotransferase domain protein		ctrA,sciP
1085133	-	0.00369996	0	0.036065	0.423281	1	0.730921	0.718341	0.133621	P	CCNA_01003		flagellar biosynthesis protein FliO		ctrA,sciP
1085109	-	0	0	0	0.106878	0.144286	1	0.176914	0.12394	P	CCNA_01003		flagellar biosynthesis protein FliO		ctrA,sciP
954035	-	0.464916	0.0622862	0.0272995	0.039556	0.170548	0.392999	1	0.473615	IP	CCNA_00875		Flp/Fap pilin component protein		ccrM,ctrA
938895	-	0.409351	0.211838	0.112542	0.26684	0.872068	0.444322	0.965036	1	P	CCNA_00860		hypothetical protein		ctrA,gcrA
841781	-	0.249632	0.0529004	0	0.0476837	0.286753	0.591886	1	0.492635	P	CCNA_00780		N-formylglutamate deformylase		ctrA,dnaA,gcrA,sciP
804886	-	0.104883	1	0.897997	0.972871	0.546227	0.179995	0.506066	0.711728	I	CCNA_00747		cyclic-di-GMP phosphodiesterase, flagellum assembly factor TipF		ccrM,gcrA
757263	-	0.0139667	0.348793	0.605062	1	0.565707	0.410275	0.227987	0.240633	N	CCNA_R0116		small non-coding RNA		ctrA,gcrA
399736	-	0.00605559	0.00202009	0.0118052	0.0282237	0.269745	0.707792	1	0.495701	P	CCNA_00382	y	adenine-specific methyltransferase ccrM	RR_00382	ccrM,ctrA,dnaA,sciP
96410	-	0.462307	0.592404	0.166531	0.619451	0.642815	0.86755	1	0.864766	P	CCNA_00086		NAD-specific glutamate dehydrogenase		ctrA,sciP
85007	-	1	0.016905	0.0109768	0.0811154	0.349452	0.648853	0.678523	0.604227	P	CCNA_00081		hypothetical protein		ccrM,ctrA,sciP
182	-	0.174781	0.0489506	0.00635694	0.146454	0.57612	1	0.560316	0.377961	N	CCNA_R0094		small non-coding RNA		ctrA,dnaA,gcrA
4902	+	0.821157	0.858495	0.631907	0.58266	0.639107	0.184801	0.832949	1	P	CCNA_00007	y	SSU ribosomal protein S20P	RR_00007	dnaA,gcrA
5481	+	0.945766	1	0.50603	0.561021	0.272183	0.235477	0.413853	0.451164	P	CCNA_00008	y	chromosomal replication initiator protein DnaA	RR_00008	dnaA,gcrA
49062	+	0.781803	1	0.478499	0.849327	0.490639	0.331378	0.729646	0.705072	P	CCNA_00045	y	inorganic pyrophosphatase	RR_00045	ccrM,gcrA
370413	+	0.2238	0.0361387	0.0571457	0.102602	0.432489	0.525127	1	0.511121	P	CCNA_00354	y	hypothetical protein	RR_00354	ctrA,sciP
373496	+	0.0420541	0.471528	0.637649	0.999825	0.456047	1	0.604794	0.474106	P	CCNA_00357		secretory tripeptidyl aminopeptidase		ccrM,ctrA,dnaA
443054	+	0.0399886	0.0200099	0.0389786	0.0282392	0.300218	1	0.583023	0.1788	P	CCNA_00437		methyl-accepting chemotaxis protein		ctrA,sciP
445497	+	0.108299	0.0357039	0.0281351	0.122398	0.601213	0.753649	1	0.551819	P	CCNA_00439		methyl-accepting chemotaxis protein		ccrM,ctrA,gcrA
455289	+	0.284877	0.735292	0.456046	1	0.577616	0.489024	0.329466	0.286079	I	CCNA_00450		cheE protein		ccrM,dnaA
455306	+	0.394695	0.458799	0.265738	0.456883	0.602825	1	0.997025	0.622787	IP	CCNA_00451		TonB-dependent receptor		ccrM,dnaA
492690	+	0.496708	0.14122	0.0183395	0.0876916	0.160087	1	0.613006	0.239435	A	CCNA_00475		bacterial conjugation protein, ATP binding domain trwB		ctrA,dnaA
539742	+	0.195453	0.210713	0.58084	0.858449	0.763514	0.633432	1	0.31153	P	CCNA_00526		hypothetical protein		dnaA,sciP
749125	+	0.353927	0.125297	0.0214425	0.0907916	0.296053	0.704931	1	0.591281	P	CCNA_00692		PAS-family GGDEF/EAL protein		ctrA,sciP
749172	+	0.483488	0.157354	0.0287363	0.224844	0.41315	0.963718	1	0.689507	I	CCNA_00692		PAS-family GGDEF/EAL protein		ccrM,ctrA
783796	+	0.444009	0.0828203	0.0439993	0.0869362	0.217711	0.644666	1	0.568799	P	CCNA_00728		hypothetical protein		ctrA,dnaA,sciP
841804	+	0.663022	0.0724554	0.111427	0.0774974	0.400505	0.301101	1	0.896442	P	CCNA_00781		two-component receiver protein cpdR		ctrA,dnaA,gcrA
1026914	+	0	0	0	0.278732	0.491493	1	0.165951	0.0327913	IP	CCNA_00950		flagellar M-ring protein FliF		ctrA,sciP
1081955	+	0.102666	0.134614	0.16322	0.46292	0.590791	1	0.387156	0.186943	P	CCNA_00999		hypothetical protein		ccrM,gcrA
1233463	+	0.00644509	0	0	0.295841	1	0.558294	0.39313	0.12931	P	CCNA_01129		flagellar biosynthesis protein FliQ		ctrA,sciP
1245181	+	0.0755232	0.51963	0.644137	1	0.189	0.27752	0.358141	0.340933	I	CCNA_01141		RecA protein (RecA has m engineered deletion)		ccrM,dnaA
1272526	+	0	0.102695	0.318824	0.554359	0.857064	1	0.841557	0.463233	P	CCNA_01163		ice nucleation protein		gcrA,sciP
1301925	+	0.389183	0.19648	0.355247	0.639748	1	0.56018	0.421177	0.570796	P	CCNA_01182		glutathione S-transferase		ccrM,gcrA
1301937	+	1	0.553128	0.162874	0.887718	0.688356	0.683158	0.986717	0.96375	P	CCNA_01182		glutathione S-transferase		ccrM,gcrA
1302007	+	0.185807	0.34568	0.522444	0.590463	0.590177	1	0.526282	0.0737392	I	CCNA_01182		glutathione S-transferase		ccrM,gcrA
1442938	+	0.123898	0.425746	0.789412	1	0.800102	0.654298	0.667621	0.509981	I	CCNA_01327	y	adenylate kinase/nucleoside-diphosphate kinase		ccrM,gcrA
1487459	+	1	0.947093	0.407786	0.719049	0.324214	0.287226	0.49842	0.33768	P	CCNA_01373		hypothetical protein		ccrM,dnaA
1509067	+	0.2213	0.131829	0.231118	0.582694	0.84654	1	0.768997	0.581736	P	CCNA_01391		radical SAM superfamily protein		ctrA,sciP
1534631	+	0.118614	0.811667	0.44172	1	0.853972	0.567918	0.350216	0.138081	P	CCNA_01417	y	5-aminolevulinic acid synthase		ccrM,gcrA
1572588	+	0.204924	0.0177285	0.0663061	0.0684536	0.485166	0.538924	1	0.701896	P	CCNA_01465		methyl-accepting chemotaxis protein		ctrA,sciP
1634129	+	0.00376977	0.0314392	0.192914	0.331437	1	0.824501	0.273408	0.0810369	P	CCNA_01525		flagellar biosynthesis repressor flbT		ccrM,ctrA,gcrA,sciP
1634209	+	0.551174	0.199399	0.0334165	0.076846	0.347599	1	0.851912	0.611624	P	CCNA_01525		flagellar biosynthesis repressor flbT		ctrA,sciP
1639346	+	1	0.234664	0.0197316	0.12008	0.309017	0.373713	0.754406	0.466485	P	CCNA_01532		regulatory protein flaY		ccrM,ctrA,gcrA
1643621	+	0.196912	0.736021	1	0.840658	0.473802	0.307194	0.288676	0.519605	P	CCNA_01535	y	single-strand DNA binding protein	RR_01535	ctrA,dnaA
1923470	+	0.606154	0.0792237	0.0661392	0.124583	0.701858	1	0.847953	0.388962	P	CCNA_01797		septum formation initiator		ccrM,ctrA
2044466	+	0.431302	0.764796	1	0.993576	0.534435	0.3299	0.784945	0.504084	N	CCNA_R0043		tRNA-Ser	RR_99969	ctrA,gcrA
2072571	+	0.732465	0.110664	0.0655983	0.0813681	0.577719	0.938907	1	0.773782	P	CCNA_01926		two-component response regulator		ctrA,sciP
2123410	+	0.0476067	0.131742	0.11601	0.362168	0.476547	1	0.598797	0.360973	P	CCNA_01979		LexA repressor		ctrA,sciP
2304546	+	0.79251	0.141164	0.00476847	0.0580384	0.181188	0.442939	1	0.822785	P	CCNA_02147		hypothetical protein		ctrA,dnaA
2434068	+	0.0400018	0.480399	0.584873	1	0.580615	0.658528	0.714141	0.591614	N	CCNA_R0159		small non-coding RNA		ccrM,gcrA
2470342	+	0.096435	0.955786	0.71736	1	0.124476	0.0931039	0.3851	0.298514	P	CCNA_02328	y	gcrA protein	RR_02328	ctrA,dnaA,
2502371	+	0.0324891	0.215385	1	0.535037	0.448267	0.154828	0.234744	0.390382	P	CCNA_02363		hypothetical protein		ccrM,dnaA
2551997	+	1	0.0971865	0.0922915	0.0246881	0.0200494	0.0787918	0.469721	0.447152	P	CCNA_02409		hybrid sensor histidine kinase/receiver protein		ctrA,dnaA
2671671	+	0.0406183	0.24628	0.770445	0.869822	1	0.651893	0.617356	0.545603	P	CCNA_02522		hypothetical protein		ctrA,sciP
2696954	+	0.0739265	0.377468	1	0.994029	0.721132	0.509152	0.437683	0.402154	IP	CCNA_02549		glucokinase		ccrM,gcrA
2870361	+	0.115891	0.0203215	0.011586	0.0793219	0.331664	0.452848	1	0.511027	P	CCNA_02711		holdfast attachment protein hfaA		ctrA,gcrA
2899829	+	0.0188809	0.354293	0.64414	1	0.567	0.732659	0.421345	0.357169	A	CCNA_03974		NEW		dnaA,gcrA
3118708	+	0.364534	0.035592	0.0519989	0.0753445	0.333753	0.585472	1	0.785914	P	CCNA_03983		NEW		ctrA,dnaA
3188051	+	0.0165025	0	0.0631937	0.239734	1	0.569676	0.573446	0.206767	P	CCNA_03033		tetratricopeptide repeat family protein		ccrM,ctrA,sciP
3198994	+	0.030798	0.0124282	0.00484196	0.130494	0.406497	1	0.918967	0.409189	P	CCNA_03044		CpaC-related secretion pathway protein		ctrA,dnaA,,sciP
3240415	+	1	0.786175	0.310427	0.175421	0.0159397	0.224691	0.397989	0.251934	P	CCNA_03091		hypothetical protein		ccrM,dnaA,gcrA
3268034	+	1	0.1221	0.0225579	0.0221918	0.121926	0.399026	0.713781	0.444489	P	CCNA_03120		chemotaxis protein cheW		ctrA,dnaA,
3282792	+	0.00647943	0.00135094	0.0210526	0.21048	0.69319	1	0.554277	0.232142	P	CCNA_03135		flagellum-specific ATP synthase fliL		ccrM,ctrA,sciP
3284112	+	0.570479	0.0819301	0	0.0547697	0.556391	0.267515	1	0.764697	IP	CCNA_03136		flagellar export protein FliJ		ccrM,ctrA
3413676	+	0.285689	0.0664913	0	0.0563021	0.532052	1	0.845114	0.0685542	P	CCNA_03247		methyl-accepting chemotaxis protein		ctrA,sciP
3484361	+	0.672632	0.364666	0.551808	1	0.727904	0.480412	0.214942	0.297824	P	CCNA_03308		hypothetical protein		ctrA,gcrA
3544502	+	0.0275138	0.035462	0.0487615	0.100681	0.2316	1	0.909828	0.563491	P	CCNA_03367		chemotaxis receiver domain protein cheYIII		ctrA,sciP
3566429	+	0.0738466	0.0675467	0	0.161493	0.542486	1	0.68576	0.131092	P	CCNA_03395		two-component receiver domain protein		ctrA,gcrA,sciP
3572550	+	0.22017	0.181458	0.138865	0.257913	0.894536	0.630484	1	0.810716	P	CCNA_03404		regulator of CtrA degradation rcdA		ctrA,sciP
3750260	+	0.0786701	0.196829	0.383415	1	0.516796	0.335337	0.899742	0.304404	P	CCNA_03598	y	two-component sensor histidine kinase divL	RR_03598	ccrM,gcrA,sciP
3968733	+	0.357012	0.112936	0	0.031297	0.135556	0.804864	1	0.465763	P	CCNA_03803		cellulose biosynthesis protein CelD		ctrA,sciP
3971028	+	0.345117	0.644046	0.509125	1	0.615796	0.593258	0.552581	0.295422	P	CCNA_03806		outer membrane lipoprotein		dnaA,gcrA
3987216	+	1	0.172946	0.157216	0.317294	0.236414	0.186949	0.262238	0.586449	N	CCNA_R0199		small non-coding RNA		dnaA,gcrA
4005960	+	0.0301741	0.563685	1	0.946088	0.437965	0.305135	0.363615	0.238698	I	CCNA_03839		acylamino-acid-releasing enzyme		ccrM,dnaA
