# Supplementary material for: The Global Regulatory Architecture of Transcription during the Caulobacter Cell Cycle
Source: PLoS Genet. 2015 Jan 8;11(1):e1004831. doi: 10.1371/journal.pgen.1004831 (PMC4287350; doi:10.1371/journal.pgen.1004831)
Supplement: S14 Dataset — Cell cycle-regulated TSSs with enriched SigT motif (S5 Fig.). (XLSX) [file pgen.1004831.s024.xlsx]

## Sheet: Summary
Dataset S14
Column fields	Description
TSS location	Location (in genomic coordinates) of TSS
strand	Chromosomal strand of TSS
category	Indicates categorization of TSS (P: primary; A: antisense; N: noncoding; I: internal; IP: primary and internal to upstream CDS; AP: primary and antisense to upstream CDS. (see Figure 1B)
CCNA	CCNA # of CDS that corresponds to TSS
motif location	Location (with respect to TSS) of the 5' nuceotide of motif sequence
p-value	p-value of motif sequence (from MEME output)
motif strand	Chromosomal strand of motif sequence
motif sequence	sequence of motif orientated in the same direction as TSS
annotation	annotation of CDS
0 min	Cell cycle TSS activity (1 = maximum) at time point 0 minutes
20 min	Cell cycle TSS activity (1 = maximum) at time point 20 minutes
40 min	Cell cycle TSS activity (1 = maximum) at time point 40 minutes
60 min	Cell cycle TSS activity (1 = maximum) at time point 60 minutes
80 min	Cell cycle TSS activity (1 = maximum) at time point 80 minutes
100 min	Cell cycle TSS activity (1 = maximum) at time point 100 minutes
120 min	Cell cycle TSS activity (1 = maximum) at time point 120 minutes
140 min	Cell cycle TSS activity (1 = maximum) at time point 140 minutes

## Sheet: Dataset S14
TSS location	strand	category	CCNA	motif location	p-value	motif strand	motif sequence	annotation	0 min	20 min	40 min	60 min	80 min	100 min	120 min	140 min
3834178	-	P	CCNA_03674	-33	2.23e-06	-	GAACCCTAGCGCCAAGCTCGGCGTT	hypothetical protein	0.121257	0.301907	1	0.2454	0.18398	0.0883527	0.0932036	0.140013
3830759	-	P	CCNA_03669	-34	6.72e-08	-	GGAACCCTGATCCGTCGGGGCCGTT	outer membrane protein	0.177005	1	0.666017	0.28064	0.0943077	0.119063	0.0603122	0.114559
3744802	-	P	CCNA_03590	-33	6.24e-06	-	GGAACCGGGTACGGAAAACCACGTT	hypothetical protein	0.363613	0.373234	1	0.396607	0.318498	0.102537	0.199861	0.33355
3742209	-	P	CCNA_03587	-40	2.04e-07	-	GGAACCGCGCTTCGCCGCTGGCGTT	entericidin B-like protein	0.144708	0.891919	1	0.575011	0.206291	0.060106	0.0682809	0.166524
3122848	-	A	CCNA_02967	-34	5.32e-05	-	GAACCGGAGGGATGAGCCAGGCGCT	PAS-family sensor histidine kinase	0.227592	1	0.367446	0.209975	0.072643	0.107447	0.05457	0.0924587
2733390	-	P	CCNA_03970	-33	6.87e-06	-	GGAACAGGCAGCGCCCGGAGCCGTT	NEW	0.162094	0.651963	1	0.58683	0.0513476	0.275049	0.123629	0.211714
1881662	-	I	CCNA_01754	-34	1.19e-05	-	GGAACTGATGGCGCCGTTGGGCTCT	transglycosylase associated protein	0.273471	1	0.786021	0.326819	0.017548	0.0577175	0.0625922	0.0844118
1536615	-	P	CCNA_01418	-35	2.18e-08	-	GGAACCACTCGAGATGTTGCGCGTT	transcriptional regulator	0.496127	1	0.857476	0.383733	0.156564	0.169619	0.157903	0.319481
1510140	-	A	CCNA_01391	-34	0.00011	-	GGAACCACTTCGCTCGAAAAATGCT	radical SAM superfamily protein	0.369329	0.710145	1	0.130407	0.179717	0.20508	0.0228942	0.264643
863009	-	P	CCNA_00798	-33	5.32e-05	-	GCAACTTCGATCGTCATCCCGCGCT	ABC transporter, ATP-binding protein cydC	0.26704	1	0.663499	0.432624	0.0524139	0.116984	0.116848	0.0540277
639777	-	A	CCNA_00603	-32	6.87e-06	-	GGAACGCCCCCAGCATCGCGCCGTT	integral membrane protein	0.434654	0.873187	1	0.215313	0.129569	0.0774171	0.138364	0.140703
299340	-	P	CCNA_00287	-33	5.14e-06	-	GGAACTCGACCGGATCAGATACGTT	photosensory histidine protein kinase LovK	0.373185	0.941725	1	0.892718	0.503138	0.259083	0.270428	0.516261
273656	+	P	CCNA_00261	-29	0.000457	+	TGAACCGAGCGGCTTTGGTAGGGTA	ribonucleoside-diphosphate reductase subunit beta	0.380191	0.568718	1	0.434688	0.317147	0.141924	0.296276	0.228319
294645	+	P	CCNA_00282	-33	1.79e-06	+	GGAACCTGCGCCGTGGTGCTCCGTT	conserved cell surface protein	0.173527	1	0.355201	0.165431	0.130277	0.0918211	0.0348515	0.0656518
513852	+	I	CCNA_00496	-34	3.59e-07	+	GGAACGATTGGACGCCGAGTACGTT	threonyl-tRNA synthetase	0.296141	1	0.66904	0.241671	0.149188	0.0697212	0.0690351	0.0548627
547379	+	P	CCNA_00535	-33	3.59e-07	+	GGAACCCCCGTCCGTCGCCCGCGTT	hypothetical protein	0.448547	1	0.401652	0.195918	0.133819	0.171621	0.0982726	0.112515
1067818	+	P	CCNA_00987	-33	2e-06	+	GAACCCGAACAAGGCCGCCGCCGTT	hypothetical protein	0.194833	1	0.837341	0.284787	0.127274	0.149787	0.0924887	0.178302
1697598	+	P	CCNA_01581	-36	0.000132	+	ATAACCAAGCTCTGGTTCACCTGTT	hypothetical protein	0.296155	1	0.633676	0.428481	0.433835	0.059456	0.161194	0.236019
1722112	+	P	CCNA_01601	-34	0.000157	+	GAAACTTTACCGCAGGCCTGGCCGT	hypothetical protein	0.0781275	1	0.794045	0.267452	0.0834521	0.0347309	0.043587	0.0892987
2782082	+	P	CCNA_02632	-34	1.27e-06	+	GCAACGAAGTAAGGTCCGGGCCGTT	SOUL domain heme-binding protein	0.323774	0.531881	1	0.31824	0.124365	0.0553372	0.125183	0.211068
3045964	+	A	CCNA_02895	-33	1.43e-08	+	GGAACCACACGCCCCGGGTTCCGTT	TonB-dependent receptor	0.417361	0.805034	1	0.214874	0.169214	0.132973	0.0858534	0.204497
3132046	+	P	CCNA_02977	-34	1.3e-07	+	GGAACCTTCGCCGCTGCGGGCCGTT	RNA polymerase ECF-type sigma factor sigU	0.296729	0.507314	1	0.205925	0.279072	0.119493	0.109245	0.175365
3441211	+	P	CCNA_03272	-44	5.67e-06	+	GGAACGTCAATCCAAGCCTTACCTT	Two-component sensor histidine kinase	0.569328	0.127181	0.571718	0.40757	0.489273	0.458876	1	0.97505
3736878	+	P	CCNA_03579	-33	3.08e-06	+	AGAACTAATCGGCGCGCGGCGAGTT	hypothetical protein	0.237649	0.591335	1	0.365909	0.250239	0.0794057	0.153594	0.297025
3744910	+	P	CCNA_03591	-35	2.77e-06	+	GGAACCGTCGAGTTGAGCGGGCGTT	hybrid sigma factor/two-component receiver protein phyR	0.295053	1	0.503951	0.325036	0.165904	0.118652	0.116817	0.154429
3837865	+	P	CCNA_03678	-35	3.99e-05	+	GGAACCAATCACAGCGCCGTGATGT	hypothetical protein	0.256479	0.741517	1	0.652033	0	0	0.114471	0.0882142
