# Supplementary material for: The Global Regulatory Architecture of Transcription during the Caulobacter Cell Cycle
Source: PLoS Genet. 2015 Jan 8;11(1):e1004831. doi: 10.1371/journal.pgen.1004831 (PMC4287350; doi:10.1371/journal.pgen.1004831)
Supplement: S16 Dataset — Putative antisense TSSs identified by global 5′ RACE without secondary verification. (XLSX) [file pgen.1004831.s026.xlsx]

## Sheet: Summary
Dataset S16
Column fields	Description
TSS location	Location (in genomic coordinates) of antisense TSS identified
strand	Chromosomal strand of TSS
0 min	Normalized sequencing read at time point 0 minutes
20 min	Normalized sequencing read at time point 20 minutes
40 min	Normalized sequencing read at time point 40 minutes
60 min	Normalized sequencing read at time point 60 minutes
80 min	Normalized sequencing read at time point 80 minutes
100 min	Normalized sequencing read at time point 100 minutes
120 min	Normalized sequencing read at time point 120 minutes
140 min	Normalized sequencing read at time point 140 minutes
+TAP	Normalized sequencing read in +TAP library
-TAP	Normalized sequencing read in -TAP library
cell cycle-regulated	Describes if TSS is cell cycle-regulated (yes/no)
average RNA-seq coverage (0-38bp downstream of TSS)	average RNA-seq read coverage per bp in the region 0-38bp downstream of TSS as measured by Schrader et al, 2014
category	Indicates categorization of TSS (P: primary; A: antisense; N: noncoding; I: internal; IP: primary and internal to upstream CDS; AP: primary and antisense to upstream CDS. (see Figure 1B)
CCNA	CCNA # of CDS that corresponds to TSS
annotation	annotation of CDS

## Sheet: Dataset S16
TSS location	strand	0 min	20 min	40 min	60 min	80 min	100 min	120 min	140 min	+TAP	-TAP	cell cycle-regulated	average RNA-seq coverage (0-38bp downstream of TSS)	category	CCNA	annotation
4026250	-	31.1878	47.2288	34	27.82	25.6738	18.3366	21.0627	26.4643	109.078	33.1	no	7	A	CCNA_03865	leucyl-tRNA synthetase
4022132	-	18.4665	19.1653	32	16.0835	45.6994	16.6477	13.7365	21.8772	38.2587	12	no	9.7895	A	CCNA_03858	protein translocase subunit secB
3919013	-	10.2591	9.92489	7	14.7794	11.2965	6.27304	10.5313	12.7029	46.3952	0.1	no	4.8421	A	CCNA_03749	2-hydroxy-6-oxo-6-phenylhexa-2,4-dienoate hydrolase
3845362	-	5.53994	2.7379	9	9.56316	4.10781	8.2032	1.37365	11.2914	61.0499	0.1	no	9.3158	A	CCNA_03684	carbonic anhydrase
3752974	-	23.596	15.4007	18	19.1264	68.8058	21.7144	12.8207	15.1729	153.042	11.1	no	4.2368	A	CCNA_03599	aspartate-semialdehyde dehydrogenase
3735477	-	11.4902	5.81804	5	7.38971	13.3504	3.86033	6.41037	2.82286	34.9997	16	no	1.1053	A	CCNA_03578	ATP-dependent DNA helicase recQ
3640479	-	21.9546	14.374	38	16.0835	30.2951	4.1016	16.4838	10.2329	32.5609	13	no	4.9474	A	CCNA_03475	homoserine kinase
3537354	-	24.0064	3.25126	28	13.91	43.132	6.51431	15.568	27.17	84.6613	8	no	6.9737	A	CCNA_03359	phosphoglycerate kinase
3467575	-	20.9287	5.64692	10	11.3019	15.4043	9.16829	5.4946	12.7029	34.1867	0.1	no	4.4211	A	CCNA_03296	transcriptional regulator, TetR family
3425998	-	48.218	67.7631	28	54.3361	23.6199	47.7716	45.7884	44.8129	137.575	15	no	9.0263	A	CCNA_03254	pectate lyase
3312113	-	12.1058	50.9934	18	18.2569	19.5121	10.8572	10.9892	6.70429	157.927	34	yes	5.8421	A	CCNA_03156	hypothetical protein
3286497	-	30.5722	11.8072	14	22.1691	43.132	13.0286	14.6523	17.9957	49.6543	24	no	6.6053	A	CCNA_03138	peroxidase/catalase katG
3282710	-	1.2311	3.5935	6	8.69378	5.64824	17.1302	1.83153	9.17429	34.9997	1	no	2.0526	A	CCNA_03134	predicted dienelactone hydrolase
3273063	-	98.693	116.361	71	57.3789	32.349	72.8638	40.7516	36.6972	121.294	66	yes	8.8421	A	CCNA_03126	non-hemolytic phospholipase C
3241339	-	7.79695	6.84475	10	7.38971	6.16171	4.34287	3.66307	16.2314	50.4672	9	no	4.9474	A	CCNA_03092	cytochrome P450 IVA5
3165988	-	120.032	40.0419	29	25.212	20.0256	34.9842	37.0886	47.2829	297.941	6.1	yes	8.0789	A	CCNA_03013	peroxiredoxin reductase (NAD(P)H) /NADH oxidase H2O2-forming
3111336	-	11.0799	9.75378	0	5.21627	0	9.16829	0.915767	5.99858	37.4458	1	no	5.9737	A	CCNA_02951	hypothetical protein
3061736	-	79.611	109.687	52	72.593	69.8328	91.6829	67.3089	60.3386	243.401	22	no	3.4737	A	CCNA_02906	acyltransferase family protein
3061697	-	25.6479	33.1971	66	41.7301	77.0214	75.759	21.5205	33.1686	160.366	2	yes	3.5789	A	CCNA_02906	acyltransferase family protein
3038419	-	17.2354	10.4383	3	11.3019	6.16171	10.1334	7.78402	2.47	61.8628	39	no	4.5789	A	CCNA_02891	beta-galactosidase
2950878	-	6.97622	12.6628	4	12.606	5.64824	12.3048	9.61556	2.47	53.7262	16	no	9.4211	A	CCNA_02792	TonB-dependent outer membrane receptor
2840523	-	2.05183	3.76462	2	7.38971	4.62129	11.0985	2.28942	1.05857	30.1148	12	no	7.6053	A	CCNA_02687	serine-pyruvate aminotransferase
2754107	-	13.3369	24.6411	0	15.6488	3.08086	12.7873	8.69979	11.2914	53.7262	0.1	no	3.9474	A	CCNA_02607	isocitrate dehydrogenase (NADP)
2715043	-	24.8271	11.6361	6	16.0835	9.75605	10.6159	12.8207	19.4072	72.4454	0.1	yes	2.9211	A	CCNA_02566	membrane alanine aminopeptidase
2696634	-	10.8747	12.8339	13	6.95502	10.783	11.0985	6.86826	5.29286	52.9133	5	no	8.0789	A	CCNA_02548	hypothetical protein
2674502	-	9.23323	20.8765	11	24.7773	20.539	32.5715	10.5313	13.4086	33.3738	0.1	no	2.8947	A	CCNA_02525	aspartate carbamoyltransferase
2651836	-	21.5442	40.2129	27	32.6017	28.2412	40.051	24.2678	16.5843	281.66	14.1	no	4.9474	A	CCNA_02502	type IV secretory pathway, VirB6 channel protein
2650762	-	9.84878	20.7054	32	33.471	22.593	10.1334	10.0734	24.3472	47.2155	18	yes	4.0526	A	CCNA_02501	type IV secretory pathway, VirB4 ATPase
2617588	-	2.66738	3.76462	3	2.17344	6.67519	10.3746	4.57884	4.23429	31.748	0.1	no	6.1053	A	CCNA_02473	cobalt-zinc-cadmium resistance protein czcA
2615049	-	3.07774	1.71119	4	3.47751	10.783	2.65398	2.7473	8.11572	34.9997	0.1	no	2.9211	A	CCNA_02472	cobalt-zinc-cadmium resistance protein czcB
2547315	-	43.0884	42.7797	3	19.9957	49.8072	27.7461	30.2203	30.3457	100.942	0.1	no	9.2105	A	CCNA_02403	ABC transporter permease protein
2453125	-	18.4665	9.58266	11	3.9122	1.02695	18.8191	9.61556	13.7614	60.2369	0.1	no	4.4737	A	CCNA_02307	arogenate dehydrogenase/Prephenate dehydrogenase
2420451	-	21.5442	17.4541	20	13.91	9.75605	0.482541	13.2786	21.8772	37.4458	12	yes	1.6842	A	CCNA_02267	hypothetical protein
2342256	-	267.969	188.915	215	202.13	231.064	297.969	198.264	192.307	316.667	163	no	3.8421	A	CCNA_02190	penicillin-binding protein
2330475	-	83.7146	41.4108	87	60.8564	75.9945	73.8288	63.6458	91.3901	102.568	24	no	7.1053	A	CCNA_02179	long-chain fatty acid transport protein precursor
2317653	-	27.4945	29.7747	40	20.8651	41.5916	36.4319	45.3305	27.8757	109.078	7	no	4.7632	A	CCNA_02163	hypothetical protein
2261641	-	22.7753	23.6144	15	23.4732	27.2142	22.4382	21.0626	24.7	58.6111	20	no	1.6842	A	CCNA_02112	D-cysteine desulfhydrase
2194079	-	65.2482	76.1479	68	66.0727	109.884	104.47	57.6933	45.5186	82.2152	25	no	4.8421	A	CCNA_02047	glutamine synthetase
2194016	-	30.5722	41.5819	32	30.4282	30.8086	42.4636	40.7516	22.5829	64.3089	18	no	8.5789	A	CCNA_02047	glutamine synthetase
2051934	-	51.0905	35.0794	55	29.9935	43.6455	23.162	33.8834	27.5229	78.1506	10	no	6.9737	A	CCNA_01906	allophanate hydrolase
2046943	-	19.2872	13.5184	26	12.1713	4.62129	33.7779	13.7365	16.9372	170.941	11	no	8.8684	A	CCNA_01905	urea carboxylase
2028733	-	16.825	15.7429	16	29.5588	16.4312	4.58414	13.2786	21.1714	105.014	35	no	8.8421	A	CCNA_01888	transcriptional regulator
2022098	-	2.46219	2.22455	13	13.0407	6.67519	5.30796	6.41037	4.23429	34.1867	4	no	1.7632	A	CCNA_01883	acyl-CoA dehydrogenase
2003538	-	12.9265	11.2938	2	16.9529	33.8894	27.7461	7.78402	8.46858	59.424	2	yes	8.0526	A	CCNA_01866	cation/multidrug efflux pump acrB4
1984732	-	28.5204	9.92489	33	36.9486	21.0525	24.3683	9.15767	4.58715	34.1867	8	yes	3.3158	A	CCNA_01852	major facilitator superfamily transporter
1957117	-	7.38658	5.13357	11	4.78158	4.10781	0	2.28942	6.70429	37.4458	0.1	no	5.1316	A	CCNA_01830	TonB-dependent receptor
1877056	-	2.87256	10.096	9	7.8244	9.75605	7.72066	7.78402	17.9957	50.4672	22	no	1.8421	A	CCNA_01749	acyl carrier protein
1832702	-	144.654	4.62021	35	24.7773	19.5121	16.889	16.4838	7.41001	30.1148	0.1	no	5.4737	A	CCNA_01700	nucleoside permease
1819207	-	7.79695	12.8339	16	7.38971	7.18867	41.4986	15.1102	8.11572	34.9997	0.1	no	4.7632	A	CCNA_01692	GMP synthase (glutamine-hydrolyzing)
1779926	-	9.84878	11.9783	16	13.0407	6.67519	14.9588	24.2678	21.1714	30.9277	0.1	no	8.9474	A	CCNA_01658	S-adenosylmethionine:tRNA ribosyltransferase-isomerase
1749440	-	8.20732	56.127	48	68.6809	70.3462	93.8543	37.0886	17.29	71.6325	0.1	yes	7.9211	A	CCNA_01629	signal peptidase I
1674968	-	6.36067	13.3473	8	14.7794	12.8369	17.3715	9.15767	12.7029	51.2801	0.1	no	4.8684	A	CCNA_01558	4-deoxy-L-threo-5-hexosulose-uronate ketol-isomerase
1620927	-	119.622	30.4592	108	62.5952	92.4257	40.0509	63.6458	46.5772	153.042	82	no	3.3947	A	CCNA_01511	sterol desaturase family protein
1609411	-	12.7213	7.87147	1	5.65096	14.3773	15.2001	7.78402	5.29286	87.913	15	no	4.8158	A	CCNA_01498	DNA-dependent DNA polymerase III subunit alpha
1574916	-	48.0128	43.9776	45	32.6017	53.915	57.1812	32.5097	39.1672	94.4311	18	no	0.9737	A	CCNA_01467	cytochrome cbb3 oxidase subunit I ccoN
1567960	-	5.53994	12.8339	18	19.1263	13.8639	8.68575	12.3629	8.46858	54.5392	9	no	5.0526	A	CCNA_01458	hypothetical protein
1558379	-	15.5939	14.5451	6	3.9122	7.70214	1.44762	2.7473	1.41143	55.3521	0.1	no	2.8421	A	CCNA_01446	putative aminotransferase aatC
1542280	-	5.33475	10.096	0	6.08565	8.7291	8.2032	11.4471	5.29286	34.9997	0.1	no	9.6842	A	CCNA_01425	H+ translocating pyrophosphatase
1542272	-	70.9933	2.56678	11	12.1713	3.59433	10.3746	9.15767	2.47	61.8628	14	no	9.1842	A	CCNA_01425	H+ translocating pyrophosphatase
1518379	-	17.4405	15.0585	16	16.9529	5.64824	33.0541	22.4363	21.5243	65.1218	1	no	5.1842	A	CCNA_01398	peptidyl-prolyl cis-trans isomerase
1460063	-	42.8832	17.6252	16	9.12847	29.2681	89.5114	31.1361	29.9929	30.1148	8	yes	6.6842	A	CCNA_01346	outer membrane protein
1425000	-	11.6954	10.2671	4	6.52033	11.2965	0	7.78402	15.1729	36.6329	16	no	8.0789	A	CCNA_01299	hypothetical protein
1389258	-	130.496	138.264	94	90.85	117.072	203.15	93.4083	97.3887	258.869	98.1	no	2.0789	A	CCNA_01262	cation/multidrug efflux pump, AcrB family
1334029	-	2.46219	19.6787	0	7.38971	6.16171	2.89525	6.86826	0.352857	81.4023	4	no	8.3158	A	CCNA_01207	two-component sensor histidine kinase
1296951	-	4.92439	6.67364	5	1.30407	11.2965	5.06668	7.32614	4.58715	34.1867	0.1	no	6.5	A	CCNA_01177	sulfite reductase (ferredoxin)
1174470	-	4.51402	13.1762	12	20.4304	2.0539	31.1239	10.9892	3.17572	86.2872	4	no	2.7895	A	CCNA_01069	methyltransferase
985065	-	31.1878	52.1913	66	59.5524	60.5902	74.7939	60.4406	36.3443	100.942	14	no	4.5	A	CCNA_00904	inositol ABC transport system, permease protein IatP
970706	-	59.503	65.1963	38	46.9464	109.884	48.0129	57.6933	33.5215	109.899	28	no	7.2105	A	CCNA_00892	phosphoenolpyruvate-protein phosphotransferase
824845	-	18.8768	34.9082	18	17.8222	20.539	20.508	10.9892	6.35143	165.251	58	no	1.9737	A	CCNA_00768	hypothetical protein
801263	-	50.6802	35.7638	47	39.5567	71.8867	49.4605	55.4039	52.5758	148.157	66	no	8.2632	A	CCNA_00743	NnrU family membrane protein
701777	-	25.2375	21.9032	10	18.2569	22.593	21.7144	22.4363	19.0543	43.9565	8	no	7.6579	A	CCNA_00651	nitrite reductase (NAD(P)H) catalytic subunit/assimilatory nitrate reductase electron-transfer subun
695313	-	22.3649	17.6252	22	42.5995	62.1306	32.5715	25.1836	17.6429	74.0787	3	yes	8.3421	A	CCNA_00644	hypothetical protein
663228	-	5.53994	6.67364	5	14.3447	2.0539	9.16829	12.8207	6.70429	39.0716	17	no	2.8421	A	CCNA_00619	succinylarginine dihydrolase
661531	-	30.3671	17.1119	1	12.606	7.18867	11.0985	9.15767	5.64572	35.8126	0.1	no	5.6842	A	CCNA_00617	arginine N-succinyltransferase, subunit beta
547471	-	17.8509	13.005	14	20.8651	27.2142	24.6096	18.7732	15.1729	40.6974	8	no	8.2895	A	CCNA_00535	hypothetical protein
527880	-	42.678	56.9826	83	84.7643	151.989	84.4447	95.2398	91.7429	52.1004	8	yes	7.3158	A	CCNA_03885	NEW
512155	-	8.20732	22.9299	16	23.0385	34.9164	13.2699	25.6415	23.6414	35.8126	23	no	2.9737	A	CCNA_00495	cytosolic protein
509901	-	48.0128	16.2563	50	33.9057	29.2681	25.0922	33.8834	39.52	34.9997	6	no	4.7632	A	CCNA_00492	cysteinyl-tRNA synthetase
453333	-	15.1835	7.35811	13	22.6038	24.1334	8.92702	16.0259	13.4086	37.4458	9	no	8	A	CCNA_00447	chemotaxis protein cheD
401670	-	17.6457	26.5234	3	15.2141	13.8639	10.3746	14.1944	9.17429	61.8628	0.1	no	2.4211	A	CCNA_00385	multidrug resistance protein
386007	-	31.393	35.5927	12	21.2998	23.1064	23.162	15.568	12.35	71.6325	22	no	4.5526	A	CCNA_00369	magnesium and cobalt efflux protein corC-like protein
371334	-	8.82286	9.58266	9	9.99785	14.8908	6.75558	14.6523	4.58715	34.9997	2	no	5.7632	A	CCNA_00355	hypothetical protein
369812	-	20.5183	10.7805	20	18.6916	9.24257	28.7112	8.24191	25.4057	33.3738	8	no	3.9474	A	CCNA_00353	O-antigen acetylase
306603	-	8.20732	4.10685	3	7.8244	17.9717	0.723812	3.20519	9.17429	43.1436	0.1	no	4.7105	A	CCNA_00292	phosphate transport system permease protein pstC
229068	-	17.8509	14.2029	9	2.17344	15.9178	7.96193	5.95249	11.2914	48.8414	11	no	9.2895	A	CCNA_00212	N-carbamoylputrescine amidase
190407	-	17.8509	28.748	56	27.3854	65.2115	48.2541	21.5205	41.6372	46.3952	22	no	7.1053	A	CCNA_00174	type II secretion pathway protein F
116372	-	17.0302	32.5126	9	34.7751	20.539	36.6731	17.8575	32.11	118.848	65	no	2.1316	A	CCNA_00105	MarC family integral membrane protein
647	-	42.678	27.7213	26	23.0385	34.4029	18.3366	21.9784	28.2286	34.1867	17	no	4.7632	A	CCNA_00001	ATP/GTP-binding protein
20679	+	6.56585	9.75378	15	12.606	14.8908	11.8223	8.24191	20.4657	107.452	39	no	4.1282	A	CCNA_03911	NEW
25792	+	14.568	24.47	20	16.9529	44.6724	42.4636	12.3629	11.9972	53.7262	0.1	yes	5.0769	A	CCNA_00025	transporter
55459	+	54.1683	43.122	80	82.1562	77.0214	39.5684	55.8618	63.8672	113.15	27	no	4.6154	A	CCNA_00052	predicted metal-dependent hydrolase
155738	+	15.5939	27.7213	50	32.167	64.1845	31.1239	41.2095	52.2229	66.7477	1	no	1.4359	A	CCNA_00143	tetrapyrrole (corrin/porphyrin) methylase family protein
196634	+	4.30884	12.3206	17	6.08565	17.9717	8.44448	5.03672	2.11714	34.1867	0.1	no	1.2564	A	CCNA_00183	type II secretory pathway, prepilin signal peptidase
265442	+	28.7256	33.5393	21	40.8608	16.4312	23.162	22.8942	23.9943	105.014	9	no	7.7436	A	CCNA_00252	multimodular transpeptidase-transglycosylase PBP 1A
430118	+	8.00213	10.2671	1	19.1263	9.75605	6.27304	12.3629	23.9943	81.4023	20	no	4.1026	A	CCNA_00416	hypothetical protein
622401	+	2.25701	7.18699	7	4.78158	18.4851	4.34287	8.69979	10.2329	37.4458	0.1	no	7.641	A	CCNA_00592	hypothetical protein
626269	+	5.9503	12.6628	3	5.21627	14.3773	7.23812	10.0734	7.76286	49.6543	7	no	1.7436	A	CCNA_00594	hypothetical protein
779511	+	289.923	280.292	95	215.606	165.339	123.772	170.791	186.661	915.822	81	yes	8.359	A	CCNA_00721	chaperonin GroEL
803427	+	45.3454	30.4592	84	47.8158	72.9136	56.9399	58.1512	57.8686	46.3952	12	no	4.3077	A	CCNA_00746	ADA regulatory protein/O6-methylguanine-DNA
808167	+	11.0799	2.22455	35	13.0407	2.56738	8.92702	11.4471	10.2329	35.8126	7	no	8.9231	A	CCNA_00750	transcriptional regulator
835585	+	17.0302	15.4007	14	8.25909	21.0525	63.9367	5.03672	7.41001	33.3738	16	no	5.8718	A	CCNA_00777	PAS family GGDEF/EAL protein
880248	+	45.961	25.6678	64	49.5545	62.1306	47.2891	65.9352	45.5186	121.287	37	no	5.4359	A	CCNA_00817	L-sorbosone dehydrogenase
881965	+	19.6976	58.8649	29	40.4261	94.9931	65.1431	21.0626	22.9357	161.179	25	yes	5.1026	A	CCNA_00818	glutathione S-transferase
923532	+	5.12957	6.50252	3	10.8672	3.08086	13.2699	4.12095	9.52715	40.6974	17	no	8	A	CCNA_00850	cation/multidrug efflux pump acrB2
944778	+	9.84878	9.41154	10	12.1713	22.0795	9.65083	9.15767	6.35143	41.5104	27	yes	5.7436	A	CCNA_00866	fumarylacetoacetate hydrolase family protein
1039296	+	34.0604	6.16028	29	7.38971	49.8072	10.1334	10.0734	14.1143	54.5392	2	no	2.2308	A	CCNA_00963	organic hydroperoxide resistance protein
1063073	+	13.7472	19.6786	10	17.8223	21.0525	41.4985	17.8575	29.2872	114.776	4.1	no	6.1026	A	CCNA_00983	hybrid sensor histidine kinase/receiver protein
1072844	+	76.9436	91.5486	76	65.2033	77.0214	132.699	55.4039	56.4572	170.136	3	no	8.2308	A	CCNA_00992	hypothetical protein
1084658	+	35.2915	41.753	8	20.4304	34.9164	29.435	23.81	34.2272	36.6329	23	no	2.0769	A	CCNA_01002	flagellar biosyntheis protein FliP
1136637	+	18.8768	15.2296	13	16.9529	60.5902	5.7905	23.81	32.4629	209.215	8	no	7.2564	A	CCNA_01041	hypothetical protein
1186265	+	26.2634	6.3314	60	25.212	35.9434	12.7873	26.0994	34.2272	78.1433	27	no	3.5385	A	CCNA_01082	hypothetical protein
1195078	+	9.23323	4.44909	5	4.34689	10.783	8.68575	8.24191	5.64572	50.4672	0.1	no	6.2308	A	CCNA_01089	hypothetical protein
1205151	+	9.6436	8.04259	14	19.561	9.24257	13.2699	10.9892	8.82143	38.2587	8	no	3.5385	A	CCNA_01099	tetracycline resistance protein
1367832	+	0	0	0	0	0	0.241271	0.457884	10.9386	357.372	40	no	4.1795	A	CCNA_01242	amino acid permease
1384430	+	16.825	11.8072	12	9.56316	8.21562	10.1334	16.0259	17.9957	31.748	0.1	no	3.641	A	CCNA_01256	cytosolic protein
1486882	+	25.853	10.6094	12	15.6488	36.9703	17.854	15.1102	15.8786	54.5392	11	no	1.0256	A	CCNA_01372	lysine decarboxylase family
1486904	+	41.4469	31.8281	55	43.0342	51.8611	36.1906	50.3672	22.23	61.8628	9.1	no	3.7436	A	CCNA_01372	lysine decarboxylase family
1670450	+	35.4966	2.56678	6	4.78158	3.59433	2.41271	2.7473	1.41143	48.0285	4	no	2.3846	A	CCNA_01554	D-mannonate oxidoreductase
1683221	+	6.56585	7.87147	14	7.8244	10.2695	4.1016	13.7365	7.41001	32.5609	17	no	4.6154	A	CCNA_01566	hypothetical protein
1797050	+	11.0799	6.16028	10	9.56316	10.783	12.5461	18.7732	8.11572	43.1436	16	no	9	A	CCNA_01674	cytosolic protein
1859969	+	53.5527	57.4959	170	102.152	165.339	69.0034	111.724	115.737	138.388	72	no	8.3077	A	CCNA_01731	colicin V production protein
1866238	+	1.43628	11.8072	1	4.34689	4.10781	0	4.12095	2.47	39.8845	0.1	no	0.7692	A	CCNA_01737	replicative DNA helicase
1888683	+	6.15549	20.3631	7	5.65096	27.2142	4.1016	5.95249	5.99858	91.172	7	no	9.7436	A	CCNA_01760	organic solvent tolerance protein
1891011	+	97.4619	94.7999	171	100.413	210.012	113.88	122.713	79.7458	199.437	87	no	8.6154	A	CCNA_01762	hypothetical protein
1911084	+	13.1317	19.6787	12	10.4325	7.70214	5.30796	10.9892	8.11572	54.5392	4	no	8.9231	A	CCNA_01782	polyphosphate kinase
1976759	+	10.8747	11.465	4	12.1713	5.13476	8.68575	21.9784	11.2914	39.0716	5	no	7.3333	A	CCNA_01844	DNA integration/recombination/inversion protein
2005331	+	35.4966	25.1545	11	19.561	33.376	36.1906	13.7365	13.0557	30.1148	13	no	7.1026	A	CCNA_01868	hypothetical protein
2018112	+	12.7213	16.7696	19	11.3019	9.75605	10.1334	10.5313	6.70429	76.5174	12	no	1.7436	A	CCNA_01878	long-chain-fatty-acid--CoA ligase
2030545	+	64.6326	28.4057	22	27.3854	16.4312	48.4954	17.8575	34.2272	70.8196	21	no	3.7949	A	CCNA_01889	long-chain-fatty-acid--CoA ligase
2053172	+	12.5162	6.3314	19	6.95502	15.9178	22.4382	6.86826	8.46858	39.0716	0.1	no	8.0256	A	CCNA_01908	transporter
2055314	+	16.825	50.9934	11	6.08565	17.9717	5.54923	18.3153	15.5257	85.4742	1	no	5	A	CCNA_01910	thymidylate kinase
2125752	+	29.7515	29.4324	58	32.167	57.5093	36.1906	41.2095	31.7572	89.5462	37	no	7.9744	A	CCNA_01981	DNA translocation competence protein ComA
2139715	+	14.7732	12.3206	1	9.12847	8.7291	5.30796	14.6523	17.29	48.8414	4	no	7.7949	A	CCNA_01993	membrane endopeptidase MmpA
2151953	+	19.9027	10.9516	22	15.2141	5.64824	13.5112	11.4471	21.1714	72.4454	27	no	7.1026	A	CCNA_02003	DNA polymerase III alpha subunit
2163700	+	54.1683	42.4375	35	32.6017	46.2129	14.235	32.0519	32.4629	90.3591	8	no	4.5641	A	CCNA_02016	NADH-quinone oxidoreductase chain M
2164499	+	24.0064	31.657	23	26.9507	18.9986	22.9207	27.0151	24.3472	93.6182	27	no	2.3846	A	CCNA_02017	NADH-quinone oxidoreductase chain L
2177359	+	33.0344	21.0476	18	23.0385	27.7277	15.6826	24.7257	22.5829	56.165	0.1	no	9.3846	A	CCNA_02033	NADH-quinone oxidoreductase chain A
2220703	+	77.354	94.7999	68	133.015	105.263	140.178	64.1038	99.1529	112.337	17	no	5.5128	A	CCNA_02069	protein translocase subunit secF
2319472	+	22.7753	14.8873	3	11.7366	7.70214	11.3397	8.24191	8.82143	56.9779	6	no	9.1282	A	CCNA_02165	esterase/lipase
2405595	+	31.393	37.8173	23	17.8222	19.5121	18.0953	16.9417	7.76286	75.7045	0.1	yes	9.2564	A	CCNA_02254	isovaleryl-CoA dehydrogenase
2406853	+	48.0128	31.9992	3	1.30407	0	1.44762	4.57884	2.47	30.1148	0.1	yes	8.8718	A	CCNA_02255	lysozyme-family localization factor spmX
2469530	+	5.9503	4.62021	17	6.52033	3.08086	6.03177	5.03672	4.23429	37.4458	0.1	no	7.6154	A	CCNA_02327	ABC transporter permease protein
2501236	+	257.299	400.076	253	299.935	327.084	430.909	180.406	184.897	796.161	212	no	5.2051	A	CCNA_02361	polysaccharide biosynthesis protein celD
2542296	+	7.38658	4.44909	14	11.3019	8.21562	14.7175	7.78402	6.70429	43.9565	2	no	2.7436	A	CCNA_02400	transporter, major facilitator superfamily
2575057	+	25.2375	23.2722	12	19.1263	7.18867	13.2699	21.0626	13.0557	37.4458	0.1	yes	5.6154	A	CCNA_02433	hypothetical protein
2587992	+	55.3993	40.8974	81	39.9913	59.5632	36.6731	48.9935	40.2258	118.035	34	no	5.8462	A	CCNA_02446	glutathionylspermidine synthase family
2694870	+	3.07774	13.3473	15	7.38971	16.4312	30.4001	9.15767	11.6443	101.755	18	no	3.9487	A	CCNA_02546	GGDEF/response regulator protein pleD
2738106	+	9.02805	9.92489	6	3.47751	10.2695	21.4731	6.41037	7.76286	40.6974	12	no	4.1795	A	CCNA_02587	PAS-family sensor histidine kinase
2787017	+	17.2354	7.70035	14	9.99785	15.9178	4.82541	7.78402	6.35143	46.3952	0.1	no	1.5897	A	CCNA_02635	cell division protein ftsW
2792854	+	15.3887	31.9993	14	23.0385	25.1604	35.2255	21.5206	13.7615	83.0281	8	no	8.1282	A	CCNA_02640	phospho-N-acetylmuramoyl-pentapeptide- transferase
2907143	+	10.2591	16.9408	14	6.95502	3.08086	19.0604	23.3521	17.6429	43.1436	12	yes	0.4359	A	CCNA_02744	transcriptional regulator, GntR family
3179650	+	106.9	101.987	262	249.077	279.331	146.693	232.147	144.319	375.286	75	no	7.5641	A	CCNA_03024	branched-chain amino acid aminotransferase
3183892	+	8.61768	0	0	0.434689	8.21562	6.75558	5.03672	11.9972	48.0285	0.1	no	3.6667	A	CCNA_03028	prephenate dehydratase
3198307	+	9.84878	17.7963	15	9.56316	5.64824	16.6477	9.61555	6.70429	164.438	2.1	no	3.7179	A	CCNA_03042	pilus assembly prepilin peptidase CpaA
3204828	+	18.8768	11.2938	8	3.9122	15.4043	4.58414	4.57884	10.5857	35.8126	5	no	5.3333	A	CCNA_03050	protein tyrosine phosphatase
3212237	+	8.20732	11.8072	1	5.65096	7.70214	10.8572	11.905	5.99858	62.6831	1	no	8.359	A	CCNA_03059	hypothetical protein
3233234	+	9.84878	16.5985	10	9.56316	9.24257	7.96193	10.5313	5.29286	70.8196	4	no	4.6667	A	CCNA_03084	hypothetical protein
3234023	+	17.2354	9.92489	32	26.516	29.7816	12.0635	28.8467	39.1672	38.2587	11	no	6.5128	A	CCNA_03084	hypothetical protein
3235251	+	6.77104	10.096	4	13.0407	4.10781	14.7175	11.4471	5.99858	43.1436	0.1	no	6.641	A	CCNA_03085	nitropropane dioxygenase/trans-enoyl-CoA reductase family
3246142	+	6.97622	4.79133	11	12.606	8.21562	18.3366	9.15767	11.9972	78.9635	22	no	5.9487	A	CCNA_03096	TonB-dependent receptor
3277050	+	50.2698	42.2664	80	88.6765	156.61	53.5621	82.4191	97.0358	118.848	28	no	2.6667	A	CCNA_03128	transporter, drug/metabolite exporter family
3327171	+	35.907	16.7696	18	18.6916	10.783	19.7842	21.5205	13.0557	87.1001	2	no	9.359	A	CCNA_03168	hypothetical protein
3502379	+	13.5421	3.93573	10	3.9122	7.70214	4.34287	1.37365	3.88143	42.3307	17	no	4.7436	A	CCNA_03321	hypothetical protein
3518415	+	51.5009	27.379	34	30.8629	23.1064	26.2985	33.4255	23.9943	136.754	6	no	7.5128	A	CCNA_03336	Tol system periplasmic component YbgF
3581041	+	10.2591	8.04259	8	9.99785	10.783	24.3683	16.4838	5.99858	36.6329	8	yes	8.3077	A	CCNA_03413	NAD(P) transhydrogenase alpha subunit
3583937	+	15.1835	19.8498	11	16.5182	21.566	33.2954	25.1836	16.9372	38.2587	5	yes	3.6923	A	CCNA_03417	hydrolase
3586966	+	26.4686	20.192	33	15.6488	21.0525	20.7493	35.257	22.9357	55.3521	21	no	3.5385	A	CCNA_03421	2-polyprenylphenol 6-hydroxylase accessory protein ubiB
3593582	+	28.7256	30.9725	31	27.8201	34.4029	28.2287	32.0519	33.1686	50.4672	28	no	7.4359	A	CCNA_03429	hydrolase (HAD superfamily)
3604385	+	15.1835	20.0209	7	15.6488	21.566	4.82541	2.7473	5.99858	46.3952	5	no	6.5128	A	CCNA_03440	cytosolic protein
3645580	+	15.5939	20.0209	11	14.3447	21.0525	6.27304	11.905	8.11572	60.2369	7	no	6.1282	A	CCNA_03483	ABC transporter ATP-binding protein
3651643	+	8.00213	4.96245	5	12.606	5.13476	13.5112	5.95249	4.94	34.1867	0.1	no	3.0769	A	CCNA_03491	3-oxoacyl-(acyl-carrier protein) reductase
3671014	+	3.69329	5.98916	9	8.69378	7.70214	19.5429	3.20519	2.11714	38.2587	24	no	9.1282	A	CCNA_03513	cytochrome c oxidase subunit III coxC
3672431	+	13.3369	58.0093	21	26.0813	31.322	15.2001	10.5313	7.05715	72.4454	21	yes	9.4872	A	CCNA_03514	cytochrome c oxidase assembly protein ctaG
3672709	+	26.6738	25.8389	26	28.2548	18.9986	17.1302	17.8575	24.7	102.568	29	no	4.5385	A	CCNA_03516	protoheme IX farnesyltransferase coxE
3747618	+	2.46219	3.93573	13	15.6488	18.4851	3.37779	7.32614	5.99858	30.9277	9	no	9.5128	A	CCNA_03593	integral membrane protein
3822129	+	8.00213	7.01587	2	12.606	5.64824	4.1016	4.57884	7.76286	84.6613	11	no	1.6923	A	CCNA_03662	hypothetical protein
3871336	+	28.9308	14.0317	15	17.3876	28.7547	40.0509	23.81	13.0557	32.5609	0.1	yes	5.359	A	CCNA_03702	SSU ribosomal protein S1P
3910538	+	7.59177	3.5935	16	17.8222	2.0539	31.1239	20.1469	13.4086	91.9849	30	no	3.0513	A	CCNA_03740	cysteine synthase
4039260	+	4.71921	7.01587	11	6.08565	7.18867	0	0.915767	1.76429	36.6329	2	no	6.6154	A	CCNA_03876	transcription termination factor rho
