# Supplementary material for: The Global Regulatory Architecture of Transcription during the Caulobacter Cell Cycle
Source: PLoS Genet. 2015 Jan 8;11(1):e1004831. doi: 10.1371/journal.pgen.1004831 (PMC4287350; doi:10.1371/journal.pgen.1004831)
Supplement: S17 Dataset — Cell cycle-regulated antisense TSSs with levels peaking at different times than the cell cycle-regulated sense TSS. (XLSX) [file pgen.1004831.s027.xlsx]

## Sheet: Summary
Dataset S17
Column fields	Description
TSS location	Location (in genomic coordinates) of cell cycle-regulated antisense TSS
strand	Chromosomal strand of TSS
0 min	Normalized sequencing read at time point 0 minutes
20 min	Normalized sequencing read at time point 20 minutes
40 min	Normalized sequencing read at time point 40 minutes
60 min	Normalized sequencing read at time point 60 minutes
80 min	Normalized sequencing read at time point 80 minutes
100 min	Normalized sequencing read at time point 100 minutes
120 min	Normalized sequencing read at time point 120 minutes
140 min	Normalized sequencing read at time point 140 minutes
category	Indicates categorization of TSS (P: primary; A: antisense; N: noncoding; I: internal; IP: primary and internal to upstream CDS; AP: primary and antisense to upstream CDS. (see Figure 1B)
CCNA	CCNA # of CDS that corresponds to antisense TSS
annotation	annotation of CDS
sense TSS location	Location (in genomic coordinates) of cell cycle-regulated sense TSS

## Sheet: Dataset S17
TSS location	strand	0 min	20 min	40 min	60 min	80 min	100 min	120 min	140 min	category	CCNA	annotation	sense TSS location
3165988	-	120.032	40.0419	29	25.212	20.0256	34.9842	37.0886	47.2829	A	CCNA_03013	peroxiredoxin reductase (NAD(P)H) /NADH oxidase H2O2-forming	3165236
2715043	-	24.8271	11.6361	6	16.0835	9.75605	10.6159	12.8207	19.4072	A	CCNA_02566	membrane alanine aminopeptidase	2713242
2650762	-	9.84878	20.7054	32	33.471	22.593	10.1334	10.0734	24.3472	A	CCNA_02501	type IV secretory pathway, VirB4 ATPase	2647863
1733379	-	256.274	231.352	166	142.144	82.6697	183.125	191.853	198.659	A	CCNA_01612	rod shape-determining protein mreB	1733188
1510140	-	7.38658	14.2029	20	2.60813	3.59433	4.1016	0.457884	5.29286	A	CCNA_01391	radical SAM superfamily protein	1509067
457587	-	9.84878	16.9408	34	23.4732	26.1873	19.7842	21.0626	14.4672	A	CCNA_00451	TonB-dependent receptor	455306
8848	-	44.9351	81.2815	57	63.8993	115.019	88.0638	40.2938	34.9329	A	CCNA_00010	chaperone protein DnaK	7974
42677	+	25.2375	14.8874	21	24.7772	56.4824	29.9176	35.257	18.7015	A	CCNA_00041	bacterial protein translation initiation factor 2 IF-2	45763
772622	+	101.155	45.6888	83	97.805	63.6711	26.2985	39.378	52.2229	A	CCNA_00718	abortive infection protein	772904
947795	+	38.7796	44.4909	23	13.4754	14.3773	16.6477	15.568	6.35143	A	CCNA_00869	DNA modification methyltransferase-related protein	950400
2575057	+	25.2375	23.2722	12	19.1263	7.18867	13.2699	21.0626	13.0557	A	CCNA_02433	hypothetical protein	2575102
3674232	+	95.8204	15.9141	12	19.1264	22.593	63.6955	106.687	87.8615	A	CCNA_03517	cytochrome c oxidase polypeptide I coxA	3675505
