# Supplementary material for: The Global Regulatory Architecture of Transcription during the Caulobacter Cell Cycle
Source: PLoS Genet. 2015 Jan 8;11(1):e1004831. doi: 10.1371/journal.pgen.1004831 (PMC4287350; doi:10.1371/journal.pgen.1004831)
Supplement: S18 Dataset — TSSs of annotated non-coding ncRNAs (excluding rRNA and tRNA genes). (XLSX) [file pgen.1004831.s028.xlsx]

## Sheet: Summary
Dataset S18
Column fields	Description
TSS location	Location (in genomic coordinates) of noncoding TSS
strand	Chromosomal strand of TSS
0 min	Normalized sequencing read at time point 0 minutes
20 min	Normalized sequencing read at time point 20 minutes
40 min	Normalized sequencing read at time point 40 minutes
60 min	Normalized sequencing read at time point 60 minutes
80 min	Normalized sequencing read at time point 80 minutes
100 min	Normalized sequencing read at time point 100 minutes
120 min	Normalized sequencing read at time point 120 minutes
140 min	Normalized sequencing read at time point 140 minutes
+TAP	Normalized sequencing read in +TAP library
-TAP	Normalized sequencing read in -TAP library
cell cycle-regulated	Describes if TSS is cell cycle-regulated (yes/no)
category	Indicates categorization of TSS (P: primary; A: antisense; N: noncoding; I: internal; IP: primary and internal to upstream CDS; AP: primary and antisense to upstream CDS. (see Figure 1B)
CCNA	CCNA # of CDS that corresponds to TSS
average RNA-seq coverage (1-38bp before TSS)	average RNA-seq read coverage per bp in the region 1-38bp upstream of TSS as measured by Schrader et al, 2014
average RNA-seq coverage (0-38bp after TSS)	average RNA-seq read coverage per bp in the region 0-38bp downstream of TSS as measured by Schrader et al, 2014
annotation	annotation of CDS
verification	Secondary verfication of identified TSS (RNA-seq used is the sum of all minimal media (M2G) reads from Schrader et al, 2014; Tiling array is from McGrath et al, 2007. For biochemical verifications, see Table S2 for individual references. All beta-gal verification is reported in Table S3

## Sheet: Dataset S18
TSS location	strand	0 min	20 min	40 min	60 min	80 min	100 min	120 min	140 min	+TAP	-TAP	cell cycle-regulated	category	CCNA	average RNA-seq coverage (1-38bp upstream TSS)	average RNA-seq coverage (0-38bp downstream of TSS)	annotation	verification
3781500	-	8141.66	16080.3	26189	16986.4	21895.1	19086.7	20603.8	15762.8	48828.8	1973	yes	N	CCNA_R0093	350.359	7376.79	minimal medium ex	RNA-seq
3533067	-	15.3887	21.0476	4	22.6038	13.8639	6.99685	11.4471	5.29286	148.97	68	no	N	CCNA_R0077	663.051	21780.6	6S RNA	RNA-seq
3091482	-	231.036	41.2396	8	3.9122	2.56738	10.1334	23.81	16.5843	483.551	156	yes	N	CCNA_R0176	441.359	16926.9	small non-coding RNA	RNA-seq
2967588	-	9.84878	16.5985	0	15.6488	10.783	28.9525	10.5313	13.0557	29.3019	13	no	N	CCNA_R0173	3.4615	13.5	small non-coding RNA	RNA-seq
2940670	-	51.7061	71.5277	210	159.531	181.257	145.969	173.538	109.033	139.2	61	yes	N	CCNA_R0172	323.077	13824	small non-coding RNA	RNA-seq
2800722	-	21768.5	27067.2	21352	23042.9	20125.2	36857	24029.7	26055	91398.2	49402	no	N	CCNA_R0061	490.641	23534.7	RNAseP	RNA-seq, beta-gal
2672357	-	25.2375	10.7805	2	10.8672	18.4851	42.2224	78.7559	43.7543	58.6111	25	yes	N	CCNA_R0165	10.1795	69.8421	small non-coding RNA	RNA-seq
2608458	-	34.2655	26.1812	10	12.1713	22.593	46.8065	40.7516	26.8172	28.489	0.1	yes	N	CCNA_R0164	58.6923	281.842	small non-coding RNA	RNA-seq
2560042	-	4.92439	84.7038	108	134.319	78.0483	55.9749	30.2203	55.0457	479.472	52	yes	N	CCNA_R0163	26.2821	44.4211	small non-coding RNA	RNA-seq
1607996	-	7.38658	0.171119	1	7.38971	0	0.965083	3.66307	7.76286	27.676	0.1	no	N	CCNA_R0141	3.8205	10.5789	small non-coding RNA	RNA-seq
1387892	-	43.2936	45.3465	21	43.4689	20.0256	68.7622	39.8359	63.5143	52.1004	3	no	N	CCNA_R0137	9.7179	203.816	small non-coding RNA	RNA-seq
1081336	-	1.43628	5.4758	6	15.6488	10.2695	12.7873	9.61556	4.94	34.9997	0.1	no	N	CCNA_R0126	15.0513	27.7895	small non-coding RNA	RNA-seq
921719	-	9.23323	4.62021	1	3.9122	2.56738	1.44762	0.457884	4.23429	34.1867	3	no	N	CCNA_R0123	69.5641	1427.26	small non-coding RNA	RNA-seq
920752	-	11.2851	2.90902	1	1.30407	1.02695	8.44448	1.83153	4.23429	78.9635	3	no	N	CCNA_R0019	18.3846	1042.71	stationary phase	RNA-seq
757263	-	11.0799	276.7	480	793.307	448.779	325.474	180.864	190.896	1328.56	50.1	yes	N	CCNA_R0116	40.8462	435.079	small non-coding RNA	RNA-seq
362212	-	4.51402	0.171119	0	4.78158	7.70214	6.03177	17.3996	22.5829	25.2299	13	yes	N	CCNA_R0104	173.205	735.211	small non-coding RNA	RNA-seq
210993	-	5.53994	3.93573	8	4.78158	12.8369	2.17144	3.66307	4.23429	32.5609	7	no	N	CCNA_R0004	28.9744	75	cell cycle regula	RNA-seq
4950	-	99.3085	6.16028	18	36.0792	22.593	13.5112	19.2311	12.7029	92.7979	11	no	N	CCNA_R0095	1.2308	32.7895	small non-coding RNA	RNA-seq
182	-	54.989	15.4007	2	46.077	181.257	314.617	176.285	118.913	103.381	23	yes	N	CCNA_R0094	5.4359	188.342	small non-coding RNA	RNA-seq, beta-gal
281946	+	113.877	123.206	183	133.015	135.558	97.7147	181.322	94.2129	188.854	97	no	N	CCNA_R0005	1874.08	95726.5	4.5S RNA	RNA-seq
622892	+	0.820732	1.36895	5	0.434689	0	2.65398	0.457884	3.88143	25.2299	0.1	no	N	CCNA_R0111	8.2105	87.1282	small non-coding RNA	RNA-seq
626656	+	121.058	143.569	101	118.67	109.37	66.832	139.197	74.8058	34.9997	10	no	N	CCNA_R0112	12.0789	130.026	small non-coding RNA	RNA-seq
708218	+	105.669	136.724	42	88.6765	64.1845	92.4067	92.9504	58.9272	251.545	1	no	N	CCNA_R0009	76.3947	678.692	small non-coding	RNA-seq
772628	+	30.5722	84.5327	70	109.976	49.8072	49.7018	62.7301	73.3943	198.632	41	no	N	CCNA_R0117	6.7368	29.641	small non-coding RNA	RNA-seq
844332	+	32.2137	18.9942	43	63.0299	59.5632	28.2287	61.3564	46.5772	186.416	53.1	no	N	CCNA_R0016	976.921	43900.7	small non-coding	RNA-seq
920425	+	86.1768	24.6411	10	48.2505	49.8072	18.8191	32.0519	25.4057	147.344	46	no	N	CCNA_R0018	2.9737	24.4103	rich medium expre	RNA-seq
920433	+	0.615549	0	0	3.04282	0	3.86033	1.37365	0	40.6974	31	no	N	CCNA_R0018	6.2105	26.1795	rich medium expre	RNA-seq
938932	+	98.8981	180.702	268	390.351	297.302	309.55	220.7	290.754	2108.42	701	yes	N	CCNA_R0124	9.3158	211.718	small non-coding RNA	RNA-seq
1294595	+	12.7213	42.7797	67	28.6895	64.698	25.816	70.0562	70.2186	243.401	27	no	N	CCNA_R0134	183.158	8875.49	small non-coding RNA	RNA-seq
1523958	+	5.74512	16.9408	25	19.561	22.593	16.6477	27.9309	18.7014	115.589	64	no	N	CCNA_R0139	258.605	426.18	small non-coding RNA	RNA-seq
1682820	+	13.3369	16.7696	4	6.52033	3.08086	5.30796	8.2419	15.8786	103.381	41	no	N	CCNA_R0142	12.6053	29.2051	small non-coding RNA	RNA-seq
1911195	+	5.33476	10.096	1	6.52034	10.783	13.7524	10.5313	11.2914	96.8698	13.1	no	N	CCNA_R0145	11.2895	27.5128	small non-coding RNA	RNA-seq
1986625	+	129.06	31.657	77	50.424	66.2384	8.2032	27.9309	14.4672	744.053	124	no	N	CCNA_R0147	58.0526	2730.97	small non-coding RNA	RNA-seq
2086425	+	447.709	526.19	416	1091.94	547.366	439.354	580.597	776.992	1062.35	282	no	N	CCNA_R0152	90.8947	173.923	small non-coding RNA	RNA-seq, beta-gal
2338502	+	133.779	119.099	112	103.456	138.125	106.642	122.255	91.0372	774.175	58	no	N	CCNA_R0049	1529.68	51677	tmRNA	RNA-seq
2397735	+	105.464	700.903	385	306.021	167.907	99.1623	103.94	64.22	284.919	23	yes	N	CCNA_R0050	26.1579	860.539	cell cycle regula	RNA-seq
2404309	+	281.306	162.563	148	140.839	102.695	203.632	141.944	91.7429	967.109	196	no	N	CCNA_R0051	93.1316	3669.62	small non-coding	RNA-seq
2434068	+	1.02591	12.3206	15	25.6466	14.8908	16.889	18.3153	15.1729	52.9133	0.1	yes	N	CCNA_R0159	6.6053	53.5128	small non-coding RNA	RNA-seq
2778348	+	15.7991	15.7429	18	30.8629	23.6199	18.0953	27.0151	21.1714	96.0569	15	no	N	CCNA_R0170	8.0526	57.6667	small non-coding RNA	RNA-seq
2800063	+	0.410366	5.81804	0	6.95502	8.21562	3.37779	5.4946	3.88143	35.8126	0.1	no	N	CCNA_R0171	3.5263	12.4103	small non-coding RNA	RNA-seq
2977449	+	31.5982	40.8974	20	41.7301	12.3234	35.9493	38.9201	25.4057	204.33	35	no	N	CCNA_R0174	18.0526	147.692	small non-coding RNA	RNA-seq
3288242	+	94.7945	93.7731	130	201.261	120.153	117.981	200.095	115.737	48.0285	7	no	N	CCNA_R0182	134.5	637.897	small non-coding RNA	RNA-seq
3294320	+	17.8509	1.02671	1	9.99785	2.56738	0	1.83153	2.47	30.1148	0.1	no	N	CCNA_R0183	3.9211	40.3846	small non-coding RNA	RNA-seq
3462949	+	117.159	86.2439	40	104.325	70.3462	47.2891	76.0087	104.799	1253.67	191	no	N	CCNA_R0188	6.8684	101.949	small non-coding RNA	RNA-seq
3699499	+	214.621	72.041	134	130.407	118.613	75.2765	132.786	121.03	232.818	42.1	no	N	CCNA_R0193	110.526	211.538	small non-coding RNA	RNA-seq
3987216	+	89.0494	15.4007	14	28.2548	21.0525	16.6477	23.3521	52.2229	525.069	101	yes	N	CCNA_R0199	512.184	9072.1	small non-coding RNA	RNA-seq
