# Supplementary material for: The Global Regulatory Architecture of Transcription during the Caulobacter Cell Cycle
Source: PLoS Genet. 2015 Jan 8;11(1):e1004831. doi: 10.1371/journal.pgen.1004831 (PMC4287350; doi:10.1371/journal.pgen.1004831)
Supplement: S19 Dataset — CDS with multiple primary TSSs. (XLSX) [file pgen.1004831.s029.xlsx]

## Sheet: Summary
Dataset S19
Column fields	Description
TSS location	Location (in genomic coordinates) of TSS
strand	Chromosomal strand of TSS
TSS ID	TSS identifier for TSS corresponding to the same CDS
0 min	Normalized sequencing read at time point 0 minutes
20 min	Normalized sequencing read at time point 20 minutes
40 min	Normalized sequencing read at time point 40 minutes
60 min	Normalized sequencing read at time point 60 minutes
80 min	Normalized sequencing read at time point 80 minutes
100 min	Normalized sequencing read at time point 100 minutes
120 min	Normalized sequencing read at time point 120 minutes
140 min	Normalized sequencing read at time point 140 minutes
+TAP	Normalized sequencing read in +TAP library
-TAP	Normalized sequencing read in -TAP library
cell cycle-regulated	Describes if TSS is cell cycle-regulated (yes/no)
category	Indicates categorization of TSS (P: primary; A: antisense; N: noncoding; I: internal; IP: primary and internal to upstream CDS; AP: primary and antisense to upstream CDS. (see Figure 1B)
CCNA	CCNA # of CDS that corresponds to TSS
average RNA-seq coverage 1-38bp before TSS	average RNA-seq read coverage per bp in the region 1-38bp upstream of TSS as measured by Schrader et al, 2014
average RNA-seq coverage 0-38bp after TSS	average RNA-seq read coverage per bp in the region 0-38bp downstream of TSS as measured by Schrader et al, 2014
annotation	annotation of CDS
verification	Secondary verfication of identified TSS (RNA-seq used is the sum of all minimal media (M2G) reads from Schrader et al, 2014; Tiling array is from McGrath et al, 2007. For biochemical verifications, see Table S2 for individual references. All beta-gal verification is reported in Table S3

## Sheet: Dataset S19
TSS location	strand	TSS ID	0 min	20 min	40 min	60 min	80 min	100 min	120 min	140 min	+TAP	-TAP	cell cycle-regulated	category	CCNA	average RNA-seq coverage (1-38bp upstream TSS)	average RNA-seq coverage (0-38bp downstream of TSS)	annotation	verification
4902	+	P1	42.8832	44.8331	33	30.4282	33.376	9.65083	43.499	52.2229	70.0067	21	yes	P	CCNA_00007	798.947	4079.28	SSU ribosomal protein S20P	RNA-seq
4908	+	P2	1.2311	2.22455	0	1.73876	0	2.65398	0.457884	0.352857	39.0716	9	no	P	CCNA_00007	970.316	4548.82	SSU ribosomal protein S20P	RNA-seq
4918	+	P3	4.92439	2.39566	9	0	1.02695	0.482541	4.12095	4.58715	26.8631	20	no	P	CCNA_00007	1762.95	4938.36	SSU ribosomal protein S20P	RNA-seq
7974	+	P1	594.21	1465.29	466	347.316	280.871	285.664	299.455	225.123	6536.17	1850	yes	P	CCNA_00010	5.7105	217.282	chaperone protein DnaK	RNA-seq, biochemical
8019	+	P2	2751.5	4604.98	2232	3427.52	2281.89	3460.78	2573.76	2524.69	34355.4	7260	no	P	CCNA_00010	243.105	556.282	chaperone protein DnaK	RNA-seq, biochemical
45774	-	P1	100.129	393.916	82	170.398	86.264	122.807	103.94	71.2772	1958.65	1199	no	P	CCNA_00041	483.026	995.868	bacterial protein translation initiation factor 2 IF-2	RNA-seq
45763	-	P2	245.809	528.416	195	313.845	235.173	197.843	127.75	102.681	8279.89	2469.1	yes	P	CCNA_00041	534.692	1094.82	bacterial protein translation initiation factor 2 IF-2	RNA-seq
48298	-	P1	28.1101	26.6946	25	22.1691	24.6468	22.6794	21.0626	19.4072	225.488	131	no	IP	CCNA_00043	467.282	820	N utilization substance protein A	RNA-seq
48284	-	P2	0.410366	4.44909	0	2.60813	5.64824	0	3.66307	3.88143	34.1867	19	no	IP	CCNA_00043	593.923	825.184	N utilization substance protein A	RNA-seq
71952	-	P1	8.82286	17.1119	2	7.8244	4.62129	21.4731	13.7365	8.46858	53.7262	37	no	P	CCNA_00069	4.8462	136.71	O-sialoglycoprotein endopeptidase	RNA-seq
71934	-	P2	1.02591	2.7379	8	3.47751	2.56738	2.17144	4.12095	0.705715	56.9779	6	no	P	CCNA_00069	58.6667	143.658	O-sialoglycoprotein endopeptidase	RNA-seq
85007	-	P1	91.1012	1.54007	1	7.38971	31.8355	59.1113	61.8143	55.0458	137.575	37	yes	P	CCNA_00081	94.5897	601.526	hypothetical protein	RNA-seq, tiling array
84995	-	P2	3.28293	1.19783	0	1.30407	0	0	0	0	26.8631	2	no	P	CCNA_00081	216.385	626.447	hypothetical protein	RNA-seq
97773	+	P1	0	1.36895	0	3.04282	0	0.482541	8.24191	0	34.1867	0.1	no	P	CCNA_00088	8.3158	30.8205	HerA helicase-related ATPase	RNA-seq
97818	+	P2	20.1079	19.1653	28	34.3404	32.8625	11.8223	19.2311	13.0557	212.467	0.2	no	P	CCNA_00088	37.9211	192.385	HerA helicase-related ATPase	RNA-seq
116225	-	P1	11.6954	13.3473	8	19.561	10.783	9.40956	16.4838	24.7	72.4454	16	no	AP	CCNA_00104	1.7179	22	orotidine 5'-phosphate decarboxylase	RNA-seq
116202	-	P2	100.95	1.19783	16	17.8222	18.4851	4.1016	13.2786	18.7014	51.2801	0.1	no	AP	CCNA_00104	11.5897	23.4737	orotidine 5'-phosphate decarboxylase	RNA-seq
120655	+	P1	47.3972	75.6346	28	55.6402	43.132	42.4636	40.2937	34.2272	337.019	94	no	AP	CCNA_00111	11.0526	23.2308	hypothetical protein	RNA-seq
120723	+	P2	174.611	258.561	314	376.006	268.548	201.944	320.519	284.756	637.414	186	no	P	CCNA_00111	30.5263	276.385	hypothetical protein	RNA-seq
127884	-	P1	134.6	27.379	26	61.2911	18.4851	32.3303	36.1728	26.4643	114.776	12.1	no	P	CCNA_00116	7	143.947	phosphoglucosamine mutase	RNA-seq
127866	-	P2	111.825	200.038	158	174.745	87.291	179.988	243.594	99.1529	262.128	31	no	P	CCNA_00116	51.7692	175.342	phosphoglucosamine mutase	RNA-seq
127860	-	P3	82.2783	19.3365	32	33.0364	48.7802	23.162	27.473	27.17	87.1001	41	no	P	CCNA_00116	77.5641	172.21	phosphoglucosamine mutase	RNA-seq
127853	+	P1	69.1466	162.05	117	102.587	65.2115	110.019	99.8186	106.563	295.502	75	no	P	CCNA_00117	12.7632	90.9487	glucosamine-fructose-6-phosphate aminotransferase, isomerizing	RNA-seq, tiling array
127859	+	P2	2.05183	10.4383	6	7.8244	12.3234	6.99685	3.66307	4.23429	97.6827	56	no	P	CCNA_00117	18.2105	102.795	glucosamine-fructose-6-phosphate aminotransferase, isomerizing	RNA-seq
133845	-	P1	129.06	142.542	83	121.278	117.586	145.728	83.3348	83.6272	382.609	162	no	P	CCNA_00122	16.5385	144.737	hypothetical protein	RNA-seq
133827	-	P2	17.2354	16.5985	8	22.1691	24.1334	17.3715	10.5313	7.76286	206.768	102	no	P	CCNA_00122	69.0513	158.71	hypothetical protein	RNA-seq
152644	-	P1	3.48811	5.30469	3	5.21627	1.54043	0	3.20519	1.05857	36.6329	1	no	P	CCNA_00139	92	191.184	magnesium chelatase subunit ChlI-like ATPase	RNA-seq
152628	-	P2	28.3152	29.0902	26	44.3383	64.1845	36.6731	32.9676	42.6957	166.064	3	no	P	CCNA_00139	103.333	240.526	magnesium chelatase subunit ChlI-like ATPase	RNA-seq
152617	-	P3	0	1.19783	0	1.30407	0	0	0.457884	2.47	29.3019	12	no	P	CCNA_00139	140.949	248.342	magnesium chelatase subunit ChlI-like ATPase	RNA-seq
157594	-	P1	178.099	223.823	260	243.861	326.571	278.426	204.216	232.885	461.573	102.1	no	AP	CCNA_00145	7.7436	125.711	xanthosine triphosphate pyrophosphatase	RNA-seq
157585	-	P2	10.6695	14.5451	13	13.91	6.16171	13.0286	6.41038	6.70429	113.143	71	no	P	CCNA_00145	30.0769	133.684	xanthosine triphosphate pyrophosphatase	RNA-seq
170741	+	P1	1154.56	1044.68	1394	1213.22	1211.29	1080.89	1389.22	890.965	1702.22	436	no	P	CCNA_00161	78.4737	2381.72	hypothetical protein	RNA-seq
170748	+	P2	1368.77	1532.19	1369	1589.65	1201.02	1097.06	1576.5	964.712	4040.22	96.1	no	P	CCNA_00161	193.79	2779.56	hypothetical protein	RNA-seq
170951	+	P3	4.71921	3.76462	2	5.65096	3.59433	0.482541	4.57884	1.05857	27.676	8	no	P	CCNA_00161	3061.37	5012.44	hypothetical protein	RNA-seq
220865	+	P1	28.3153	16.0852	19	17.8222	20.0256	9.16829	10.5313	13.4086	389.12	180	no	AP	CCNA_00206	26.7368	75.2051	succinyl-CoA:3-ketoacid-coenzyme A transferase subunit A	RNA-seq
220894	+	P2	200.258	512.33	193	369.486	265.467	217.626	242.678	229.357	1665.58	576	no	AP	CCNA_00206	42.8421	265.436	succinyl-CoA:3-ketoacid-coenzyme A transferase subunit A	RNA-seq
227610	+	P1	79.4058	71.8699	51	93.4581	89.3449	69.2447	100.734	83.9801	99.316	1	no	P	CCNA_00211	75.2105	108.641	agmatine deiminase	RNA-seq
227647	+	P2	18.0561	24.2989	18	14.3447	15.4043	8.2032	7.78402	11.6443	94.4311	27	yes	P	CCNA_00211	108.921	163.513	agmatine deiminase	RNA-seq
227654	+	P3	1.2311	3.93574	2	2.60813	1.54043	2.17144	0.457884	0.352857	84.6539	24	no	P	CCNA_00211	110.553	181.385	agmatine deiminase	RNA-seq
227667	+	P4	1.84665	3.93573	0	2.60813	6.16171	11.3397	0.915767	3.52857	35.8126	24	no	P	CCNA_00211	117.079	195.564	agmatine deiminase	RNA-seq
244727	-	P1	296.9	174.37	347	281.244	352.758	208.217	431.326	310.867	699.276	135	no	P	CCNA_00228	4.1026	34.8947	hypothetical protein	RNA-seq
244691	-	P2	79.611	124.232	272	226.038	187.932	98.1972	214.29	220.183	249.919	111	no	P	CCNA_00228	29.1795	175.816	hypothetical protein	RNA-seq
248014	+	P1	0	1.19783	0	21.7344	48.7802	98.6797	80.5875	31.0515	291.437	0.1	yes	P	CCNA_00233	12.5263	221.769	UDP-N-acetylglucosamine 4,6-dehydratase	RNA-seq, tiling array
248025	+	P2	0	0	0	0	2.56738	2.17144	4.57884	0.705715	38.2587	6	no	P	CCNA_00233	58.0526	237.795	UDP-N-acetylglucosamine 4,6-dehydratase	RNA-seq
265812	-	P1	337.525	62.4584	44	69.5502	157.124	209.182	560.908	262.173	880.001	248	yes	P	CCNA_00252	11.4359	187.842	multimodular transpeptidase-transglycosylase PBP 1A	RNA-seq
265795	-	P2	14.1576	26.5234	31	29.5588	51.8611	20.508	26.0994	13.7614	154.668	39.1	yes	P	CCNA_00252	58	269.342	multimodular transpeptidase-transglycosylase PBP 1A	RNA-seq
283961	+	P1	24.8272	40.8974	4	41.7302	8.21562	17.854	10.0734	14.82	228.746	102.1	no	P	CCNA_00269	105.079	177.846	transcriptional regulatory protein	RNA-seq
284049	+	P2	45.961	4.96245	60	100.413	54.4285	5.06668	63.1879	60.6915	228.747	46.1	no	P	CCNA_00269	195.842	281.128	transcriptional regulatory protein	RNA-seq
304383	-	P1	195.539	180.873	137	183.004	169.447	138.972	161.175	155.61	416.781	138.1	no	P	CCNA_00290	25.4872	502.053	autotransporter protein	RNA-seq
304318	-	P2	603.648	194.733	514	842.862	465.209	441.042	394.237	265.349	818.139	419	no	P	CCNA_00290	478.154	946.237	autotransporter protein	RNA-seq
335824	-	P1	59.0927	34.7371	32	58.683	72.4001	15.6826	65.4774	31.7572	26.0502	6	no	P	CCNA_00321	58.2308	2122.21	LSU ribosomal protein L21P	RNA-seq
335784	-	P2	8.00213	5.81804	4	6.08565	3.59433	1.20635	14.6523	7.05715	33.3738	12	no	P	CCNA_00321	2173.9	4061.95	LSU ribosomal protein L21P	RNA-seq
335755	-	P3	6.15549	7.52923	9	3.04282	6.67519	2.17144	7.78402	7.05715	92.7979	67	no	P	CCNA_00321	3439.51	4724.45	LSU ribosomal protein L21P	RNA-seq
338438	-	P1	1226.38	969.731	1015	1680.07	1319.63	862.784	1532.99	1578.69	3698.32	160	no	P	CCNA_00324	1193.77	3302.34	TolR protein	RNA-seq
338429	-	P2	531.834	331.629	807	579.875	786.132	558.301	346.16	480.592	6664.78	2947	no	P	CCNA_00324	1865.51	3426.24	TolR protein	RNA-seq
350719	+	P1	97.6671	2.7379	34	68.2462	51.8611	5.06668	46.7041	28.2286	62.6831	6	no	IP	CCNA_00339	322.684	501.718	transporter	RNA-seq
350728	+	P2	35.907	1.36895	15	18.2569	30.2951	1.44762	10.0734	9.17429	88.7333	5	no	P	CCNA_00339	351.474	506.974	transporter	RNA-seq
369337	-	P1	4.51402	4.44909	16	9.99785	8.21562	7.23812	11.905	5.99858	34.1867	1	no	AP	CCNA_00352	0.5641	10.5	integral membrane protein	RNA-seq
369202	-	P2	19.4924	31.1436	17	40.4261	18.4851	12.3048	45.3305	21.5243	30.9277	17	no	P	CCNA_00352	58.7692	998.395	integral membrane protein	RNA-seq
370413	+	P1	90.0752	14.5451	23	41.2954	174.068	211.353	402.48	205.716	246.653	39	yes	P	CCNA_00354	79.3947	1986.74	hypothetical protein	RNA-seq
370420	+	P2	65.4533	297.405	480	532.059	422.591	285.665	322.808	245.236	578.802	437	yes	P	CCNA_00354	203.842	2400.49	hypothetical protein	RNA-seq
375821	+	P1	272.073	220.914	157	265.16	170.987	228.483	220.242	290.401	2461.75	383	no	AP	CCNA_00359	58.7368	173.385	SH3 domain-containing cell surface protein	RNA-seq
375829	+	P2	59.9134	20.0209	31	19.1263	15.9178	11.0984	21.0626	30.6986	360.616	100.1	yes	AP	CCNA_00359	74.4474	190.692	SH3 domain-containing cell surface protein	RNA-seq
389017	-	P1	18.6716	39.1863	41	73.4624	41.0781	55.0097	40.7517	30.6986	963.851	390	yes	P	CCNA_00372	1859.64	5652.95	ATP synthase C chain	RNA-seq
388999	-	P2	45.961	66.7364	56	110.846	92.9392	95.0607	70.972	61.3972	1679.41	585	no	P	CCNA_00372	2984.31	7283.08	ATP synthase C chain	RNA-seq
416696	+	P1	92.3323	178.819	77	104.325	67.2654	124.978	59.9828	54.34	554.378	84	no	AP	CCNA_00399	6.2632	26.9487	zinc metallohydrolase, glyoxalase II family	RNA-seq
416883	+	P2	1204.01	1030.48	2513	2323.84	2840.55	1174.75	1859.46	2074.1	3327.09	1244	no	P	CCNA_00399	26.4474	64.6667	zinc metallohydrolase, glyoxalase II family	RNA-seq
422729	-	P1	9.23323	11.1227	12	8.69378	5.64824	3.61906	4.12095	5.64572	45.5823	5	no	AP	CCNA_00406	6.641	14.1316	DNA transformation protein tfoX	RNA-seq
422593	-	P2	53.3475	37.475	128	91.2847	96.5335	50.9081	114.013	106.21	166.884	45	no	AP	CCNA_00406	10.1538	17.1316	DNA transformation protein tfoX	RNA-seq
422574	-	P3	25.0323	14.0317	124	67.3768	78.0484	29.1938	72.8035	78.6872	105.827	18	no	AP	CCNA_00406	12.0513	25.4211	DNA transformation protein tfoX	RNA-seq
434061	+	P1	34.4707	6.16028	19	23.9079	15.4043	13.2699	21.5205	32.11	46.3952	12	no	P	CCNA_00424	5.3684	72.3333	aldehyde dehydrogenase	RNA-seq
434097	+	P2	111.209	80.4259	54	36.0792	27.2142	27.0223	45.3305	51.5172	111.524	10	yes	P	CCNA_00424	68.4211	161.359	aldehyde dehydrogenase	RNA-seq
436156	-	P1	106.285	104.04	43	171.267	61.1036	18.8191	66.3932	91.743	909.296	44.1	no	P	CCNA_00425	7.9487	58	hypothetical protein	RNA-seq
436132	-	P2	19.082	11.6361	5	8.25909	1.54043	0.241271	3.66307	8.11572	113.15	1.1	no	P	CCNA_00425	37.1026	51.4474	hypothetical protein	RNA-seq
437123	+	P1	4.10366	0.513357	3	0.869378	2.0539	0	3.20519	1.41143	36.6329	0.1	no	IP	CCNA_00428	108.132	154.769	hypothetical protein	RNA-seq
437143	+	P2	42.678	24.47	45	49.9892	52.3746	27.7461	23.3521	22.23	275.963	183	no	IP	CCNA_00428	120.711	166.41	hypothetical protein	RNA-seq
445255	-	P1	4.10366	0.342238	3	0	0	0.965083	10.5313	1.05857	79.7765	2	no	P	CCNA_00438	102.41	6189.89	hypothetical protein	RNA-seq, tiling array, biochemical
445221	-	P2	11.2851	5.64692	3	0	0	4.58414	15.1101	17.9957	196.999	90	no	P	CCNA_00438	5446.74	7520.89	hypothetical protein	RNA-seq
477805	+	P1	487.925	683.791	241	426.865	353.272	426.084	445.979	509.173	1377.4	469	no	P	CCNA_00465	246.842	348.487	UDP-galactopyranose mutase	RNA-seq
477863	+	P2	1015.45	794.505	463	492.068	509.882	531.278	571.897	590.683	879.196	624	no	P	CCNA_00465	461.737	700.769	UDP-galactopyranose mutase	RNA-seq
477921	+	P3	1500.29	1589.52	1420	1551.41	1325.8	1030.47	1387.39	1597.74	3750.41	1975	no	P	CCNA_00465	752.632	1147.49	UDP-galactopyranose mutase	RNA-seq
509770	-	P1	35.907	32.8548	8	29.5588	20.0256	22.9207	28.8467	13.4086	70.0067	2.1	no	AP	CCNA_00491	3.5385	14.5263	GTP cyclohydrolase I	RNA-seq
509638	-	P2	358.865	228.957	179	117.366	212.579	125.944	196.89	107.622	618.68	30.1	no	P	CCNA_00491	8.8205	395.395	GTP cyclohydrolase I	RNA-seq, tiling array
512208	+	P1	10.8747	11.8072	1	9.56316	6.67519	8.68575	5.95249	7.41001	91.172	39	no	IP	CCNA_00496	332.763	455.872	threonyl-tRNA synthetase	RNA-seq
512226	+	P2	3.28293	1.36895	2	3.47751	1.54043	0	0.915767	0.352857	28.489	13	no	IP	CCNA_00496	350.711	536.744	threonyl-tRNA synthetase	RNA-seq
535016	-	P1	0	0	0	0.869378	0.513476	1.68889	7.78402	0.352857	39.0716	2	no	P	CCNA_00519	105.436	193.105	hypothetical protein	RNA-seq
534993	-	P2	51.5009	14.0317	1	10.8672	0	4.58414	8.69979	7.41001	33.3738	23	yes	P	CCNA_00519	147.923	240	hypothetical protein	RNA-seq
547606	+	P1	56.4253	135.697	42	99.5438	31.3221	26.5398	73.2614	36.3443	278.408	35	no	P	CCNA_00536	152.868	1847.97	DNA-directed RNA polymerase subunit beta	RNA-seq
547616	+	P2	8.00213	12.6628	5	11.3019	3.59433	3.37779	9.15768	14.4671	262.121	66	no	P	CCNA_00536	451.553	2111.59	DNA-directed RNA polymerase subunit beta	RNA-seq
562481	+	P1	30.3671	45.6887	38	16.0835	38.5107	43.1875	23.81	25.4057	210.027	8	no	P	CCNA_00544	23.1842	339	acetyl-CoA acetyltransferase	RNA-seq
562514	+	P2	280.895	129.024	194	244.73	227.983	167.924	209.253	183.839	471.342	31	no	P	CCNA_00544	275.289	699.897	acetyl-CoA acetyltransferase	RNA-seq
674267	+	P1	3.07774	1.19783	0	3.47751	6.67519	7.23812	10.9892	9.17429	33.3738	10	no	P	CCNA_00629	3.2895	22.1282	methyl-accepting chemotaxis protein	RNA-seq
674275	+	P2	0.205183	0.684475	0	0.869378	0	0	2.28942	0.705715	73.2657	0.1	no	P	CCNA_00629	6.4474	22.8718	methyl-accepting chemotaxis protein	RNA-seq
683459	+	P1	10.6695	11.1227	24	26.0813	16.4312	15.2001	29.7624	16.9372	100.129	65	no	IP	CCNA_00636	159.553	248.436	hypothetical protein	RNA-seq
683469	+	P2	0.615549	0	0	1.30407	0	2.65398	3.66307	0	26.8631	10	no	IP	CCNA_00636	179.421	265.231	hypothetical protein	RNA-seq
683508	+	P3	4.30884	13.3473	23	18.2569	24.6469	4.34287	31.1361	20.1129	67.5606	51	no	IP	CCNA_00636	267.395	563.564	hypothetical protein	RNA-seq
721847	+	P1	11.2851	7.70035	10	16.5182	29.2681	25.3334	10.0734	14.4672	56.165	1	yes	P	CCNA_00665	29.9737	63.8462	GAF-family sensor histidine kinase	RNA-seq
721924	+	P2	10.054	9.58266	18	15.2141	18.4851	0.723812	17.8575	16.5843	47.2155	10	no	P	CCNA_00665	62.6842	277.82	GAF-family sensor histidine kinase	RNA-seq
748934	-	P1	1.64146	10.2671	0	1.73876	16.9447	2.65398	7.32614	4.23429	27.676	20	no	P	CCNA_00691	23.3333	962.737	ferredoxin	RNA-seq
748907	-	P2	2.25701	3.93573	8	12.1713	2.0539	2.17144	0	2.11714	96.0569	49	no	P	CCNA_00691	599	1249.66	ferredoxin	RNA-seq
749100	+	P1	192.872	356.783	127	261.248	240.82	284.458	339.292	463.302	1772.19	451.2	no	P	CCNA_00692	10.3421	45.359	PAS-family GGDEF/EAL protein	RNA-seq
749125	+	P2	445.658	157.772	27	114.323	372.784	887.635	1259.18	744.529	3097.53	48.1	yes	P	CCNA_00692	15.7368	135.154	PAS-family GGDEF/EAL protein	RNA-seq
757978	+	P1	29.136	26.6945	19	42.5995	43.132	17.6128	59.9828	63.8672	56.9779	41	no	P	CCNA_00699	72.3684	1995.51	LSU ribosomal protein L28P	RNA-seq
758014	+	P2	6.36067	3.08014	19	4.34689	4.62129	3.37779	5.03672	7.76286	67.5606	27	no	P	CCNA_00699	1984.58	2975.36	LSU ribosomal protein L28P	RNA-seq
758022	+	P3	2.87256	0.855594	0	3.47751	1.54043	3.37779	2.28942	1.05857	48.0285	3	no	P	CCNA_00699	2077.11	3153.41	LSU ribosomal protein L28P	RNA-seq
774368	+	P1	3.89847	15.7429	38	66.9421	48.2667	18.3366	41.6674	38.4614	81.3949	22.1	yes	P	CCNA_00719	9.8421	498.974	type I secretion adaptor protein hlyD	RNA-seq
774374	+	P2	0	2.7379	2	2.60813	0	2.65398	4.57884	1.05857	111.524	22	no	P	CCNA_00719	40.8158	601.461	type I secretion adaptor protein hlyD	RNA-seq, tiling array
815371	+	P1	239.449	172.317	194	222.126	212.579	123.531	255.499	117.149	537.27	130.1	no	P	CCNA_00758	15.8947	744.59	protein translation Elongation factor P EF-P	RNA-seq
815433	+	P2	6.77104	12.4917	14	13.0407	9.75605	10.1334	7.78402	12.35	107.452	64	no	P	CCNA_00758	754.526	1042.85	protein translation Elongation factor P EF-P	RNA-seq
823105	+	P1	124.341	123.719	73	96.0663	114.505	59.5939	103.482	111.503	136.762	77	no	P	CCNA_00765	7.8158	198.744	hypothetical protein	RNA-seq
823137	+	P2	7.59177	1.88231	3	5.65096	1.54043	7.47939	6.86826	4.58715	25.2299	18	no	P	CCNA_00765	171.842	255.846	hypothetical protein	RNA-seq
840033	-	P1	75.5073	65.1963	12	53.4667	32.8625	31.3652	48.9936	55.3986	246.66	29	yes	P	CCNA_00778	44.0256	88.1579	GTP-binding protein TypA/BipA	RNA-seq
839805	-	P2	28.1101	37.6461	44	43.0342	73.4271	31.1239	34.3413	44.4601	315.041	156	no	P	CCNA_00778	213.872	504.5	GTP-binding protein TypA/BipA	RNA-seq
841781	-	P1	25.0323	5.30469	0	4.78158	28.7547	59.3526	100.277	49.4	39.8845	9	yes	P	CCNA_00780	3	11.6316	N-formylglutamate deformylase	RNA-seq
841686	-	P2	11.4902	5.98916	19	15.6488	9.24257	15.6826	32.0519	18.3486	38.2587	29	no	P	CCNA_00780	11.1538	67.6842	N-formylglutamate deformylase	RNA-seq
871734	-	P1	0.205183	3.76462	5	7.38971	0.513476	3.61906	1.37365	2.11714	34.9997	0.1	no	IP	CCNA_00806	181.795	566.079	inner membrane protein translocase component yidC	RNA-seq
871636	-	P2	12.1058	11.9783	10	6.95502	13.3504	10.3746	6.41037	6.70429	55.3447	13.1	no	IP	CCNA_00806	386.718	577.789	inner membrane protein translocase component yidC	RNA-seq
872364	-	P1	4208.71	1841.24	3983	3942.63	5485.46	2082.89	4544.04	5966.46	2962.4	1069	no	P	CCNA_00808	77.1538	4813.11	LSU ribosomal protein L34P	RNA-seq
872331	-	P2	106.49	117.73	138	194.306	172.015	144.762	223.448	237.826	3038.09	1376	no	P	CCNA_00808	4011.28	8209.71	LSU ribosomal protein L34P	RNA-seq
901970	+	P1	22.3649	7.35811	5	0	5.13476	1.68889	17.3996	23.9943	29.3019	14	yes	P	CCNA_00836	18.4737	25.4103	flagellin	RNA-seq
902130	+	P2	4.51402	1.36895	0	0	1.54043	0	15.568	3.17572	62.6831	6	no	P	CCNA_00836	40.1579	190.103	flagellin	RNA-seq
938924	-	P1	2.46219	8.21371	6	11.7366	1.54043	10.8572	2.28941	1.76429	152.222	40	no	P	CCNA_00860	54.2821	76.3947	hypothetical protein	RNA-seq
938895	-	P2	40.0106	20.7054	11	26.0813	85.2372	43.4287	94.3241	97.7415	577.154	112	yes	P	CCNA_00860	67.6667	98.9737	hypothetical protein	RNA-seq
956765	+	P1	50.0646	64.3407	71	58.2483	79.0753	105.435	75.5508	43.0486	140.834	13	no	P	CCNA_00879	47.2895	69.7692	PAS-family sensor histidine kinase	RNA-seq
956772	+	P2	15.1835	7.87147	15	18.2569	39.5377	12.5461	18.3153	21.8772	34.1867	25	no	P	CCNA_00879	49	75.2051	PAS-family sensor histidine kinase	RNA-seq
1006755	+	P1	3.07774	28.7479	0	1.73876	6.16171	12.0635	5.4946	0.705714	73.2584	44	no	IP	CCNA_00931	127.816	319.205	GTP cyclohydrolase II/3,4-dihydroxy-2-butanone-4-phosphate synthase	RNA-seq
1006767	+	P2	8.20732	100.105	13	3.04282	13.8638	7.23812	8.69979	19.4072	299.574	146	no	IP	CCNA_00931	138.132	409.154	GTP cyclohydrolase II/3,4-dihydroxy-2-butanone-4-phosphate synthase	RNA-seq
1026854	+	P1	0.410366	0	0	0	0	0	0	0	4.87749	0.1	no	IP	CCNA_00950	620.763	174.154	flagellar M-ring protein FliF	biochemical
1026914	+	P2	0	0	0	29.9935	52.8881	107.607	17.8575	3.52857	93.6182	15	yes	IP	CCNA_00950	175.158	346.282	flagellar M-ring protein FliF	RNA-seq
1046049	-	P1	53.5527	4.62021	0	3.47751	28.7546	116.775	109.892	39.8729	83.841	27	yes	P	CCNA_00969	6.3333	15.2368	two component sensor histidine kinase	RNA-seq
1045929	-	P2	27.0841	5.98916	9	6.95502	12.3234	20.2667	23.3521	7.41001	61.0499	0.1	no	P	CCNA_00969	11.1538	24.8684	two component sensor histidine kinase	RNA-seq
1077198	+	P1	124.546	93.2598	74	100.413	90.8853	111.226	114.929	70.2186	199.445	95	no	P	CCNA_00995	1.3684	30.4615	putative cytochrome P450 YJIB	RNA-seq
1077213	+	P2	42.678	39.0151	84	83.4603	85.2371	55.0097	86.54	46.93	153.855	108	no	P	CCNA_00995	5.7895	42.6667	putative cytochrome P450 YJIB	RNA-seq
1085133	-	P1	0.205183	0	2	23.4732	55.4554	40.5335	39.8359	7.41001	163.625	0.1	yes	P	CCNA_01003	25.0769	254.895	flagellar biosynthesis protein FliO	RNA-seq
1085109	-	P2	0	0	0	3.04282	4.10781	28.4699	5.03672	3.52857	30.1148	17	yes	P	CCNA_01003	144.308	323.211	flagellar biosynthesis protein FliO	RNA-seq
1095218	+	P1	113.671	88.6396	41	39.9913	90.8853	68.7622	56.7776	89.9786	249.905	43.1	no	AP	CCNA_01015	7.9737	15	multicopper oxidase PcoA	RNA-seq
1095241	+	P2	29.136	131.077	324	256.467	165.853	201.461	115.387	402.258	1493.8	253	no	AP	CCNA_01015	10.3684	26.9487	multicopper oxidase PcoA	RNA-seq
1095291	+	P3	99.3084	150.242	77	101.283	117.586	65.867	147.439	162.667	306.89	85	no	P	CCNA_01015	31.5526	70.0256	multicopper oxidase PcoA	RNA-seq
1104472	-	P1	4.51402	1.54007	2	21.7344	17.9717	20.508	8.24191	14.1143	133.503	20	yes	P	CCNA_01020	4.8462	33.1316	transcriptional regulator, LacI family	RNA-seq
1104453	-	P2	32.0085	9.0693	19	37.8179	56.9959	51.1494	28.8467	54.34	200.258	33	yes	P	CCNA_01020	13.0256	44.8421	transcriptional regulator, LacI family	RNA-seq
1104408	-	P3	500.031	65.3675	269	215.171	323.49	165.753	214.748	203.246	330.501	151	no	P	CCNA_01020	43.9487	68.9211	transcriptional regulator, LacI family	RNA-seq
1113528	-	P1	462.072	80.2548	114	273.854	137.612	104.229	147.439	101.976	532.4	199	no	P	CCNA_01026	29.3846	174.5	hypothetical protein	RNA-seq
1113518	-	P2	219.34	17.283	30	64.334	42.1051	32.3302	41.6674	13.4086	157.92	36	no	P	CCNA_01026	60.2051	169.684	hypothetical protein	RNA-seq
1113467	-	P3	103.617	215.439	60	149.533	81.6427	75.5177	140.112	90.3315	583.687	98	no	P	CCNA_01026	151.026	714.711	hypothetical protein	RNA-seq
1121885	+	P1	475.204	1016.28	284	358.184	348.137	641.539	347.076	348.27	3833.46	654	no	IP	CCNA_01033	54.5789	75.7179	FecR family protein	RNA-seq
1121908	+	P2	9004.66	9567.08	3436	2524.24	2003.07	2786.19	1540.32	2800.28	22682.5	14978	yes	IP	CCNA_01033	59.9474	108.462	FecR family protein	RNA-seq, beta-gal
1140018	+	P1	303.876	304.25	97	225.169	203.85	252.127	188.648	141.496	557.63	283	no	P	CCNA_01044	4.0526	18.1026	transcriptional regulator	RNA-seq
1140031	+	P2	2.05183	2.90902	0	1.73876	10.783	4.34287	4.57883	0.705715	97.6827	46	no	P	CCNA_01044	7.4737	21.0256	transcriptional regulator	RNA-seq
1151287	+	P1	165.993	97.88	110	174.745	120.667	128.356	130.039	75.1586	88.7333	8	no	IP	CCNA_01052	20.2368	127.231	SapC family protein	RNA-seq
1151533	+	P2	30.7774	29.7747	49	55.2055	55.4554	26.781	37.0886	31.4043	67.5606	47	no	P	CCNA_01052	35.1053	52.2564	SapC family protein	RNA-seq
1208044	-	P1	1041.1	540.393	619	586.83	706.543	674.592	977.124	978.474	783.945	96	no	P	CCNA_01101	23.1538	635.632	bacterial protein translation initiation factor 3 (IF-3)	RNA-seq
1207983	-	P2	18.6716	11.6361	13	8.25909	11.2965	16.6477	9.61556	6.70429	161.179	106	no	P	CCNA_01101	863.82	1506.13	bacterial protein translation initiation factor 3 (IF-3)	RNA-seq
1210002	-	P1	154.708	200.038	216	193.871	219.254	214.731	217.494	199.364	486.802	180	no	IP	CCNA_01103	46.4103	88.5789	ADP-heptose--LPS heptosyltransferase	RNA-seq
1209970	-	P2	44.5247	319.308	295	230.82	129.396	73.5876	84.2506	48.3415	211.653	21	yes	IP	CCNA_01103	78.1795	166.474	ADP-heptose--LPS heptosyltransferase	RNA-seq
1211041	+	P1	65.043	58.5227	55	102.152	46.2129	53.5621	48.0778	28.9343	178.279	88	yes	AP	CCNA_01105	1.9474	18.7949	alpha/beta hydrolase family protein	RNA-seq
1211113	+	P2	31.5982	47.2288	58	73.0278	79.0754	43.4287	41.2095	44.1072	272.704	8	no	P	CCNA_01105	34.7632	70.6667	alpha/beta hydrolase family protein	RNA-seq
1245084	+	P1	262.019	273.791	835	789.83	1111.68	1295.87	1112.2	1475.29	2800.38	1276	yes	P	CCNA_01141	6.8684	125.667	RecA protein (RecA has m engineered deletion)	RNA-seq
1245156	+	P2	475.203	2969.08	6343	5050.66	4338.36	2429.11	1980.35	4454.47	12838.6	4163	yes	P	CCNA_01141	139.79	458.59	RecA protein (RecA has m engineered deletion)	RNA-seq
1269890	+	P1	2.25701	27.5501	68	48.2505	30.2951	6.27304	25.1836	26.4643	103.381	63	yes	P	CCNA_01162	42	61.7692	beta-glucosidase	RNA-seq
1269912	+	P2	65.2482	156.232	321	322.974	234.145	125.943	168.501	191.602	225.495	159	yes	P	CCNA_01162	37.1316	111.564	beta-glucosidase	RNA-seq
1294635	-	P1	3.07774	20.8765	15	17.8222	6.67519	4.82541	10.0734	5.64572	67.5606	0.1	yes	P	CCNA_01174	3.4103	50.2632	transcriptional regulator, LysR family	RNA-seq
1294552	-	P2	8.61768	4.96245	13	8.69378	3.59433	4.1016	8.69979	5.64572	76.5174	8	no	P	CCNA_01174	44.1282	133.868	transcriptional regulator, LysR family	RNA-seq
1301925	+	P1	61.3497	30.9725	56	100.848	157.637	88.3051	66.3931	89.9786	406.221	52	yes	P	CCNA_01182	8.7632	47.8718	glutathione S-transferase	RNA-seq
1301937	+	P2	79.8162	44.1486	13	70.8543	54.942	54.5271	78.756	76.9229	348.415	64	yes	P	CCNA_01182	13.1579	58.2308	glutathione S-transferase	RNA-seq
1304672	+	P1	1577.65	217.15	53	17.8222	23.6199	163.099	1163.02	1424.13	2107.63	477	yes	P	CCNA_01186	64.8684	2997.31	hypothetical protein	RNA-seq, tiling array
1304678	+	P2	28.1101	12.1494	2	2.60813	1.54043	2.89525	25.6415	43.0486	1064.8	221.1	yes	P	CCNA_01186	349.447	3248.51	hypothetical protein	RNA-seq
1348168	-	P1	365.021	941.838	159	114.323	96.0201	110.502	152.017	83.6273	1059.91	258	yes	IP	CCNA_01221	137.769	346.316	acyl carrier protein	RNA-seq
1348142	-	P2	416.316	757.543	172	268.203	172.014	211.836	215.663	146.083	3556.67	105.1	yes	IP	CCNA_01221	211.154	701.868	acyl carrier protein	RNA-seq
1381514	-	P1	35.7018	18.8231	1	1.30407	0	0.241271	0	0.352857	44.7694	1	yes	P	CCNA_01252	11.4103	27.6579	soluble lytic murein transglycosylase	RNA-seq
1381461	-	P2	2.05183	2.39566	2	3.9122	0	2.89525	1.37365	1.41143	137.575	4	no	P	CCNA_01252	29.9231	139.342	soluble lytic murein transglycosylase	RNA-seq
1381335	-	P3	9.84878	2.90902	0	0	0	16.889	13.2786	8.11572	26.0502	3	no	P	CCNA_01252	132.538	192.263	soluble lytic murein transglycosylase	RNA-seq
1397407	-	P1	2.46219	27.379	7	50.4239	3.59433	19.0604	23.81	21.5243	122.107	14	no	P	CCNA_01268	11.2821	195.974	cytochrome c	RNA-seq
1397324	-	P2	27.4945	49.7956	12	27.3854	34.4029	26.781	52.6566	50.8115	100.129	67	yes	P	CCNA_01268	170.41	289.474	cytochrome c	RNA-seq
1397427	+	P1	2.25701	7.01587	5	14.7794	10.2695	9.16829	8.24191	13.7614	53.7262	7	no	P	CCNA_01269	4.2368	13.1538	hypothetical protein	RNA-seq
1397512	+	P2	0.205183	3.93573	53	42.1648	30.8086	21.2318	5.4946	7.05715	46.3952	0.1	yes	P	CCNA_01269	15	21.0769	hypothetical protein	RNA-seq
1402942	+	P1	3.28293	2.05343	8	6.52033	0	0	4.12095	0.352857	80.5894	17	no	IP	CCNA_01277	101.079	140.436	D-sorbitol oxidase	RNA-seq
1402950	+	P2	34.8811	16.2563	16	30.8629	45.6994	18.0953	49.9093	19.4072	44.7694	31	no	IP	CCNA_01277	99.1316	157.564	D-sorbitol oxidase	RNA-seq
1406997	+	P1	30.3671	25.1545	9	15.2141	10.2695	24.3683	19.689	11.6443	76.5174	49	no	P	CCNA_01281	12.6842	67.9231	glycerol kinase	RNA-seq
1407004	+	P2	10.8747	12.6628	28	34.7751	54.4285	59.3526	38.0043	26.1114	74.0787	25	yes	P	CCNA_01281	18.7105	75.5385	glycerol kinase	RNA-seq
1422126	-	P1	19.9027	165.301	100	106.064	40.0511	24.6096	25.1836	10.5857	83.8484	11	yes	P	CCNA_01296	46	282.632	hypothetical protein	RNA-seq
1422101	-	P2	24.6219	74.2656	47	131.276	69.3193	21.4731	94.324	76.5701	210.027	100	no	P	CCNA_01296	146.795	428.895	hypothetical protein	RNA-seq
1469343	+	P1	28.5204	39.3573	33	37.8179	60.0767	58.8701	43.0411	40.2257	113.963	17	no	P	CCNA_01355	6.1316	39.8205	transcriptional regulator IolR	RNA-seq
1469349	+	P2	4.10366	3.08014	7	7.38971	9.24257	1.68889	1.83153	4.23429	26.8631	13	no	P	CCNA_01355	7.8158	46.7436	transcriptional regulator IolR	RNA-seq
1480063	+	P1	10.8747	32.3415	5	12.606	3.08086	18.8191	15.1102	10.2329	74.0787	0.1	no	P	CCNA_01364	74.3421	168.256	NIFR3-like protein	RNA-seq
1480085	+	P2	11.9006	19.5076	7	7.38971	12.8369	2.17144	6.86826	7.41001	100.129	0.1	no	P	CCNA_01364	132.079	182.462	NIFR3-like protein	RNA-seq
1487459	+	P1	304.081	287.993	124	218.649	98.5874	87.34	151.56	102.682	380.976	128	yes	P	CCNA_01373	14.8158	29.7692	hypothetical protein	RNA-seq
1487512	+	P2	351.068	318.452	145	56.0749	94.4796	106.4	127.75	146.083	161.992	60.1	yes	P	CCNA_01373	33.2368	69.4872	hypothetical protein	RNA-seq
1494759	+	P1	29.3412	71.3566	156	222.561	193.067	65.3844	100.734	87.8615	312.603	88	yes	P	CCNA_01380	277.921	535.641	pole-organizing protein popZ	RNA-seq
1494784	+	P2	1.43628	3.42238	7	0.869378	1.02695	0.723812	1.83153	1.41143	44.7694	21	no	P	CCNA_01380	383.684	838.82	pole-organizing protein popZ	RNA-seq
1494793	+	P3	2.46219	7.35811	7	9.12847	0	9.8921	1.83153	4.94	76.5174	9	no	P	CCNA_01380	484.053	917.872	pole-organizing protein popZ	RNA-seq
1506232	+	P1	12.5162	8.21371	3	5.21627	3.08086	7.23812	6.41037	2.82286	25.2299	8	no	IP	CCNA_01389	23.2632	32.8205	acetyltransferase	RNA-seq
1506288	+	P2	1.64146	5.98916	2	3.9122	4.10781	2.89525	5.4946	2.11714	34.1867	0.1	no	P	CCNA_01389	28.3947	44.9744	acetyltransferase	RNA-seq
1534631	+	P1	40.0106	273.79	149	337.318	288.06	191.569	118.134	46.5772	1059.92	116	yes	P	CCNA_01417	62.2632	114.128	5-aminolevulinic acid synthase	RNA-seq
1534738	+	P2	2490.51	2301.89	2024	2643.78	3212.82	4667.14	3535.78	3787.92	8553.43	5107	no	P	CCNA_01417	185.579	756.564	5-aminolevulinic acid synthase	RNA-seq
1536689	+	P1	204.977	213.557	274	219.084	183.824	219.556	190.938	243.824	454.242	311	no	P	CCNA_01419	46.2105	597.41	serine hydroxymethyltransferase	RNA-seq, tiling array
1536698	+	P2	114.082	19.1653	38	25.6467	33.8894	42.4636	34.7991	40.2258	444.479	298	no	P	CCNA_01419	148.395	624.744	serine hydroxymethyltransferase	RNA-seq
1544242	-	P1	1382.31	162.049	23	35.2098	87.291	217.626	349.823	218.772	414.357	73	no	P	CCNA_01426	21.0256	92.1316	chemotaxis receiver domain protein cheYIII	RNA-seq
1544231	-	P2	92.5374	7.35812	0	5.21626	0	36.4319	22.4363	27.8758	756.269	134	yes	P	CCNA_01426	36.4872	95.7895	chemotaxis receiver domain protein cheYIII	RNA-seq
1545017	-	P1	177.894	27.5501	44	62.1605	54.4285	52.3557	49.9093	53.2815	202.696	21	no	P	CCNA_01427	6.5385	275.184	lipoprotein, SmpA/OmlA family	RNA-seq, tiling array
1544959	-	P2	0	0	0	0.434689	0	0.241271	0.915767	3.88143	28.489	0.1	no	P	CCNA_01427	327.128	641.658	lipoprotein, SmpA/OmlA family	RNA-seq
1545515	+	P1	10.8747	7.52923	0	2.60813	6.16171	0	7.32614	1.05857	42.3307	21	no	IP	CCNA_01430	247.763	345.026	hypothetical protein	RNA-seq
1545521	+	P2	24.6219	10.096	7	12.606	27.7277	2.17144	6.41037	0.705715	43.1436	4	no	IP	CCNA_01430	257.289	350.487	hypothetical protein	RNA-seq
1634129	+	P1	0.410366	3.42238	21	36.0792	108.857	89.7527	29.7624	8.82143	612.989	34.1	yes	P	CCNA_01525	55.4211	338.718	flagellar biosynthesis repressor flbT	RNA-seq
1634209	+	P2	511.316	184.98	31	71.289	322.463	927.686	790.307	567.395	3310.01	1222	yes	P	CCNA_01525	324.921	947.282	flagellar biosynthesis repressor flbT	RNA-seq
1643003	+	P1	6.77104	5.64692	0	2.60813	2.0539	1.93017	1.83153	3.52857	62.6831	13	no	P	CCNA_01534	179.079	435.308	hypothetical protein	RNA-seq
1643010	+	P2	234.729	234.604	203	189.09	177.149	270.464	176.743	219.83	769.29	329	no	P	CCNA_01534	185	472.82	hypothetical protein	RNA-seq
1650166	+	P1	42.0625	74.0945	12	63.8993	35.9433	15.4413	42.5831	31.0515	160.365	91	no	P	CCNA_01541	7.1842	13.4615	transcriptional regulator, LysR family	RNA-seq
1650174	+	P2	6.36067	3.25126	2	3.04282	0	2.65398	6.86826	4.23429	27.676	19	no	P	CCNA_01541	8.2895	14.5641	transcriptional regulator, LysR family	RNA-seq
1680092	+	P1	187.537	721.78	567	899.371	691.653	692.447	521.072	321.453	1733.15	883	yes	IP	CCNA_01562	33.6842	573.436	4-hydroxy-2-oxoglutarate aldolase/2-dehydro-3-deoxyphosphogluconate aldolase	RNA-seq
1680111	+	P2	157.991	201.75	314	247.338	309.113	190.363	244.052	207.127	3031.58	1018	no	IP	CCNA_01562	244.237	766.872	4-hydroxy-2-oxoglutarate aldolase/2-dehydro-3-deoxyphosphogluconate aldolase	RNA-seq
1697598	+	P1	8.4125	28.4057	18	12.1713	12.3234	1.68889	4.57884	6.70429	63.496	30	yes	P	CCNA_01581	199.395	359.128	hypothetical protein	RNA-seq
1697609	+	P2	9.43841	5.4758	27	10.4325	4.10781	16.1651	15.1102	3.17572	70.8196	12	no	P	CCNA_01581	224.29	389.872	hypothetical protein	RNA-seq
1719319	+	P1	102.386	137.58	212	231.255	165.339	81.5495	194.601	219.477	241.775	111	no	P	CCNA_01598	0.8947	25.1795	pyridine nucleotide-disulphide oxidoreductase	RNA-seq
1719332	+	P2	3.28293	6.3314	6	6.52033	7.18867	2.89525	9.61556	8.46858	56.9779	3	no	P	CCNA_01598	5.2368	34.0513	pyridine nucleotide-disulphide oxidoreductase	RNA-seq
1740881	+	P1	9.23323	15.5718	11	13.0407	19.5121	9.16828	10.9892	7.76286	108.258	27	no	AP	CCNA_01620	9.8684	35.3333	2-amino-4-hydroxy-6- hydroxymethyldihydropteridine pyrophosphokinase	RNA-seq
1740895	+	P2	8.20732	7.52923	3	4.34689	0.513476	2.41271	4.12095	2.82286	41.5104	27	no	AP	CCNA_01620	14.6053	42.5897	2-amino-4-hydroxy-6- hydroxymethyldihydropteridine pyrophosphokinase	RNA-seq
1790421	+	P1	43.4988	68.4475	42	50.8586	29.7816	38.362	47.162	46.5772	416.803	81	no	IP	CCNA_01668	39.4211	78.3077	sulfate transport system permease protein cysT	RNA-seq
1790610	+	P2	0.820732	19.3364	17	6.95502	12.8369	19.7842	10.5313	4.23429	54.5392	0.1	no	P	CCNA_01668	76.2105	462.103	sulfate transport system permease protein cysT	RNA-seq
1797603	-	P1	241.911	204.316	410	392.524	547.366	473.373	249.089	232.533	690.327	463	no	P	CCNA_01674	2.2564	43.3947	cytosolic protein	RNA-seq
1797532	-	P2	47.8076	41.753	35	63.8993	70.8597	72.8638	103.94	64.5729	104.201	42	no	P	CCNA_01674	41.1538	62.6842	cytosolic protein	RNA-seq
1803684	+	P1	15.1835	34.3949	24	17.3876	30.8086	20.2667	8.69979	3.88143	713.923	225	yes	IP	CCNA_01677	49.2105	68.359	carboxypeptidase G2 precursor	RNA-seq
1803719	+	P2	102.386	193.364	79	104.76	75.481	99.6448	72.3456	40.2257	405.4	127	no	P	CCNA_01677	65.1053	152.718	carboxypeptidase G2 precursor	RNA-seq
1803797	+	P3	361.327	610.21	771	1003.7	691.139	760.968	954.688	1137.96	1659.07	941	no	P	CCNA_01677	143.895	195.154	carboxypeptidase G2 precursor	RNA-seq
1810374	-	P1	14.3628	17.7963	24	17.3876	37.9972	14.235	16.9417	15.5257	83.0282	15	no	AP	CCNA_01682	6.6667	61.9211	hypothetical response regulator receiver protein	RNA-seq
1810358	-	P2	75.7125	137.237	161	178.222	153.016	152.724	119.966	92.4486	576.356	122	no	AP	CCNA_01682	11.8205	98.1316	hypothetical response regulator receiver protein	RNA-seq
1814006	+	P1	0	2.90902	3	0.434689	0	0.723812	1.37365	0	31.748	0.1	no	IP	CCNA_01687	66.3684	112.872	23S rRNA Um2552 2'-O-methyltransferase	RNA-seq
1814028	+	P2	41.4469	68.1053	72	52.5974	58.0228	84.2035	65.0195	45.5186	166.884	4	no	IP	CCNA_01687	60.0526	222.59	23S rRNA Um2552 2'-O-methyltransferase	RNA-seq
1850471	+	P1	238.217	229.128	157	252.554	119.64	159.963	233.063	159.492	599.14	89.1	no	P	CCNA_01724	72.3158	530.308	hypothetical protein	RNA-seq
1850503	+	P2	117.365	133.473	126	137.362	100.128	138.007	107.603	77.6286	893.83	435.1	no	P	CCNA_01724	436.632	940.59	hypothetical protein	RNA-seq
1859810	-	P1	11.9006	29.6036	16	15.2141	15.9178	22.6794	18.3153	18.3486	86.2872	60	no	IP	CCNA_01730	187.231	274.184	amidophosphoribosyltransferase	RNA-seq
1859797	-	P2	7.79695	4.62021	4	9.56316	0	11.0985	3.66307	2.47	32.5609	6	no	IP	CCNA_01730	204.795	309.789	amidophosphoribosyltransferase	RNA-seq
1898234	+	P1	376.715	730.678	421	396.002	313.734	259.607	422.17	450.246	1884.57	1035	no	P	CCNA_01770	19.8947	2188.44	nucleoside diphosphate kinase	RNA-seq
1898244	+	P2	18.6716	28.2346	26	23.4732	13.8639	8.2032	17.8575	7.05715	446.106	116	yes	P	CCNA_01770	339.632	2623.82	nucleoside diphosphate kinase	RNA-seq
1913220	-	P1	176.252	210.647	95	194.741	112.451	142.591	145.149	132.322	360.631	85	no	P	CCNA_01785	2.1026	19	hypothetical protein	RNA-seq
1913211	-	P2	4.30884	5.81804	2	2.60813	2.56738	1.20635	0.457884	2.11714	93.6182	7	no	P	CCNA_01785	4.8205	19.7105	hypothetical protein	RNA-seq
1913157	-	P3	4.10366	4.10685	2	6.95502	9.75605	6.27304	4.57884	3.52857	77.3303	28	no	P	CCNA_01785	20.3333	43.9211	hypothetical protein	RNA-seq
1937687	+	P1	159.222	177.964	106	179.527	133.504	93.1305	260.078	207.127	292.25	70	no	P	CCNA_01813	4.3421	89.7949	tRNA-dihydrouridine synthase	RNA-seq
1937697	+	P2	7.38658	4.44909	4	0.869378	0	1.93017	2.7473	4.58715	33.3738	3	no	P	CCNA_01813	16.6316	105.103	tRNA-dihydrouridine synthase	RNA-seq
1955464	+	P1	121.673	44.8331	138	146.055	109.884	55.9748	128.207	154.199	158.74	40	no	P	CCNA_01829	17.5263	52.1538	transcriptional regulator	RNA-seq
1955473	+	P2	324.805	519.346	358	482.504	346.082	487.125	410.722	279.816	945.937	150.1	no	P	CCNA_01829	16.7368	74.4103	transcriptional regulator	RNA-seq
2056508	+	P1	5.53994	5.30469	3	12.606	5.13476	8.92702	11.905	6.70429	48.0285	8	no	P	CCNA_01913	18.3421	67.7179	transcriptional regulator, MarR family	RNA-seq
2056542	+	P2	7.59177	8.38482	5	17.8222	11.81	8.44448	11.905	4.58715	63.496	10	no	P	CCNA_01913	62.3158	94.7949	transcriptional regulator, MarR family	RNA-seq
2068210	-	P1	8.20732	22.9299	0	13.4754	3.59433	5.54923	7.32614	3.17572	82.2152	4	no	AP	CCNA_01922	3.1026	14.9737	SAM-dependent methyltransferase	RNA-seq
2068147	-	P2	41.0366	49.4534	23	46.5117	21.566	33.0541	20.1469	39.52	302.833	14	no	P	CCNA_01922	12.2564	18.4737	SAM-dependent methyltransferase	RNA-seq
2085446	+	P1	542.298	1007.72	281	549.012	435.428	347.429	465.21	505.997	1510.09	423	no	P	CCNA_01943	6.5526	283.026	alpha/beta hydrolase	RNA-seq
2085458	+	P2	1467.26	2033.58	637	1289.29	841.074	829.488	1337.02	1164.08	3070.66	467	no	P	CCNA_01943	40.4211	366.59	alpha/beta hydrolase	RNA-seq
2097472	+	P1	61.3497	67.9342	33	62.1605	47.2398	34.5017	33.4255	31.0515	350.048	217	no	IP	CCNA_01954	412.842	754.513	ribonuclease E	RNA-seq
2097479	+	P2	7.79695	9.92489	2	1.73876	1.54043	14.9588	3.66307	1.05857	163.625	62	no	IP	CCNA_01954	424.684	837.615	ribonuclease E	RNA-seq
2107997	-	P1	2.87256	4.10685	1	4.34689	9.24257	0	3.20519	0.352857	26.8631	0.1	no	P	CCNA_01964	49.0256	888.684	NADH dehydrogenase	RNA-seq
2107966	-	P2	0.820732	1.54007	2	0.869378	0	0.723812	0	4.23429	83.0281	24	no	P	CCNA_01964	724.513	1123.26	NADH dehydrogenase	RNA-seq
2115485	-	P1	68.9415	78.8858	63	60.8564	70.8598	73.105	68.2247	73.7472	439.595	177	no	AP	CCNA_01970	10.0769	20.6842	triosephosphate isomerase	RNA-seq
2115410	-	P2	18.4665	27.379	30	26.9507	29.2681	24.3683	16.0259	25.7586	104.201	47	no	P	CCNA_01970	12.6923	23.2895	triosephosphate isomerase	RNA-seq
2137476	-	P1	14.3628	13.8606	5	9.12847	13.8639	3.61906	8.69979	10.2329	126.985	64	no	IP	CCNA_01991	659.41	979.921	hypothetical protein	RNA-seq
2137467	-	P2	48.0128	37.8173	12	37.3832	27.7277	22.9207	23.3521	16.2314	243.401	59	no	IP	CCNA_01991	672.564	1028.16	hypothetical protein	RNA-seq
2157033	-	P1	2931.45	294.153	517	773.312	636.197	360.458	487.188	445.306	389.933	123	no	IP	CCNA_02008	58.2821	342.842	prolyl-tRNA synthetase	RNA-seq, tiling array
2156903	-	P2	687.568	715.276	726	625.517	765.594	803.673	631.421	671.135	1763.28	628	no	IP	CCNA_02008	208.641	610.447	prolyl-tRNA synthetase	RNA-seq
2156896	-	P3	110.799	60.9183	111	81.2868	71.8866	76.4828	63.6459	71.9829	1431.93	654.1	no	IP	CCNA_02008	238.154	652.684	prolyl-tRNA synthetase	RNA-seq
2172779	-	P1	16.6198	38.844	38	39.5567	31.3221	41.9811	41.2095	29.9929	199.445	78	no	IP	CCNA_02024	413.564	712.868	NADH-quinone oxidoreductase chain F	RNA-seq
2172765	-	P2	2.46219	12.4917	1	4.78158	8.7291	1.20635	7.32614	7.05715	78.9635	59	no	IP	CCNA_02024	542.923	735.974	NADH-quinone oxidoreductase chain F	RNA-seq
2183585	-	P1	24.8271	28.4057	29	26.516	17.4582	10.3746	8.24191	5.64572	82.2152	11	yes	P	CCNA_02037	40.641	432.237	ATP-dependent endopeptidase Lon	RNA-seq
2183530	-	P2	1.84664	3.25125	35	12.606	8.21562	1.93016	4.12095	8.11572	93.6108	12.1	yes	P	CCNA_02037	481.051	700.053	ATP-dependent endopeptidase Lon	RNA-seq
2185327	-	P1	24.6219	86.5862	44	43.469	30.8085	24.8508	21.0627	14.1143	620.313	151.1	yes	P	CCNA_02039	56	249.842	ATP-dependent endopeptidase clp, ATP-binding subunit ClpX	RNA-seq, biochemical
2185233	-	P2	227.138	301.682	217	202.999	219.254	185.778	191.854	187.367	1270.73	296	no	P	CCNA_02039	226.436	781.895	ATP-dependent endopeptidase clp, ATP-binding subunit ClpX	RNA-seq, biochemical
2185201	-	P3	1715.94	388.269	239	264.291	788.186	1274.15	2626.42	1467.89	2828.89	857	yes	P	CCNA_02039	647.513	1131.66	ATP-dependent endopeptidase clp, ATP-binding subunit ClpX	RNA-seq
2192793	+	P1	40.421	32.1703	28	30.8629	24.6469	20.0254	32.5098	37.7557	241.768	112.1	no	IP	CCNA_02047	366.895	989.513	glutamine synthetase	RNA-seq
2192893	+	P2	58.4771	42.9508	19	43.4689	26.7008	106.159	46.2463	31.0515	95.244	68	no	P	CCNA_02047	1224.97	1838.15	glutamine synthetase	RNA-seq
2222954	-	P1	401.953	475.711	293	579.441	257.252	205.563	428.121	310.867	1490.55	218	no	P	CCNA_02071	20.1795	801.184	protein translocase subunit YajC	RNA-seq
2222910	-	P2	22.9805	19.5075	20	27.82	9.24257	10.8572	11.4471	13.0557	400.508	124	yes	P	CCNA_02071	835.128	1441.11	protein translocase subunit YajC	RNA-seq
2226927	-	P1	20.9287	9.58266	42	26.9507	25.6738	9.8921	15.568	16.5843	70.8196	37	no	P	CCNA_02075	226.769	360.053	peptidoglycan-specific endopeptidase, M23 family	RNA-seq
2226901	-	P2	28.5204	10.6094	13	40.8608	208.472	204.357	369.512	184.192	389.12	218	yes	P	CCNA_02075	299.461	447.711	peptidoglycan-specific endopeptidase, M23 family	RNA-seq
2232784	-	P1	6266.28	1919.78	2062	2242.56	1972.26	1861.17	1650.67	1338.39	10919.1	1911.5	no	P	CCNA_02082	163.077	1189.89	Sec-independent protein translocase protein tatA	RNA-seq
2232757	-	P2	926.195	1621.18	1880	1516.2	1480.87	966.53	1787.58	1234.64	3811.47	268	no	P	CCNA_02082	813.949	1919.53	Sec-independent protein translocase protein tatA	RNA-seq
2245379	+	P1	1.02591	2.56678	0	3.04282	1.02695	5.7905	7.32614	8.46858	28.489	4	no	P	CCNA_02097	225.079	626.205	periplasmic glucan glucosyltransferase	RNA-seq
2245388	+	P2	20.3131	58.6938	76	58.683	91.9122	71.4161	58.6091	87.5086	143.272	58	no	P	CCNA_02097	343.342	630.077	periplasmic glucan glucosyltransferase	RNA-seq
2247560	+	P1	600.775	842.76	448	562.053	381.513	363.836	539.845	691.953	741.614	245	no	P	CCNA_02098	181.421	278.231	molybdopterin-guanine dinucleotide biosynthesis protein A	RNA-seq
2247569	+	P2	67.7104	79.228	59	72.1584	54.942	39.5684	51.7409	44.46	836.045	410	no	P	CCNA_02098	180.184	305.026	molybdopterin-guanine dinucleotide biosynthesis protein A	RNA-seq
2276144	-	P1	617.805	721.437	320	445.556	409.754	494.364	491.309	564.219	3315.7	725	no	P	CCNA_02124	44.4359	101.395	hypothetical protein	RNA-seq
2276075	-	P2	263.455	0.171119	521	297.762	344.543	0.241271	132.786	329.216	923.966	98	no	P	CCNA_02124	84.0256	164.5	hypothetical protein	RNA-seq
2279316	-	P1	77.5591	215.952	48	346.447	626.441	1105.26	494.972	182.78	7785.75	1825.1	yes	P	CCNA_02125	31.2564	470.632	polar development protein podJ	RNA-seq
2279218	-	P2	88.4338	820.686	1651	1316.24	926.825	552.751	427.663	575.158	1604.52	493	yes	P	CCNA_02125	396.103	851.316	polar development protein podJ	RNA-seq
2294326	-	P1	240.064	200.551	169	181.265	116.559	124.978	173.996	160.55	1564.63	163	no	P	CCNA_02136	54.8718	210.763	glucose-6-phosphate 1-dehydrogenase	RNA-seq
2294254	-	P2	2057.78	1659.34	1961	1675.73	1574.83	1387.55	2322.39	2244.18	4845.34	293	no	P	CCNA_02136	257.795	1895.26	glucose-6-phosphate 1-dehydrogenase	RNA-seq
2310568	+	P1	14.9783	11.465	18	15.2141	14.8908	12.5461	13.7365	9.17429	75.6971	0.2	no	IP	CCNA_02155	40.3684	73.5385	hypothetical protein	RNA-seq
2310825	+	P2	51.2957	13.1762	12	14.3447	24.1334	15.2001	13.7365	13.4086	170.136	27	no	P	CCNA_02155	25.1579	37.0769	hypothetical protein	RNA-seq
2324664	-	P1	0.410366	34.5661	54	86.9378	34.9164	36.1906	26.5573	19.0543	61.8628	32	yes	P	CCNA_02171	16.4359	93.7632	nucleoside permease nupC	RNA-seq
2324630	-	P2	312.083	330.944	184	228.646	123.234	99.1623	148.812	152.082	224.682	142	yes	P	CCNA_02171	73.7949	277.184	nucleoside permease nupC	RNA-seq
2344513	+	P1	59.503	98.5645	102	112.15	79.5888	75.2765	133.244	101.976	256.43	117	no	P	CCNA_02194	8.3947	405.231	fumarate hydratase	RNA-seq, tiling array
2344519	+	P2	2.66738	6.67364	28	5.65095	7.18867	10.6159	14.1944	11.6443	180.718	46	no	P	CCNA_02194	37.9737	456.564	fumarate hydratase	RNA-seq
2348524	-	P1	170.302	130.735	205	181.7	207.444	145.728	164.38	187.014	293.063	40	no	P	CCNA_02198	43.6923	329.053	trans-isoprenyl diphosphate synthase	RNA-seq
2348507	-	P2	8.82286	7.70035	6	12.1713	5.13476	13.9937	4.57884	11.2914	65.1218	40	no	P	CCNA_02198	154.256	395.263	trans-isoprenyl diphosphate synthase	RNA-seq
2350185	+	P1	3.89847	1.88231	0	4.34689	1.02695	0.723812	0	0	40.6974	0.1	no	AP	CCNA_02202	6.6842	118.462	hypothetical protein	RNA-seq
2350196	+	P2	0.615549	0.513357	4	0.434689	5.64824	0.241271	2.28942	0	33.3738	1	no	AP	CCNA_02202	30.5	126.308	hypothetical protein	RNA-seq
2374841	-	P1	50.475	31.1437	50	52.1627	75.9945	103.505	227.568	118.56	257.243	84	yes	IP	CCNA_02225	72.3333	105.316	transcriptional regulator, arsR family/SAM-dependent	RNA-seq
2374657	-	P2	205.388	416.503	906	780.701	910.393	583.634	836.553	885.319	1800.72	464	no	P	CCNA_02225	62.2308	733	transcriptional regulator, arsR family/SAM-dependent	RNA-seq
2379676	-	P1	14.3628	11.8072	3	1.73876	7.18867	5.06668	19.2311	24.3472	33.3738	18	yes	P	CCNA_02231	5.3846	472.237	ABC transporter ATP-binding protein	RNA-seq
2379662	-	P2	8.00213	1.36895	5	1.73876	4.10781	5.54923	5.4946	5.29286	65.9347	47	no	P	CCNA_02231	115.179	552.5	ABC transporter ATP-binding protein	RNA-seq
2396146	-	P1	11.4902	20.8765	3	25.6466	21.0525	20.508	6.86826	11.9972	144.085	0.1	no	P	CCNA_02246	9.5128	23.2105	division plane positioning ATPase mipZ	RNA-seq
2396053	-	P2	0.820732	118.414	260	204.304	83.6966	65.8669	38.9201	119.972	718.823	113	yes	P	CCNA_02246	23.4103	354.053	division plane positioning ATPase mipZ	RNA-seq
2402426	-	P1	43.2936	43.9776	16	28.2547	23.1064	48.2542	17.8575	20.1129	283.294	93.1	no	P	CCNA_02252	0.5897	9.8421	methylcrotonyl-CoA carboxylase carboxyl transferase subunit	RNA-seq
2402321	-	P2	15.1835	18.1386	12	10.8672	21.566	20.9906	22.4363	20.8186	50.4672	5	no	P	CCNA_02252	17.4615	83.4211	methylcrotonyl-CoA carboxylase carboxyl transferase subunit	RNA-seq
2411359	-	P1	5.33475	11.9783	17	22.6038	45.1859	8.44448	11.905	17.29	50.4672	0.1	yes	P	CCNA_02260	184.718	531.316	hypothetical protein	RNA-seq
2411346	-	P2	2.46219	0.342238	5	0.869378	0	0.241271	4.57884	1.76429	43.1436	20	no	P	CCNA_02260	264.154	607.632	hypothetical protein	RNA-seq
2445745	+	P1	30.7774	87.0995	56	65.2033	37.9972	33.0541	36.1728	14.82	311.782	140	yes	AP	CCNA_02299	9.2632	406.308	cell division ATP-binding protein ftsE	RNA-seq
2445785	+	P2	21.339	28.0635	5	23.0385	11.8099	17.854	16.0259	9.17429	164.438	76	no	P	CCNA_02299	419.5	638.231	cell division ATP-binding protein ftsE	RNA-seq
2470214	-	P1	43.0884	59.5494	28	36.0792	31.322	25.0922	38.0043	39.1672	247.473	57	no	P	CCNA_02327	34.2564	220.895	ABC transporter permease protein	RNA-seq
2470204	-	P2	2.46219	7.70035	1	5.21627	2.56738	3.37779	2.7473	1.05857	57.7982	22	no	P	CCNA_02327	65.7949	235.974	ABC transporter permease protein	RNA-seq
2478179	-	P1	65.8637	121.152	103	113.454	63.6711	69.2447	105.771	96.3301	589.385	149	no	P	CCNA_02337	316.641	433.658	nonspecific lipid-transfer protein	RNA-seq
2478126	-	P2	30.1619	32.1703	110	78.6787	75.481	84.686	52.6566	68.8072	619.507	336	yes	P	CCNA_02337	704.103	3388.61	nonspecific lipid-transfer protein	RNA-seq
2479823	-	P1	2.25701	3.93573	11	7.8244	6.16171	0.482541	1.83153	4.58715	29.3019	14	no	IP	CCNA_02339	579.385	785.474	methyltransferase	RNA-seq
2479804	-	P2	2.05183	16.0852	21	25.6466	13.3504	16.1651	10.0734	11.6443	56.165	37	yes	P	CCNA_02339	597	1019.24	methyltransferase	RNA-seq
2479793	-	P3	1.02591	12.6628	13	13.0407	14.8908	5.7905	10.9892	6.70429	113.15	63	no	P	CCNA_02339	677.667	1069.08	methyltransferase	RNA-seq
2521324	-	P1	82.6887	120.639	72	83.8949	84.21	101.092	93.4083	75.1586	243.394	94	no	P	CCNA_02377	9.4359	12.9474	hypothetical protein	RNA-seq
2521312	-	P2	10.4643	15.5718	29	8.25909	18.4851	9.40956	13.7365	20.8186	274.336	167	no	P	CCNA_02377	9.4103	12.7105	hypothetical protein	RNA-seq
2558267	-	P1	112.645	100.618	80	117.366	63.1576	70.6923	119.966	82.5686	130.251	93	no	IP	CCNA_02413	42.7436	116.947	acyl-CoA dehydrogenase	RNA-seq
2558254	-	P2	127.829	148.703	144	128.233	79.5888	117.74	131.871	132.674	559.255	156	no	IP	CCNA_02413	48.4103	140.816	acyl-CoA dehydrogenase	RNA-seq
2558195	-	P3	16.6198	16.5985	20	16.5182	10.783	17.6128	12.8207	12.35	124.546	60	no	IP	CCNA_02413	121.128	171.895	acyl-CoA dehydrogenase	RNA-seq
2559354	-	P1	0.820732	7.52923	2	5.21627	6.16171	5.06668	5.95249	3.88143	66.7477	0.1	no	P	CCNA_02414	6.9231	17.1579	DadA-related amino acid oxidase	RNA-seq
2559208	-	P2	60.1186	43.122	40	31.2976	49.2937	29.1938	57.6933	53.6343	118.035	18	no	P	CCNA_02414	48.9231	225.684	DadA-related amino acid oxidase	RNA-seq
2564507	-	P1	41.6521	165.643	127	149.968	102.695	132.94	113.097	90.3315	2329.83	847	no	IP	CCNA_02419	8318.21	12171.2	TonB1 protein	RNA-seq
2564496	-	P2	2.66738	20.8765	34	43.0342	40.0511	24.1271	18.3153	25.7586	312.603	147	yes	IP	CCNA_02419	9120.15	13025.6	TonB1 protein	RNA-seq
2564837	-	P1	0.820732	3.76462	2	0.869378	0	0	0.915767	0	32.5609	15	no	IP	CCNA_02420	6015.15	8351	TonB accessory protein exbD	RNA-seq
2564827	-	P2	1.84665	11.2938	6	12.1713	10.2695	1.20635	5.95248	3.17571	143.273	38	no	IP	CCNA_02420	5781.23	9339.92	TonB accessory protein exbD	RNA-seq
2565884	-	P1	112.851	603.879	361	232.559	212.065	206.046	233.063	99.8587	10597.6	130	no	P	CCNA_02421	78.1026	6919.37	TonB accessory protein exbB	RNA-seq
2565861	-	P2	348.605	1210.66	892	556.402	597.173	593.526	237.184	206.774	16576.1	3767	yes	P	CCNA_02421	3042.95	9528.11	TonB accessory protein exbB	RNA-seq
2578743	+	P1	34.2655	29.6036	3	18.6916	11.81	19.7842	27.0151	9.88001	65.1218	0.1	no	P	CCNA_02438	5.9474	20.4872	quinone oxidoreductase	RNA-seq
2578777	+	P2	30.9826	6.67364	3	5.65096	7.70214	34.2604	30.6782	17.9957	55.3521	7	yes	P	CCNA_02438	18.0789	32.6154	quinone oxidoreductase	RNA-seq
2607397	-	P1	85.356	222.454	101	70.4196	80.6158	108.331	82.8769	62.1029	1644.41	81.2	no	P	CCNA_02464	21.5641	212.368	UDP-glucose 6-dehydrogenase	RNA-seq
2607381	-	P2	431.294	604.563	323	313.411	422.078	430.909	383.249	319.336	2795.5	996	no	P	CCNA_02464	87.3333	236.526	UDP-glucose 6-dehydrogenase	RNA-seq
2609906	-	P1	4.71921	14.8873	0	5.65096	0	8.68575	0.915767	2.11714	52.9133	8	no	P	CCNA_02465	76.8718	114.368	UDP-glucose 6-dehydrogenase	RNA-seq
2609899	-	P2	56.2201	72.7255	61	69.1155	60.5902	134.629	64.5616	81.8629	309.343	109	no	P	CCNA_02465	76.3846	122.658	UDP-glucose 6-dehydrogenase	RNA-seq
2647851	+	P1	3.28293	0	0	0	4.10781	1.20635	5.03672	5.99858	70.8196	1	no	P	CCNA_02498	2.2895	36.3077	YjbJ-related lytic transglycosylase	RNA-seq
2647863	+	P2	56.6305	3.76462	7	1.30407	63.6711	52.8383	104.855	74.8058	245.847	12	yes	P	CCNA_02498	5.6579	49.5128	YjbJ-related lytic transglycosylase	RNA-seq
2663541	-	P1	0	0	0	0.434689	0	6.51431	0.457884	1.05857	41.5104	9	no	IP	CCNA_02512	158	215.605	polysaccharide autokinase-related protein hfsB	RNA-seq
2663299	-	P2	1.84665	15.0585	59	39.122	43.6455	14.7175	13.7365	23.6414	48.0285	12	yes	P	CCNA_02512	60.5385	142.342	polysaccharide autokinase-related protein hfsB	RNA-seq
2663290	-	P3	2.66738	62.6295	95	122.582	205.904	52.597	50.8251	46.2243	167.689	40	yes	P	CCNA_02512	62.6667	169.342	polysaccharide autokinase-related protein hfsB	RNA-seq
2666918	-	P1	254.837	254.625	191	119.105	126.315	151.518	136.907	133.027	448.544	203	no	P	CCNA_02516	6.0769	183.71	glutathione S-transferase	RNA-seq
2666910	-	P2	10.054	14.5451	3	13.0407	5.13476	11.0985	5.95249	2.82286	58.6111	39	no	P	CCNA_02516	33.0256	197.974	glutathione S-transferase	RNA-seq
2670975	-	P1	32.2137	36.9617	20	29.9935	29.2681	23.8858	41.6674	34.58	80.5894	50	no	P	CCNA_02520	19.2821	433.211	aspartyl/glutamyl-tRNA(Asn/Gln) amidotransferase subunit C	RNA-seq
2670957	-	P2	0.205183	1.88231	0	1.30407	1.54043	0.723812	2.7473	5.64572	28.489	20	no	P	CCNA_02520	179.462	568.105	aspartyl/glutamyl-tRNA(Asn/Gln) amidotransferase subunit C	RNA-seq
2670966	+	P1	23.8012	31.657	21	15.6488	18.9986	27.5049	18.3153	29.9929	33.3738	11	no	P	CCNA_02521	1.1842	28.8462	endonuclease involved in recombination	RNA-seq
2671117	+	P2	1968.32	2252.78	1099	1570.96	1062.9	1735.95	1305.43	1638.67	3156.15	970	no	P	CCNA_02521	16.7632	116.692	endonuclease involved in recombination	RNA-seq
2681269	+	P1	180.561	156.232	90	129.103	126.829	207.975	217.953	118.913	154.668	0.1	no	P	CCNA_02535	22.5526	326.205	DNA topoisomerase I	RNA-seq
2681291	+	P2	13.9524	6.67364	4	10.8672	28.7547	10.8572	13.7365	7.41001	323.185	59	no	P	CCNA_02535	168.263	434.154	DNA topoisomerase I	RNA-seq
2696466	-	P1	308.185	395.285	225	289.937	505.261	334.16	322.808	312.632	1028.97	741	no	AP	CCNA_02547	11.5897	48.8421	response regulator receiver protein divK	RNA-seq
2696372	-	P2	235.55	76.8324	51	129.103	775.863	1048.56	1676.31	774.522	2591.18	1182.1	yes	P	CCNA_02547	42.2051	760	response regulator receiver protein divK	RNA-seq, tiling array, biochemical
2696934	+	P1	13.1317	15.4007	27	20.8651	6.16171	30.4001	7.78402	11.9972	38.2587	27	no	IP	CCNA_02549	40.1842	121.154	glucokinase	RNA-seq
2696954	+	P2	10.054	51.3357	136	135.188	98.074	69.2447	59.5249	54.6929	169.323	47	yes	IP	CCNA_02549	49.6842	215.846	glucokinase	RNA-seq
2727681	+	P1	8.61768	25.3256	5	9.56316	4.10781	3.13652	10.5313	9.52715	58.6111	0.1	no	P	CCNA_02576	18.4211	32.5641	phosphoribosylamidoimidazole-succinocarboxamide synthase	RNA-seq
2727713	+	P2	11.6954	19.5076	11	25.6466	12.3234	10.3746	11.4471	13.4086	52.1004	6	no	P	CCNA_02576	29.8421	42.8205	phosphoribosylamidoimidazole-succinocarboxamide synthase	RNA-seq
2727764	+	P3	31.5982	41.2397	29	24.7773	35.9433	19.0604	17.3996	13.4086	105.819	2	yes	P	CCNA_02576	43.5789	114.744	phosphoribosylamidoimidazole-succinocarboxamide synthase	RNA-seq
2727792	+	P4	37.7536	46.5443	33	50.8586	30.2951	26.7811	24.2678	21.5243	161.992	65.1	no	P	CCNA_02576	58.5263	402.59	phosphoribosylamidoimidazole-succinocarboxamide synthase	RNA-seq
2739286	+	P1	636.272	775.34	560	740.275	632.089	536.104	664.389	538.107	1907.36	179	no	P	CCNA_02589	16.0526	201.256	bolA-related transcriptional regulator	RNA-seq
2739298	+	P2	54.989	28.5769	26	32.167	26.7007	19.3016	45.3305	28.2286	257.236	60	no	P	CCNA_02589	62.3947	245.872	bolA-related transcriptional regulator	RNA-seq
2744457	-	P1	244.168	440.289	363	444.253	446.724	362.148	334.713	417.078	2210.19	241	no	P	CCNA_02596	87.1538	5153.18	SSU ribosomal protein S4P	RNA-seq
2744422	-	P2	781.952	428.311	442	629.864	640.305	425.119	596.164	685.955	9207.95	1312	no	P	CCNA_02596	4617.13	6587.55	SSU ribosomal protein S4P	RNA-seq
2753841	-	P1	0.410366	0.855594	0	2.60813	0	0	0	0	30.9277	0.1	no	P	CCNA_02606	10.8462	14.7895	hybrid sensor histidine kinase/receiver domain protein	RNA-seq
2753826	-	P2	86.7923	39.8707	30	49.1198	42.105	63.4542	38.4622	33.8744	184.79	3.1	no	P	CCNA_02606	9.4872	20.3684	hybrid sensor histidine kinase/receiver domain protein	RNA-seq
2761162	-	P1	36.9329	62.2873	82	50.8586	44.6724	43.67	40.2938	51.87	183.977	19	no	P	CCNA_02612	22.5641	268.658	alanyl-tRNA synthetase	RNA-seq
2761128	-	P2	0	0.684475	0	1.73876	0	0	0.915767	6.70429	26.8631	11	no	P	CCNA_02612	229.256	412.553	alanyl-tRNA synthetase	RNA-seq
2782070	+	P1	12.311	10.7805	28	16.5182	4.62129	9.65083	19.2311	19.76	33.3738	11	no	P	CCNA_02632	3.8421	29.5641	SOUL domain heme-binding protein	RNA-seq
2782082	+	P2	176.457	289.875	545	173.441	67.7789	30.1588	68.2247	115.032	122.107	4	yes	P	CCNA_02632	3.1316	52.1026	SOUL domain heme-binding protein	RNA-seq
2782097	+	P3	8.20732	3.25126	10	7.8244	9.75605	1.44762	15.1102	3.17572	26.0502	1	no	P	CCNA_02632	13.8421	73	SOUL domain heme-binding protein	RNA-seq
2811557	+	P1	296.694	530.811	781	1196.26	653.655	608.243	601.202	541.636	2170.31	234	yes	AP	CCNA_02659	14.5526	425.897	two-component receiver domain protein	RNA-seq
2811737	+	P2	257.094	121.152	124	125.19	162.259	130.044	139.654	119.266	1199.92	177	no	P	CCNA_02659	374.684	610.667	two-component receiver domain protein	RNA-seq
2830189	-	P1	26.4686	26.8657	38	62.5952	44.159	33.7779	21.5205	30.3457	135.949	14	no	P	CCNA_02676	3.7179	192.605	hypothetical protein	RNA-seq
2830170	-	P2	8.4125	6.16028	5	6.95502	1.02695	0.482541	2.7473	1.76429	48.0285	21	no	P	CCNA_02676	66.8205	255.079	hypothetical protein	RNA-seq
2848052	-	P1	1734.62	595.494	398	111.28	25.1603	8.68575	68.2247	257.939	593.457	47	yes	P	CCNA_02693	21.4872	122.184	iron-regulated protein frpC	RNA-seq
2848045	-	P2	1092.8	1745.93	368	129.537	15.4043	31.8477	96.1556	280.874	735.104	534	yes	P	CCNA_02693	32.1795	136.895	iron-regulated protein frpC	RNA-seq
2875084	+	P1	192.667	34.9082	14	23.4732	14.3774	47.5304	41.2095	34.2271	218.164	6	no	P	CCNA_02715	49.0526	93.7692	MASE1-family sensor histidine kinase	RNA-seq
2875106	+	P2	414.264	16.4274	59	50.8586	62.1306	21.9556	28.8467	20.1129	147.344	12	no	P	CCNA_02715	72.9737	101	MASE1-family sensor histidine kinase	RNA-seq
2885832	-	P1	17.6457	2.7379	1	1.73876	4.62129	20.0255	14.1944	12.7029	113.15	25	yes	AP	CCNA_02722	6.2051	296.5	hypothetical protein	RNA-seq
2885684	-	P2	144.654	50.6512	39	9.99785	64.1845	57.4224	75.5508	37.7557	122.107	14.1	no	P	CCNA_02722	195.231	268.053	hypothetical protein	RNA-seq
2889918	-	P1	52.9372	163.761	111	188.655	70.3462	130.045	87.9137	93.5072	289.804	23	no	P	CCNA_02726	4.4872	36.1579	putative acetyltransferase/acyltransferase	RNA-seq
2889874	-	P2	9.6436	11.8072	32	16.9529	17.9717	7.23812	8.69979	9.17429	73.2657	8	yes	P	CCNA_02726	38.8718	61.8421	putative acetyltransferase/acyltransferase	RNA-seq
2897194	-	P1	34.2655	1.71119	0	7.8244	4.62129	0.482541	4.57884	2.11714	26.0502	18	no	IP	CCNA_02734	41.1538	196.263	serine acetyltransferase	RNA-seq
2897172	-	P2	52.1165	88.6396	34	36.9486	44.159	30.8827	43.9568	25.4057	62.6831	0.1	no	IP	CCNA_02734	83.0513	323.053	serine acetyltransferase	RNA-seq
2901445	+	P1	568.356	292.1	183	371.224	198.202	229.207	142.402	86.45	2185.77	463	no	P	CCNA_02741	6.4737	144.436	hypothetical protein	RNA-seq
2901494	+	P2	3290.31	11599.6	4432	5933.94	4728.09	8634.6	4916.75	5219.82	14226.6	1650	no	P	CCNA_02741	181.684	687.41	hypothetical protein	RNA-seq
2901515	+	P3	869.771	2617.78	670	846.774	1297.56	1704.09	2737.69	4001.04	3104.03	1120	yes	P	CCNA_02741	450.632	710.154	hypothetical protein	RNA-seq
2922245	+	P1	316.597	264.55	193	293.85	297.816	210.147	316.398	300.987	225.495	80	no	P	CCNA_02759	14.9474	256.461	methionine aminopeptidase	RNA-seq
2922255	+	P2	212.159	163.761	137	131.276	149.935	107.365	167.128	161.609	161.999	35	no	P	CCNA_02759	44.8684	296.282	methionine aminopeptidase	RNA-seq
2923161	+	P1	2.46219	0	0	0.869378	0	0.965083	0	0	29.3019	1	no	P	CCNA_02760	95.8684	208.308	hypothetical protein	RNA-seq
2923175	+	P2	11.6954	23.6144	1	7.38971	10.2695	12.0635	11.4471	5.29286	65.9347	0.1	no	P	CCNA_02760	104.526	560.923	hypothetical protein	RNA-seq
2923196	+	P3	3847.38	3588.88	2245	3299.72	2953.01	3794.22	2701.51	1886.02	9909.67	1938	no	P	CCNA_02760	155.447	1063.1	hypothetical protein	RNA-seq
2936251	-	P1	40.0107	29.2613	10	28.6895	34.4029	25.3334	41.2095	24.7	72.4454	29	no	IP	CCNA_02776	81.8718	137.447	adenosylcobyric acid synthase (glutamine-hydrolysing)	RNA-seq
2936239	-	P2	122.289	70.3299	93	84.3297	92.4258	118.223	86.54	64.2201	316.668	102	no	IP	CCNA_02776	77.3846	148.737	adenosylcobyric acid synthase (glutamine-hydrolysing)	RNA-seq
2940490	+	P1	254.016	1152.65	399	930.234	644.413	861.819	628.216	387.085	2114.96	342	no	P	CCNA_02783	348.947	566.205	two-component response regulator	RNA-seq
2940595	+	P2	13.7472	47.9133	59	52.1626	39.5377	33.7779	29.7625	25.0529	394.817	137	yes	P	CCNA_02783	684.921	2095.59	two-component response regulator	RNA-seq
2990138	-	P1	129.06	168.723	91	132.58	81.1292	228.483	97.0713	153.14	607.284	90.1	no	IP	CCNA_02836	23.4103	72.7105	hypothetical protein	RNA-seq
2990119	-	P2	65.8637	46.8866	72	20.4304	21.566	18.3366	45.7884	50.1057	446.918	44	yes	IP	CCNA_02836	32.4615	94.6316	hypothetical protein	RNA-seq
2998264	-	P1	227.958	177.279	144	208.65	176.635	177.092	147.439	146.789	691.14	112	no	P	CCNA_02845	15.7179	187.026	two-component response regulator	RNA-seq, tiling array
2998223	-	P2	3.28293	10.9516	57	57.3789	21.0525	9.65083	10.9892	16.9372	128.618	11	yes	P	CCNA_02845	194.564	355.5	two-component response regulator	RNA-seq
3000365	-	P1	6498.76	3757.77	973	3520.55	1594.34	1930.41	1596.65	1633.02	15626.9	2085	no	P	CCNA_02846	64.5128	163.947	endopeptidase degP	RNA-seq, tiling array
3000314	-	P2	1337.18	384.163	80	218.214	671.114	1678.28	2424.03	2264.64	3319.75	1329.1	yes	P	CCNA_02846	176.795	260.842	endopeptidase degP	RNA-seq
3000301	-	P3	513.777	586.083	394	390.785	521.692	578.809	448.726	632.321	2733.63	958.1	no	P	CCNA_02846	202.487	289.263	endopeptidase degP	RNA-seq
3118998	+	P1	3.48811	8.21371	6	1.73876	1.54043	4.82541	2.7473	3.52857	76.5174	38	no	P	CCNA_02962	83.3421	295.333	hypothetical protein	RNA-seq
3119009	+	P2	24.4168	17.4541	27	19.1263	22.0795	29.6763	22.8942	16.2314	202.696	19	no	P	CCNA_02962	101.211	381.692	hypothetical protein	RNA-seq
3179982	+	P1	42.0625	70.8432	35	49.1199	36.4568	27.7461	29.7624	4.94	149.783	21	yes	AP	CCNA_03025	16.3421	102.872	transcriptional regulator, MarR family	RNA-seq
3179991	+	P2	6.77104	6.3314	3	3.9122	4.10781	6.75558	0.457884	0	35.8126	17	no	AP	CCNA_03025	31.5263	110.436	transcriptional regulator, MarR family	RNA-seq
3212691	+	P1	116.133	189.428	83	149.098	60.0767	70.9336	90.661	78.3343	1573.59	26	yes	P	CCNA_03060	17.7105	911.846	hypothetical protein	RNA-seq
3212717	+	P2	77.9694	75.9767	52	65.2034	24.6468	29.6763	34.7992	40.2257	914.196	408	yes	P	CCNA_03060	585.789	1117.46	hypothetical protein	RNA-seq
3219463	-	P1	10.054	5.64692	30	14.3447	26.7008	11.3397	21.9784	22.23	52.1004	2	no	P	CCNA_03066	13.7949	50.5	GAF/PAS-family sensor histidine kinase	RNA-seq
3219449	-	P2	13.7473	7.35811	14	18.6916	6.67519	14.9588	19.689	11.2914	32.5609	0.1	no	P	CCNA_03066	20.7436	77.3684	GAF/PAS-family sensor histidine kinase	RNA-seq
3230751	-	P1	134.6	1449.89	929	1295.81	530.935	439.113	294.877	203.246	1077	364	yes	P	CCNA_03082	5.9487	105.763	hypothetical protein	RNA-seq, tiling array
3230740	-	P2	830.17	3288.9	2050	1889.59	1033.63	586.047	537.555	346.153	363.883	0.1	yes	P	CCNA_03082	23.5897	118.237	hypothetical protein	RNA-seq
3230664	-	P3	18.8768	199.011	82	87.8071	46.7263	61.524	27.473	12.35	337.019	184	yes	P	CCNA_03082	96.5385	139.947	hypothetical protein	RNA-seq
3230646	-	P4	12.5162	86.7573	69	68.6808	23.6199	26.5398	4.12094	6.70429	216.531	81	yes	P	CCNA_03082	103.205	174.579	hypothetical protein	RNA-seq
3240348	+	P1	248.066	12.8339	17	51.728	16.4312	68.7622	30.2203	19.76	141.647	14	no	P	CCNA_03091	6.6842	80.4872	hypothetical protein	RNA-seq, tiling array
3240415	+	P2	32.2137	25.3256	10	5.65096	0.513476	7.23812	12.8207	8.11572	75.7045	5	yes	P	CCNA_03091	89.9211	623.615	hypothetical protein	RNA-seq
3256497	+	P1	52.3216	59.036	50	38.6873	50.8341	21.9556	40.2938	37.7557	129.431	4	no	P	CCNA_03106	17.3158	168.256	BolA protein	RNA-seq
3256513	+	P2	30.3671	53.218	46	35.2098	47.2398	47.289	48.9936	58.5743	134.308	45	no	P	CCNA_03106	64.2632	196.769	BolA protein	RNA-seq
3279769	-	P1	1.64146	99.4201	69	788.961	245.441	335.608	212.001	96.33	2954.25	267	yes	P	CCNA_03130	41.4103	864.421	cell cycle response regulator ctrA	RNA-seq, tiling array, biochemical
3279737	-	P2	10.8747	138.435	253	1111.07	872.91	855.305	211.542	201.129	8674.69	3609.1	yes	P	CCNA_03130	684.41	1638.05	cell cycle response regulator ctrA	RNA-seq
3279712	-	P3	34.2656	46.031	33	395.566	1689.34	2944.23	1843.44	773.111	6900.04	2024	yes	P	CCNA_03130	1219	2620.42	cell cycle response regulator ctrA	RNA-seq, biochemical
3294538	-	P1	305.312	389.467	171	314.28	365.082	557.094	549.003	487.649	425.753	239	yes	P	CCNA_03142	78.8974	2715.97	RNA polymerase sigma factor rpoD	RNA-seq
3294260	-	P2	1956.21	1694.59	1491	1598.79	2484.2	1689.86	2245.46	2221.94	3016.13	6611	no	P	CCNA_03142	272.513	244.868	RNA polymerase sigma factor rpoD	biochemical
3355531	-	P1	22.7753	58.8649	35	35.2098	39.5376	51.3906	28.3888	17.6429	88.7259	4.1	no	AP	CCNA_03194	15.0769	28.1579	integral membrane protein	RNA-seq
3355485	-	P2	1.02591	6.3314	11	11.7366	10.783	10.3746	7.78402	9.52715	72.4454	34	no	P	CCNA_03194	29.641	43.2105	integral membrane protein	RNA-seq
3366372	+	P1	421.651	116.361	103	133.884	180.23	135.594	105.313	154.199	196.186	61	no	P	CCNA_03205	39.0789	441.308	aminopeptidase	RNA-seq
3366384	+	P2	15.3887	6.3314	1	9.99784	7.18867	17.854	4.12095	10.5857	410.278	245.1	no	P	CCNA_03205	115.316	540.974	aminopeptidase	RNA-seq
3387038	-	P1	281.716	49.1111	13	5.21627	0	0	2.28942	13.0557	113.963	0.1	yes	P	CCNA_03224	5.641	131.263	hypothetical protein	RNA-seq, tiling array
3386990	-	P2	15.5939	20.8765	11	21.2998	10.2695	17.854	25.6415	11.9972	84.6613	0.1	no	P	CCNA_03224	157.026	655.368	hypothetical protein	RNA-seq
3386972	-	P3	20.3131	7.35811	20	19.9957	17.9717	20.7493	14.1944	13.0557	46.3952	16	no	P	CCNA_03224	354.718	705.816	hypothetical protein	RNA-seq
3413599	+	P1	28.3152	4.10685	0	6.95502	17.9717	18.8191	90.2031	60.3386	52.9133	19	yes	P	CCNA_03247	7.6053	22.2821	methyl-accepting chemotaxis protein	RNA-seq
3413676	+	P2	8.82286	2.05343	0	1.73876	16.4312	30.8827	26.0994	2.11714	175.02	1	yes	P	CCNA_03247	26.6842	679	methyl-accepting chemotaxis protein	RNA-seq, tiling array
3438217	+	P1	5.33475	15.4007	14	14.3447	14.3773	5.54923	10.0734	9.17429	25.2299	0.1	no	P	CCNA_03269	4.4474	12.5897	glucokinase	RNA-seq
3438263	+	P2	6.97622	2.05343	4	5.21627	17.4582	19.0604	25.1836	11.2914	45.5823	19	yes	P	CCNA_03269	15.9211	31.8462	glucokinase	RNA-seq
3438335	+	P3	10.2591	3.93573	22	9.12847	28.2412	4.34287	17.8575	11.6443	30.1148	0.1	no	P	CCNA_03269	22.3421	76.4872	glucokinase	RNA-seq
3484361	+	P1	432.731	234.604	355	643.34	468.29	309.068	138.281	191.602	1837.36	138	yes	P	CCNA_03308	5.9211	46.2821	hypothetical protein	RNA-seq
3484384	+	P2	597.492	98.3933	244	438.601	407.187	284.699	102.108	85.7443	712.298	56.1	no	P	CCNA_03308	11.7632	110.974	hypothetical protein	RNA-seq
3527996	+	P1	63.1963	78.0302	105	129.537	124.775	122.807	108.518	96.33	92.7979	60	no	P	CCNA_03348	38.8158	459.897	hypothetical protein	RNA-seq
3528025	+	P2	18.2613	27.7213	17	17.8222	9.24257	6.99685	15.568	15.1729	66.7477	4	yes	P	CCNA_03348	355.053	538.333	hypothetical protein	RNA-seq
3535977	-	P1	43.4988	19.8498	49	60.4218	32.8625	28.7112	48.9936	40.5786	48.0285	4	no	P	CCNA_03357	12.0256	180.368	hypothetical protein	RNA-seq
3535969	-	P2	4.30884	4.44909	4	6.08565	5.13476	1.44762	1.83153	1.76429	33.3738	8	no	P	CCNA_03357	35.359	202.421	hypothetical protein	RNA-seq
3547236	-	P1	249.502	175.568	116	105.629	117.073	69.486	120.423	82.2158	293.063	112	yes	P	CCNA_03371	440.769	1870.82	bacterioferritin	RNA-seq, tiling array
3547229	-	P2	18.0561	8.72706	7	6.52033	7.70214	2.89525	8.24191	3.17572	56.165	20	no	P	CCNA_03371	630.82	1950.24	bacterioferritin	RNA-seq
3550759	+	P1	25.0323	25.3256	14	19.561	12.3234	13.5112	19.689	16.2314	57.7982	16	no	P	CCNA_03378	18.8684	667.59	myo-inositol-1(or 4)-monophosphatase	RNA-seq
3550766	+	P2	5.74512	3.42238	3	6.52033	4.62129	0.723812	4.57884	2.82286	27.676	7	no	P	CCNA_03378	74.4474	743.846	myo-inositol-1(or 4)-monophosphatase	RNA-seq
3557206	-	P1	43.9091	23.9566	12	16.0835	27.2142	20.2667	17.8575	10.9386	52.1004	11	no	P	CCNA_03383	5.7692	19.0526	multidrug/protein/lipid ABC transporter family, ATP-binding and permease protein	RNA-seq
3557108	-	P2	6.97622	8.04259	11	9.99785	5.64824	12.0635	15.1102	13.0557	51.2801	3	no	P	CCNA_03383	16.6154	113.579	multidrug/protein/lipid ABC transporter family, ATP-binding and permease protein	RNA-seq
3566398	+	P1	0.410366	4.10685	11	14.3447	9.24257	1.44762	0.457884	5.29286	62.6831	48	no	P	CCNA_03395	53.3421	125.641	two-component receiver domain protein	RNA-seq
3566429	+	P2	6.36067	5.81804	0	13.91	46.7263	86.1336	59.067	11.2914	122.107	11	yes	P	CCNA_03395	59.3947	570.667	two-component receiver domain protein	RNA-seq
3571141	-	P1	164.557	33.5393	150	221.691	216.173	13.2699	195.058	155.963	273.523	64	no	P	CCNA_03401	80.3077	557.211	cytosolic protein	RNA-seq
3571106	-	P2	13.9524	10.2671	19	21.7344	32.8625	12.0635	21.9784	16.9372	331.322	123	no	P	CCNA_03401	498.615	1160	cytosolic protein	RNA-seq
3572525	+	P1	51.9113	92.9176	44	190.394	640.305	742.39	826.022	601.269	3795.2	1259	yes	P	CCNA_03404	137.632	244.769	regulator of CtrA degradation rcdA	RNA-seq, biochemical
3572550	+	P2	17.4405	14.374	11	20.4303	70.8597	49.9431	79.2139	64.22	1022.47	755	yes	P	CCNA_03404	188.842	367.436	regulator of CtrA degradation rcdA	RNA-seq
3572562	+	P3	54.989	53.3891	45	59.1177	103.209	244.408	154.765	110.092	1457.97	836	yes	P	CCNA_03404	242.079	394.846	regulator of CtrA degradation rcdA	RNA-seq
3572626	+	P4	1411.04	602.338	203	49.1199	15.4043	20.9905	32.5097	90.3315	895.469	112.1	yes	P	CCNA_03404	388.553	698.744	regulator of CtrA degradation rcdA	RNA-seq, tiling array, biochemical
3582735	-	P1	9.43841	25.1545	15	24.3426	28.2412	14.235	17.3996	21.1714	130.251	8	no	P	CCNA_03415	67.2821	1642.24	hypothetical protein	RNA-seq
3582723	-	P2	6.15549	10.4382	8	9.56316	5.13476	15.9239	18.3154	10.5857	259.667	46.1	no	P	CCNA_03415	336.718	1996.5	hypothetical protein	RNA-seq
3590244	-	P1	11.6954	18.1386	6	19.9957	13.8639	13.2699	9.15767	9.52715	75.7045	27	no	P	CCNA_03423	1.8718	210.526	hypothetical protein	RNA-seq
3590219	-	P2	5.33475	1.71119	3	0	4.62129	3.37779	12.3629	5.99858	65.9347	1	no	P	CCNA_03423	31.0769	236.132	hypothetical protein	RNA-seq
3590131	-	P3	4.30884	49.4534	67	106.499	75.481	59.5939	52.6566	66.3372	180.718	50	yes	P	CCNA_03423	12.4103	22.0789	hypothetical protein	RNA-seq
3590120	-	P4	3.89848	28.748	59	53.0321	115.019	21.7144	38.9201	52.2229	149.776	53	yes	P	CCNA_03423	14.5128	29.2368	hypothetical protein	RNA-seq
3594055	+	P1	0.820732	1.54007	2	0	3.08086	0	0	0	26.8631	9	no	AP	CCNA_03431	21.2895	60.7179	membrane-bound lytic murein transglycosylase B	RNA-seq
3594318	+	P2	64.6326	50.9934	79	109.976	107.317	75.759	57.6933	80.0986	113.15	18	no	P	CCNA_03431	15.5526	181.103	membrane-bound lytic murein transglycosylase B	RNA-seq
3628203	-	P1	2.25701	3.93573	3	0.869378	1.02695	2.17144	0.915767	0.705715	30.9277	10	no	IP	CCNA_03464	76.5897	106.474	glycine cleavage system H protein	RNA-seq
3628126	-	P2	1.43628	5.64692	2	3.9122	2.0539	7.96193	0.457884	1.76429	65.1218	28	no	IP	CCNA_03464	112.974	197.21	glycine cleavage system H protein	RNA-seq
3661505	-	P1	104.848	29.4324	28	47.3811	27.7277	13.5112	38.0043	46.2243	266.2	13	no	P	CCNA_03503	10.3846	257.868	YceI-family periplasmic protein	RNA-seq
3661494	-	P2	9.43841	20.7054	9	12.606	8.7291	7.47939	8.24191	11.9972	61.0499	20	no	P	CCNA_03503	48.7436	331	YceI-family periplasmic protein	RNA-seq
3664061	-	P1	101.36	45.5176	98	79.9827	64.1845	17.3715	79.2139	63.5143	216.53	7.1	no	P	CCNA_03505	4.2308	22.8421	peroxiredoxin	RNA-seq
3663995	-	P2	128.239	101.473	159	138.666	90.8853	110.743	119.966	140.437	799.398	149.1	no	P	CCNA_03505	26.1026	710.579	peroxiredoxin	RNA-seq
3704094	+	P1	33.4448	61.6028	16	37.3833	25.6738	22.6795	32.0519	22.23	182.337	25.1	no	IP	CCNA_03548	45.3421	118.949	carboxy-terminal processing protease precursor	RNA-seq
3704185	+	P2	78.1747	44.8331	35	48.2505	34.9164	81.5495	83.3348	52.9286	205.143	62	no	P	CCNA_03548	102.868	283.18	carboxy-terminal processing protease precursor	RNA-seq
3713873	-	P1	32.4189	102.842	60	51.728	23.6199	1.20635	11.905	5.29286	65.9347	30	yes	P	CCNA_03557	157.744	351.895	hypothetical protein	RNA-seq
3713862	-	P2	255.658	44.3198	52	151.706	66.7519	98.4385	111.724	73.3943	231.193	97	no	P	CCNA_03557	171.41	525.895	hypothetical protein	RNA-seq
3744861	+	P1	1129.13	1158.47	599	953.273	848.262	861.819	863.569	946.363	1781.98	234	no	P	CCNA_03591	15.4211	71.8205	hybrid sigma factor/two-component receiver protein phyR	RNA-seq
3744910	+	P2	703.162	2383.17	1201	774.615	395.377	282.769	278.394	368.031	2912.74	1228	yes	P	CCNA_03591	103.605	619.744	hybrid sigma factor/two-component receiver protein phyR	RNA-seq, tiling array
3744944	+	P3	62.9912	160.509	234	136.493	113.992	60.0764	39.378	95.6244	583.672	392	yes	P	CCNA_03591	572.763	898.231	hybrid sigma factor/two-component receiver protein phyR	RNA-seq
3759323	-	P1	10.4643	4.44909	10	6.52033	5.13476	8.44448	5.95249	7.05715	46.3952	12	no	IP	CCNA_03604	20.5641	49.2368	hypothetical protein	RNA-seq
3759238	-	P2	67.0948	50.4801	58	98.6744	125.802	51.3907	110.808	113.973	200.258	26	no	P	CCNA_03604	40.8205	301.895	hypothetical protein	RNA-seq
3815351	+	P1	55.6046	88.1262	73	84.7643	99.1009	84.9273	65.9352	104.093	336.207	160	no	P	CCNA_03653	35.7368	550.949	thioredoxin	RNA-seq
3815379	+	P2	64.6326	76.4901	133	118.235	103.722	56.4574	81.5032	83.9801	819.765	420	no	P	CCNA_03653	355.658	923.128	thioredoxin	RNA-seq
3829041	+	P1	2.46219	4.62021	2	5.65096	4.10781	2.65398	1.37365	0	31.748	6	no	IP	CCNA_03666	156.632	248.308	hypothetical protein	RNA-seq
3829074	+	P2	1.64146	2.7379	0	2.60813	0	0.482541	3.66307	1.41143	34.1867	21	no	P	CCNA_03666	231.474	429.282	hypothetical protein	RNA-seq
3834204	-	P1	159.837	134.671	193	103.456	183.824	284.217	154.765	156.669	409.472	108	no	P	CCNA_03674	42.9231	978.395	hypothetical protein	RNA-seq
3834178	-	P2	2211.25	5505.58	18236	4475.12	3355.06	1611.2	1699.66	2553.28	2812.61	1120	yes	P	CCNA_03674	603.744	1205.29	hypothetical protein	RNA-seq
3843816	-	P1	4.51402	8.89818	5	9.56316	3.59433	4.1016	4.57884	2.47	49.6543	1	no	P	CCNA_03681	24.3077	167.71	ABC transporter ATP-binding protein	RNA-seq
3843788	-	P2	185.895	124.061	146	166.486	84.7236	110.985	110.35	85.0386	376.091	33	no	P	CCNA_03681	119.513	237.658	ABC transporter ATP-binding protein	RNA-seq
3869525	-	P1	78.9954	163.076	112	119.974	51.8611	106.642	119.508	57.5158	303.646	19	no	P	CCNA_03701	98.8718	865.132	integration host factor beta-subunit	RNA-seq
3869514	-	P2	16.825	13.1762	12	18.2569	29.2681	12.0635	11.4471	4.94	36.6329	13	no	P	CCNA_03701	255	987.868	integration host factor beta-subunit	RNA-seq
3871602	-	P1	56.8357	107.12	75	111.715	47.7533	30.6414	90.2031	58.5743	170.135	78	no	IP	CCNA_03702	173.744	2087.87	SSU ribosomal protein S1P	RNA-seq
3871470	-	P2	2.66738	1.88231	0	5.65096	4.10781	3.37779	5.03672	1.05857	34.9997	20	no	P	CCNA_03702	1848.92	2622.71	SSU ribosomal protein S1P	RNA-seq
3873745	-	P1	14.9783	9.58266	8	8.69378	16.9447	4.58414	10.9892	19.76	72.4454	6	no	P	CCNA_03704	11.3077	18.2105	3-phosphoshikimate 1-carboxyvinyltransferase	RNA-seq
3873677	-	P2	89.2546	80.4259	148	170.398	147.368	68.5209	140.112	123.853	83.0281	36	no	P	CCNA_03704	25.2308	587.211	3-phosphoshikimate 1-carboxyvinyltransferase	RNA-seq
3878405	-	P1	28.3152	28.4057	31	23.0385	30.2951	24.8509	26.5573	11.2914	61.0499	15	no	IP	CCNA_03712	138.077	258.684	hypothetical protein	RNA-seq
3878398	-	P2	5.9503	8.21371	2	4.34689	10.2695	10.3746	7.32614	0.705715	48.8414	14	no	IP	CCNA_03712	150.615	273.763	hypothetical protein	RNA-seq
3879862	-	P1	2.257	0.684476	2	11.7366	71.3732	76.724	70.0562	26.8172	148.963	59	yes	P	CCNA_03713	249.18	420.737	RNA polymerase sigma-54 factor rpoN	RNA-seq, tiling array
3879854	-	P2	0.205183	0	1	4.34689	3.59433	4.1016	5.4946	2.11714	38.2587	25	no	P	CCNA_03713	273.744	451.237	RNA polymerase sigma-54 factor rpoN	RNA-seq
3881424	-	P1	46.1661	16.0852	26	24.3426	45.6994	46.324	21.5205	20.1129	100.129	68	no	IP	CCNA_03715	135.641	254.342	protein yhbN precursor	RNA-seq
3881413	-	P2	144.859	172.659	106	160.401	175.095	113.156	89.2874	109.739	442.034	176.1	no	IP	CCNA_03715	131.82	283.026	protein yhbN precursor	RNA-seq
3881401	-	P3	29.7516	7.01587	19	18.2569	15.4043	8.2032	8.24191	14.1143	105.819	35	no	IP	CCNA_03715	178.359	275.395	protein yhbN precursor	RNA-seq
3885172	+	P1	58.6823	268.828	147	166.486	171.501	100.369	166.212	177.84	363.883	149	no	P	CCNA_03721	11.9737	506.692	glutamate synthase (NADPH) small chain	RNA-seq
3885181	+	P2	5.12957	18.652	9	2.60814	18.4851	2.65397	8.69978	13.0557	291.422	18.1	no	P	CCNA_03721	69.2895	604.564	glutamate synthase (NADPH) small chain	RNA-seq
3904139	+	P1	45.7558	65.1963	49	69.9849	28.7547	30.1588	44.4147	52.5758	111.524	78	no	P	CCNA_03735	13.9474	414.59	transketolase	RNA-seq
3904157	+	P2	11.6954	14.374	10	14.3447	12.8369	9.8921	8.2419	5.99858	209.207	72	no	P	CCNA_03735	158.579	514.974	transketolase	RNA-seq
3992346	+	P1	104.233	195.76	120	240.818	185.878	188.915	176.285	175.37	1072.12	340	no	P	CCNA_03827	9.5526	134.128	phosphopantothenoylcysteine decarboxylase/phosphopantothenate-cysteine ligase	RNA-seq
3992451	+	P2	353.325	389.809	523	435.559	376.377	274.083	532.976	443.541	1140.5	558	no	P	CCNA_03827	90.6579	177.846	phosphopantothenoylcysteine decarboxylase/phosphopantothenate-cysteine ligase	RNA-seq
3994572	+	P1	5.9503	7.87147	6	8.25909	15.4043	4.34287	5.03672	2.47	70.8196	0.1	no	P	CCNA_03830	56.5	167.641	multidrug resistance protein A	RNA-seq
3994607	+	P2	87.2028	74.6078	101	138.231	127.342	79.378	108.976	108.68	259.682	50	no	P	CCNA_03830	152.684	351.359	multidrug resistance protein A	RNA-seq
4003137	-	P1	41.8573	78.7147	37	63.0299	38.5107	31.8477	37.0886	34.2272	751.384	107	no	P	CCNA_03837	48.7949	88.8684	hypothetical protein	RNA-seq
4003119	-	P2	3.69329	5.4758	1	13.4754	8.72909	0.723812	4.12095	2.82286	111.517	28	no	P	CCNA_03837	66.8974	97.3421	hypothetical protein	RNA-seq
4025293	-	P1	1288.34	939.614	958	836.342	725.542	592.561	849.374	994.352	1488.93	444	no	P	CCNA_03863	35.4615	812.895	hypothetical protein	RNA-seq
4025268	-	P2	181.792	72.5544	76	45.6423	128.883	299.658	466.126	389.555	345.163	43	yes	P	CCNA_03863	518.231	963.342	hypothetical protein	RNA-seq
4036613	-	P1	25.6479	81.7948	166	276.027	160.718	73.3463	139.655	127.734	140.834	12	yes	P	CCNA_03873	6.0769	145.395	hypothetical protein	RNA-seq
4036592	-	P2	6.97621	15.2296	22	17.8223	6.67519	5.30795	21.5205	12.35	138.38	50.1	no	P	CCNA_03873	63.2821	190.342	hypothetical protein	RNA-seq
4042735	-	P1	0	1.54007	2	1.73876	2.0539	0	0.457884	1.76429	27.676	4	no	P	CCNA_03879	12.0513	122.184	uroporphyrinogen decarboxylase	RNA-seq
4042684	-	P2	0.615549	5.4758	0	7.38971	1.54043	0	3.20519	5.64572	14.6472	0.1	no	P	CCNA_03879	131.667	494.289	uroporphyrinogen decarboxylase	RNA-seq, biochemical
177823	+	P1	6.36067	8.55594	3	8.25909	7.18867	3.86033	11.4471	10.5857	36.6329	14	no	P	CCNA_03915	8.4474	24.2821	NEW	RNA-seq
177930	+	P2	356.197	48.94	14	1.30407	10.2695	28.2287	190.938	250.529	200.258	59	yes	P	CCNA_03915	45.8947	715.744	NEW	RNA-seq
256376	-	P1	874.9	616.028	189	55.6402	8.7291	3.13652	13.2786	101.623	312.603	145	yes	P	CCNA_03917	95.8205	335.158	NEW	RNA-seq
256357	-	P2	4.51402	32.8548	4	23.0385	8.7291	17.1302	11.905	3.17572	196.999	3	no	P	CCNA_03917	152.154	460	NEW	RNA-seq
1529706	+	P1	2.05183	2.05343	0	0.434689	0	1.68889	0.457884	0	31.748	0.1	no	AP	CCNA_03950	3.6842	11.6667	NEW	RNA-seq
1529729	+	P2	15.5939	24.6411	8	30.4282	11.2965	13.2699	17.8575	14.8201	94.4311	66	no	P	CCNA_03950	4.5526	200.949	NEW	RNA-seq
1529735	+	P3	25.853	23.4433	16	14.7794	7.70214	21.2318	25.1836	9.52715	100.129	28	no	P	CCNA_03950	6.4211	225.641	NEW	RNA-seq
1699296	+	P1	19.6976	45.0043	27	13.9101	7.18867	21.4731	16.026	14.1143	126.172	64	yes	AP	CCNA_03954	4.3421	110.154	NEW	RNA-seq
1699303	+	P2	0.820732	2.90902	0	0.434689	1.02695	0.965083	0	0	39.0716	12	no	AP	CCNA_03954	16.3158	118.821	NEW	RNA-seq
2979890	-	P1	4298.58	4725.62	2298	3543.15	2682.91	3102.98	2607.65	5072.67	19967.5	3779.1	no	AP	CCNA_03978	21.641	51.3158	NEW	RNA-seq
2979865	-	P2	1095.88	1201.94	1187	1211.91	1362.25	1158.34	1332.44	2555.4	4654.85	2049	no	AP	CCNA_03978	39.359	54.5789	NEW	RNA-seq
3118694	+	P1	10.054	3.93573	14	14.3447	22.0795	13.7524	19.2311	9.88001	55.3521	0.1	yes	P	CCNA_03983	2.5	15.8718	NEW	RNA-seq
3118708	+	P2	42.0625	4.10685	6	8.69378	38.5107	67.5558	115.387	90.6843	95.244	67	yes	P	CCNA_03983	3.1842	65.4872	NEW	RNA-seq
3118730	+	P3	14.3628	71.1854	68	85.199	66.7519	53.8034	76.4666	74.8058	145.719	5	no	P	CCNA_03983	11.8947	152.154	NEW	RNA-seq
3285917	-	P1	3.69329	10.6094	2	6.08565	2.0539	3.37779	3.20519	0	30.1148	0.1	no	P	CCNA_03986	4.4359	14.9474	NEW	RNA-seq
3285826	-	P2	12.5162	7.70035	3	13.4754	15.4043	16.1651	4.57884	5.29286	65.1218	41	no	P	CCNA_03986	28.7949	56.9737	NEW	RNA-seq
