# Supplementary material for: The Global Regulatory Architecture of Transcription during the Caulobacter Cell Cycle
Source: PLoS Genet. 2015 Jan 8;11(1):e1004831. doi: 10.1371/journal.pgen.1004831 (PMC4287350; doi:10.1371/journal.pgen.1004831)
Supplement: S20 Dataset — Cell cycle-regulated TSSs inside operons. (XLSX) [file pgen.1004831.s030.xlsx]

## Sheet: Summary
Dataset S20
Column fields	Description
TSS location	Location (in genomic coordinates) of cell cycle-regulated TSS within operon
strand	Chromosomal strand of TSS
0 min	Normalized sequencing read at time point 0 minutes
20 min	Normalized sequencing read at time point 20 minutes
40 min	Normalized sequencing read at time point 40 minutes
60 min	Normalized sequencing read at time point 60 minutes
80 min	Normalized sequencing read at time point 80 minutes
100 min	Normalized sequencing read at time point 100 minutes
120 min	Normalized sequencing read at time point 120 minutes
140 min	Normalized sequencing read at time point 140 minutes
+TAP	Normalized sequencing read in +TAP library
-TAP	Normalized sequencing read in -TAP library
category	Indicates categorization of TSS (P: primary; A: antisense; N: noncoding; I: internal; IP: primary and internal to upstream CDS; AP: primary and antisense to upstream CDS. (see Figure 1B)
CCNA	CCNA # of CDS that corresponds to TSS
CDS position within operon	Position of CDS within the operon
average RNA-seq coverage (1-38bp upstream TSS)	average RNA-seq read coverage per bp in the region 1-38bp upstream of TSS as measured by Schrader et al, 2014
average RNA-seq coverage (0-38bp downstream of TSS)	average RNA-seq read coverage per bp in the region 0-38bp downstream of TSS as measured by Schrader et al, 2014
annotation	annotation of CDS
verification	Secondary verfication of identified TSS (RNA-seq used is the sum of all minimal media (M2G) reads from Schrader et al, 2014; Tiling array is from McGrath et al, 2007. For biochemical verifications, see Table S2 for individual references. All beta-gal verification is reported in Table S3

## Sheet: Dataset S20
TSS location	strand	0 min	20 min	40 min	60 min	80 min	100 min	120 min	140 min	+TAP	-TAP	category	CCNA	CDS position within operon	average RNA-seq coverage (1-38bp upstream TSS)	average RNA-seq coverage (0-38bp downstream of TSS)	annotation	verification
3736878	+	37.5485	93.4309	158	57.8136	39.5377	12.5461	24.2678	46.93	205.143	73	P	CCNA_03579	2	40.1842	209.923	hypothetical protein	RNA-seq
1509067	+	14.3628	8.55594	15	37.8179	54.942	64.9018	49.9093	37.7557	170.136	33	P	CCNA_01391	2	20.3947	49	radical SAM superfamily protein	RNA-seq
1121908	+	9004.66	9567.08	3436	2524.24	2003.07	2786.19	1540.32	2800.28	22682.5	14978	IP	CCNA_01033	2	59.9474	108.462	FecR family protein	RNA-seq, beta-gal
547379	+	146.295	326.153	131	63.8993	43.6455	55.9748	32.0519	36.6972	225.495	30	P	CCNA_00535	2	30.2105	273.769	hypothetical protein	RNA-seq
227647	+	18.0561	24.2989	18	14.3447	15.4043	8.2032	7.78402	11.6443	94.4311	27	P	CCNA_00211	2	108.921	163.513	agmatine deiminase	RNA-seq
162281	+	106.49	214.241	116	133.015	107.316	91.2003	86.9979	45.1657	1124.22	28.1	IP	CCNA_00153	2	123	342.615	GrpE protein	RNA-seq, biochemical
104215	-	16.2095	35.5927	49	50.8586	54.4284	117.016	45.7884	44.46	187.229	61	IP	CCNA_00091	2	24.2821	124.921	transporter, drug/metabolite exporter family	RNA-seq
146989	-	13.3369	6.3314	29	41.2954	34.4029	6.27304	21.9784	16.5843	52.9133	8	IP	CCNA_00136	2	49.7692	193.105	AmpG protein	RNA-seq
202687	-	17.8509	24.1278	78	69.5502	61.6171	48.4954	27.473	60.3386	130.251	16	P	CCNA_00187	2	94.1282	128.184	NUP-family purine nucleoside permease	RNA-seq
561664	-	61.3497	8.38482	0	2.60813	9.75605	25.5747	43.9568	50.4586	91.9849	48	P	CCNA_00542	2	268.128	649.447	hypothetical protein	RNA-seq
1538016	+	69.9674	134.328	111	87.3725	86.264	67.3145	63.188	40.2257	146.531	70	P	CCNA_01420	2	484.553	1057.26	putative regulatory protein	RNA-seq
1588422	+	254.017	1018.33	2707	3180.62	2368.15	1384.17	1269.71	1665.13	3769.95	1031	IP	CCNA_01480	2	97.1053	802.667	hypothetical protein	RNA-seq, beta-gal
3566429	+	6.36067	5.81804	0	13.91	46.7263	86.1336	59.067	11.2914	122.107	11	P	CCNA_03395	2	59.3947	570.667	two-component receiver domain protein	RNA-seq
3484361	+	432.731	234.604	355	643.34	468.29	309.068	138.281	191.602	1837.36	138	P	CCNA_03308	2	5.9211	46.2821	hypothetical protein	RNA-seq
3282792	+	2.46219	0.513357	8	79.9828	263.413	380.001	210.626	88.2143	203.517	24	P	CCNA_03135	2	17.7632	201.872	flagellum-specific ATP synthase fliL	RNA-seq
3266255	+	614.728	124.746	98	32.6017	14.3773	6.27304	24.2678	92.4486	282.48	74	P	CCNA_03117	2	16.1053	220.051	cytosolic protein	RNA-seq, tiling array
3138328	+	7.79695	21.9032	36	33.471	27.7277	34.9843	19.2311	24.3472	43.9565	21	P	CCNA_02983	2	20.1579	103.462	polyprenyl-phosphate beta-D-glucosyltransferase	RNA-seq
2696954	+	10.054	51.3357	136	135.188	98.074	69.2447	59.5249	54.6929	169.323	47	IP	CCNA_02549	2	49.6842	215.846	glucokinase	RNA-seq
2671671	+	7.59177	46.031	144	162.574	186.905	121.842	115.387	101.976	103.381	23	P	CCNA_02522	2	40.8158	177.769	hypothetical protein	RNA-seq
2239175	+	14.9783	26.3523	117	80.4174	57.5093	72.3812	32.0519	31.0515	93.6182	64	P	CCNA_02091	2	79.5	174.538	hypothetical protein	RNA-seq
1680092	+	187.537	721.78	567	899.371	691.653	692.447	521.072	321.453	1733.15	883	IP	CCNA_01562	2	33.6842	573.436	4-hydroxy-2-oxoglutarate aldolase/2-dehydro-3-deoxyphosphogluconate aldolase	RNA-seq
863009	-	10.4643	39.1862	26	16.9529	2.0539	4.58414	4.57884	2.11714	65.1218	19	P	CCNA_00798	2	23.7949	38.7632	ABC transporter, ATP-binding protein cydC	RNA-seq
1209970	-	44.5247	319.308	295	230.82	129.396	73.5876	84.2506	48.3415	211.653	21	IP	CCNA_01103	2	78.1795	166.474	ADP-heptose--LPS heptosyltransferase	RNA-seq
3760267	-	297.515	31.4859	4	15.6488	29.2681	179.264	112.639	107.974	474.602	37	P	CCNA_03605	2	95.8974	300.684	hypothetical protein	RNA-seq
2712103	-	98.0774	106.778	228	157.357	376.892	280.839	120.881	116.09	210.027	22	IP	CCNA_02563	2	16.5897	25.1579	acyl-CoA dehydrogenase	RNA-seq
2775845	-	140.55	61.4316	47	141.273	452.886	896.079	738.566	303.81	1085.14	533	IP	CCNA_02625	2	163.41	838.5	cell division protein ftsQ	RNA-seq
2479804	-	2.05183	16.0852	21	25.6466	13.3504	16.1651	10.0734	11.6443	56.165	37	P	CCNA_02339	2	597	1019.24	methyltransferase	RNA-seq
2397182	-	3964.14	868.428	279	351.228	1973.29	4386.06	6554.15	4977.76	8563.21	5997	P	CCNA_02248	2	61.359	240.632	hypothetical protein	RNA-seq
3251103	-	263.66	40.7263	32	29.9935	212.066	241.995	613.106	528.228	647.996	332	P	CCNA_03099	2	85.3077	160	hypothetical protein	RNA-seq
2603805	-	178.51	208.251	82	69.1155	74.4541	86.3749	96.6134	48.3415	1045.23	190	IP	CCNA_02460	2	121	182.474	hypothetical protein	RNA-seq
3648077	-	22.1597	27.8924	11	16.9529	15.9178	4.1016	9.61556	9.52715	46.3952	31	P	CCNA_03485	2	95.8974	417.447	membrane protease family, stomatin/prohibitin-like protein	RNA-seq
1896232	-	265.301	44.1487	1	0	3.08086	38.6033	156.596	94.2129	221.423	36	P	CCNA_01768	2	49.0513	278.289	hypothetical protein	RNA-seq
1405781	-	13.1317	18.1386	45	26.9507	10.783	15.6826	14.1944	13.4086	47.2155	21	P	CCNA_01279	2	48.3333	176.395	ATP-NAD kinase	RNA-seq
3675505	-	10.8747	19.6787	34	50.4239	39.0242	25.816	43.9568	27.8757	39.8845	21	P	CCNA_03517	2	1696.23	2612.39	cytochrome c oxidase polypeptide I coxA	RNA-seq
52186	-	663.766	1358.34	2320	2762.45	2205.38	1751.15	1809.56	1997.53	4737.9	1987	P	CCNA_00048	2	22.8462	1307.61	S-adenosylmethionine synthetase	RNA-seq
3576727	-	451.197	1523.98	2039	2748.53	3306.27	3748.86	1347.56	1106.21	5305.29	886	P	CCNA_03408	3	77.3846	403.632	ABC transporter ATP-binding protein	RNA-seq
3695759	+	11.6954	10.4382	40	57.3789	58.5363	52.8383	75.5508	65.9843	78.1433	30.1	P	CCNA_03537	3	39.6579	86.0769	glyoxalase family protein	RNA-seq
2774920	-	29.3411	499.325	412	699.849	262.386	369.868	132.786	241.002	1536.96	139	IP	CCNA_02624	3	218.18	299.5	cell division protein ftsA	RNA-seq
2990119	-	65.8637	46.8866	72	20.4304	21.566	18.3366	45.7884	50.1057	446.918	44	IP	CCNA_02836	3	32.4615	94.6316	hypothetical protein	RNA-seq
3284112	+	67.9155	9.75378	0	6.52033	66.2384	31.8477	119.05	91.0372	178.279	71	IP	CCNA_03136	3	121.684	326	flagellar export protein FliJ	RNA-seq
3280865	-	12.9265	10.096	7	8.69378	23.6199	22.1969	14.1944	11.6443	84.6613	29	P	CCNA_03131	3	70.4615	141.605	LytR/AlgR-family transcriptional regulator	RNA-seq
1428782	+	74.2762	10.6094	5	3.9122	28.7547	51.8732	117.218	70.5715	135.949	55	P	CCNA_01302	3	46.1316	79.2564	hypothetical protein	RNA-seq
954035	-	102.181	13.6895	6	8.69378	37.4838	86.3749	219.784	104.093	214.099	61	IP	CCNA_00875	3	87.6667	413.132	Flp/Fap pilin component protein	RNA-seq
389017	-	18.6716	39.1863	41	73.4624	41.0781	55.0097	40.7517	30.6986	963.851	390	P	CCNA_00372	3	1859.64	5652.95	ATP synthase C chain	RNA-seq
2374841	-	50.475	31.1437	50	52.1627	75.9945	103.505	227.568	118.56	257.243	84	IP	CCNA_02225	3	72.3333	105.316	transcriptional regulator, arsR family/SAM-dependent	RNA-seq
1404909	-	717.525	152.125	49	127.364	458.535	999.826	1418.98	942.483	2324.15	786	P	CCNA_01278	3	57.0256	362.211	histidine phosphotransferase domain protein	RNA-seq
2564496	-	2.66738	20.8765	34	43.0342	40.0511	24.1271	18.3153	25.7586	312.603	147	IP	CCNA_02419	3	9120.15	13025.6	TonB1 protein	RNA-seq
1026914	+	0	0	0	29.9935	52.8881	107.607	17.8575	3.52857	93.6182	15	IP	CCNA_00950	3	175.158	346.282	flagellar M-ring protein FliF	RNA-seq
1194584	-	32.6241	21.561	26	16.9529	23.1064	17.854	10.5313	22.9357	68.3809	26	P	CCNA_01088	3	92.4103	159.026	hypothetical protein	RNA-seq
618714	-	23.1857	13.8606	10	13.4754	6.67519	8.68575	9.15767	17.6429	129.431	62	IP	CCNA_00589	4	103.718	443.789	hypothetical protein	RNA-seq
3193050	-	0.410366	0.684476	0	3.47751	11.8099	22.1969	13.2786	8.82143	211.645	80	IP	CCNA_03037	5	127.179	175.579	pilus assembly ATPase CpaF	RNA-seq
69084	-	131.727	27.379	11	14.3447	109.884	164.788	241.763	151.023	167.697	118	P	CCNA_00065	5	31.2308	272.079	hypothetical protein	RNA-seq, tiling array
2571934	-	20.5182	17.9675	46	59.5523	46.7264	73.3463	30.6782	51.5172	125.359	11	P	CCNA_02430	5	131.359	434.632	conserved cytosolic protein	RNA-seq
2141062	-	88.8442	115.334	66	88.6765	50.8342	64.6606	60.4406	26.8172	303.646	64	IP	CCNA_01993	6	139.359	463.342	membrane endopeptidase MmpA	RNA-seq
3666472	-	509.879	60.7472	4	67.3768	210.525	279.15	761.461	361.326	1033.05	27	IP	CCNA_03507	6	76.7692	216.868	GGDEF/EAL diguanylate cyclase-phosphodiesterase	RNA-seq
